# Supplementary material for: Stage 1 type 1 diabetes memory B lymphocytes transcriptionally differ from healthy controls and harbor insulin-binding specificities
Source: Immunohorizons. 2025 Nov 19;9(11):vlaf053. doi: 10.1093/immhor/vlaf053 (PMC12629600; doi:10.1093/immhor/vlaf053)
Supplement: vlaf053_Supplementary_Data [file vlaf053_supplementary_data.zip]

Archive with 3 entries (3 files):
- Supplementary Information_IH_final.pdf
- Supplemental Table S4.xlsx
- Supplemental Tables S5-S21.xlsx
