# Supplementary material for: Stage 1 type 1 diabetes memory B lymphocytes transcriptionally differ from healthy controls and harbor insulin-binding specificities
Source: Immunohorizons. 2025 Nov 19;9(11):vlaf053. doi: 10.1093/immhor/vlaf053 (PMC12629600; doi:10.1093/immhor/vlaf053)
Supplement: vlaf053_Supplementary_Data [file vlaf053_supplementary_data.zip › Supplemental Tables S5-S21.xlsx]

## Sheet: Table S5. transitional DEGs
Differentially expressed genes in transitional B cells
	p_val	avg_log2FC (HC)	pct.1 (HC)	pct.2 (Stage 1 T1D)	p_val_adj
MT-ATP8	1.11880147399845e-34	0.710289	0.996	0.999	5.35995410163178e-30
ATP5E	4.66985486031801e-34	3.09831	0.315	0.046	2.23723406648115e-29
FAM129C	4.90975229764398e-33	3.29456	0.294	0.04	2.35216413075528e-28
GNB2L1	2.10793049016624e-32	2.60266	0.315	0.046	1.00986733922884e-27
GLTSCR2	7.07976991455443e-32	2.77934	0.298	0.042	3.39177617066474e-27
ATP5G2	9.98665928141157e-32	2.57921	0.302	0.043	4.78440872853865e-27
AC090498.1	1.14991665709607e-31	2.50735	0.315	0.046	5.50902072081584e-27
MT-ND3	1.86184187824343e-30	0.482469	0.996	1	8.91971207028863e-26
ATP5L	3.88714711694598e-30	2.59315	0.294	0.043	1.86225444078648e-25
HLA-DRB5	3.9711753441279e-29	1.11796	0.875	0.562	1.90251068386479e-24
ATP5I	8.17945979366889e-29	3.04759	0.246	0.029	3.91861559795089e-24
AES	1.25621961684425e-28	2.69033	0.27	0.037	6.01829694037743e-24
C11orf31	3.0017981550175e-28	2.96802	0.246	0.03	1.43810146010578e-23
HLA-DRB1	4.20967160923102e-28	-0.541233	0.996	1	2.0167694745504e-23
ATP5A1	7.75800844163321e-27	3.67305	0.206	0.019	3.71670668421764e-22
IGLL5	9.06906746595606e-27	3.34738	0.23	0.028	4.34480884159023e-22
WHSC1L1	1.39361147295591e-26	2.98896	0.218	0.023	6.67651384463717e-22
ATP5J2	1.73826034783577e-25	3.44153	0.206	0.022	8.3276576744116e-21
ATP5D	2.04628144498405e-25	2.88738	0.226	0.029	9.80332514662961e-21
ATP5B	3.85511669815883e-25	3.62072	0.19	0.017	1.84690930775393e-20
RPS10	5.24635839736031e-25	2.04973	0.722	0.42	2.51342538100738e-20
C19orf43	1.42301984925781e-24	2.79786	0.242	0.037	6.81740349382434e-20
SEPT9	1.82481159110319e-24	2.78449	0.238	0.035	8.74230737065718e-20
FAM96A	1.11545505793441e-23	3.71011	0.177	0.016	5.34392209155216e-19
FAM65B	1.23136295730463e-23	3.28394	0.206	0.025	5.899213655855e-19
GPX1	1.27035164023789e-23	3.03576	0.218	0.03	6.08600063805168e-19
ATP5F1	5.00053329410926e-23	3.48581	0.181	0.018	2.39565549054187e-18
ATP5G3	1.13873284428989e-22	3.27609	0.19	0.022	5.45544131042402e-18
FAM26F	1.17305785159586e-22	2.64334	0.214	0.03	5.61988555542544e-18
TCEB2	1.87609756480005e-22	2.68042	0.222	0.034	8.9880082134441e-18
USMG5	1.22275364460271e-21	3.12876	0.181	0.02	5.85796816056264e-17
C14orf2	1.60675489313146e-21	3.43454	0.169	0.017	7.69764134201422e-17
C1orf228	1.75084941817415e-21	4.06319	0.157	0.013	8.3879693925887e-17
C17orf62	1.97696511407519e-21	3.15647	0.185	0.023	9.47124446851144e-17
CTB-133G6.1	2.03968639042062e-21	3.84272	0.137	0.007	9.77172955922713e-17
MT-CYB	4.39471725091679e-21	0.407245	0.996	1	2.10542114056922e-16
CCDC109B	9.9876969895061e-21	3.36841	0.161	0.016	4.78490587373258e-16
AC006129.2	1.14741518713802e-20	3.43941	0.157	0.014	5.49703667854085e-16
LCN8	2.66264470150046e-20	-3.55804	0.052	0.349	1.27561982359484e-15
TXNIP	3.56820531351322e-20	-0.608832	0.968	0.987	1.70945580159791e-15
RP11-231C14.7	5.48253239647619e-20	3.02309	0.181	0.024	2.62657162050381e-15
SEPT7	5.87154168379312e-20	3.20446	0.173	0.022	2.81293818987161e-15
ATP5H	8.19865036947592e-20	3.67777	0.137	0.01	3.92780941900852e-15
ATP5J	1.20585918711809e-19	3.02871	0.169	0.02	5.77703019364532e-15
RP11-164H13.1	2.03834216742207e-19	3.33415	0.165	0.019	9.76528965568568e-15
SEPT6	2.33775974303964e-19	2.63676	0.194	0.03	1.11997393769543e-14
RP11-693J15.5	3.06053969560394e-19	3.34609	0.153	0.016	1.46624335736993e-14
SEP15	3.47587753204209e-19	3.43781	0.165	0.02	1.66522340805072e-14
C14orf166	1.23629516467922e-18	3.00218	0.157	0.018	5.92284287494521e-14
KIAA0125	6.69477415488136e-18	3.31566	0.145	0.016	3.20733240212056e-13
KIAA0226L	9.93272712510082e-18	2.16034	0.185	0.03	4.7585709110933e-13
C8orf59	1.04193606215139e-17	3.13737	0.137	0.013	4.99170728655487e-13
EBLN3	1.28375318467158e-17	3.45569	0.149	0.018	6.15020475712461e-13
ATP5C1	1.53406716818373e-17	3.11238	0.149	0.018	7.34940898933461e-13
RACK1	3.3851434031011e-17	-0.571998	0.685	0.954	1.62175450155768e-12
MT-ND4	3.52657168507571e-17	0.484961	0.996	0.972	1.68950996288607e-12
MINOS1	4.62304495905712e-17	3.7754	0.125	0.011	2.21480837898509e-12
SEPT2	1.00218557671618e-16	2.74658	0.149	0.019	4.80127066093187e-12
MT-ND4L	1.26833125397042e-16	0.3352	1	0.999	6.07632137152149e-12
HMHA1	1.72320271982835e-16	2.88807	0.141	0.017	8.25551959015366e-12
RNASE6	3.13436076206132e-16	1.6425	0.355	0.131	1.50160955388834e-11
MT-CO2	3.36030847157149e-16	0.31144	1	1	1.60985658256047e-11
HLA-DPA1	5.6554830160839e-16	-0.347356	0.996	1	2.70942880334548e-11
C19orf70	9.00665944901238e-16	2.83676	0.137	0.017	4.31491040883285e-11
RP11-796E2.4	2.29320892341419e-15	2.88343	0.137	0.018	1.09863053102927e-10
TMEM261	4.38001470401549e-15	4.86463	0.089	0.004	2.09837744439974e-10
FO538757.2	4.79772792057746e-15	3.46675	0.121	0.013	2.29849549219025e-10
MGEA5	4.93272027585452e-15	2.91645	0.129	0.016	2.36316762975638e-10
FCRL5	7.58278803529962e-15	1.21368	0.56	0.308	3.63276209195134e-10
ZCCHC11	9.20447266479957e-15	3.55349	0.101	0.007	4.40967876425218e-10
MT-ND6	2.30325823558586e-14	0.67784	0.919	0.763	1.10344495550447e-09
PROSC	2.51161627642544e-14	7.0171	0.069	0	1.2032651257099e-09
C19orf66	2.51161627642544e-14	6.93396	0.069	0	1.2032651257099e-09
RNU12	2.51161627642544e-14	7.7227	0.069	0	1.2032651257099e-09
AP000769.1	3.91482245702876e-14	3.18623	0.109	0.011	1.87551314271334e-09
VAMP2	4.18448502122963e-14	-0.668259	0.706	0.861	2.00470308397069e-09
SHFM1	4.26752951296883e-14	3.78544	0.097	0.007	2.04448803907311e-09
UBC	5.84164668226053e-14	-0.444148	0.956	0.988	2.79861609253738e-09
C7orf73	1.34267867751679e-13	3.09824	0.113	0.013	6.43250500824744e-09
C6orf48	1.54555983861764e-13	2.82654	0.109	0.012	7.40446807484937e-09
METTL12	1.57030192079587e-13	4.25825	0.081	0.004	7.52300244214883e-09
AD000671.6	1.83274705158681e-13	4.14406	0.085	0.005	8.78032457474208e-09
SEPT1	2.03027407774497e-13	2.87196	0.137	0.023	9.72663705166059e-09
ATP5G1	6.69974949471416e-13	3.05552	0.109	0.013	3.20971598792766e-08
RP11-160E2.6	8.5370481548968e-13	7.02876	0.06	0	4.08992903004796e-08
TMEM256-PLSCR3	1.10302896435717e-12	3.30198	0.097	0.01	5.28439116244232e-08
MYEOV2	1.35323387132995e-12	3.52843	0.089	0.007	6.48307283076755e-08
ATP5MC2	1.55495629933904e-12	-0.575015	0.637	0.887	7.44948463887347e-08
GAS5	4.71436302018234e-12	-0.606383	0.556	0.807	2.25855703570896e-07
CPSF3L	5.87236772670402e-12	3.98449	0.081	0.006	2.81333393050936e-07
MT-ND5	5.96064498895235e-12	0.371005	1	0.987	2.85562580130729e-07
TMEM55B	6.06481635611897e-12	2.87766	0.093	0.01	2.90553221988947e-07
RTFDC1	6.20260114111356e-12	3.05429	0.093	0.01	2.97154215468468e-07
C15orf57	6.8198527172564e-12	3.72718	0.081	0.006	3.2672550397832e-07
ATP5F1E	7.0046559035611e-12	-0.535445	0.673	0.945	3.35579055027805e-07
AIM1	1.8653667827762e-11	4.54323	0.065	0.002	8.9365991829242e-07
PCNXL4	2.6292607437948e-11	4.1708	0.069	0.004	1.25962623713721e-06
ATP5MG	2.71700314945703e-11	-0.53717	0.629	0.878	1.30166186884187e-06
CCDC53	3.1002075979009e-11	3.78973	0.073	0.005	1.48524745600236e-06
ATPIF1	5.57460349332186e-11	1.84972	0.137	0.029	2.67068104158064e-06
RP11-960L18.1	6.61251575765104e-11	4.84792	0.056	0.001	3.16792404917546e-06
RP11-325F22.2	7.20286275112236e-11	2.45829	0.121	0.023	3.4507474868077e-06
MIF	9.5278895543061e-11	-0.511177	0.823	0.911	4.56462132767697e-06
HN1	1.07149388952844e-10	3.29027	0.085	0.01	5.13331292595287e-06
LINC01420	1.08727806160097e-10	3.03297	0.089	0.011	5.20893173751793e-06
C19orf60	1.25500168990474e-10	3.11506	0.085	0.01	6.01246209599562e-06
KIAA1551	1.33961930985213e-10	2.69793	0.085	0.01	6.4178481896396e-06
LINC00657	1.39850747596087e-10	4.13196	0.065	0.004	6.69996961583336e-06
GAPT	1.44155793569015e-10	0.747842	0.694	0.483	6.90621575830435e-06
C11orf73	1.60966015290828e-10	3.802	0.069	0.005	7.71155986055297e-06
C7orf55	1.66144080515614e-10	3.4424	0.069	0.005	7.95963060934202e-06
SELT	2.13926200903524e-10	2.7669	0.097	0.014	1.0248776432886e-05
RP5-1171I10.5	2.37223216733791e-10	2.38781	0.117	0.023	1.13648898672825e-05
LINC00493	3.42163455398106e-10	2.85197	0.089	0.012	1.63923668212125e-05
FOS	3.6633620390136e-10	1.45299	0.488	0.302	1.75504348565064e-05
NFKBIA	3.95362786252317e-10	-0.771338	0.48	0.673	1.8941040363776e-05
TLE5	4.13059057190055e-10	-0.541257	0.589	0.829	1.97888333118611e-05
HLA-DRA	4.9272875624904e-10	-0.213925	1	0.999	2.3605649254379e-05
FAM96B	5.44957572520294e-10	2.39212	0.109	0.02	2.61078273843022e-05
SSSCA1	5.6544848131631e-10	4.58289	0.056	0.002	2.70895058429018e-05
C18orf8	6.53055556458219e-10	2.92104	0.081	0.01	3.12865855988004e-05
C19orf24	7.09104180721304e-10	3.25938	0.077	0.008	3.39717630899962e-05
ATP5MD	7.51421205094715e-10	-0.884557	0.351	0.544	3.59990870936776e-05
TROVE2	8.90165832457152e-10	3.45518	0.069	0.006	4.26460647013572e-05
RPS26	9.56763966851452e-10	0.474753	0.968	0.963	4.58366481239194e-05
DOPEY2	1.12453723338641e-09	2.55062	0.089	0.013	5.38743297770761e-05
C9orf142	1.21520277995078e-09	2.71812	0.089	0.013	5.82179347818817e-05
DUSP1	1.50539600340811e-09	0.653777	0.895	0.802	7.21205117312756e-05
NCBP2-AS2	1.79606761200177e-09	2.67508	0.085	0.012	8.6046007155781e-05
HLA-C	1.8254760537391e-09	-0.345137	0.98	0.999	8.74549067825327e-05
PTMA	2.13956556333394e-09	-0.242377	1	1	0.000102502
FAM60A	2.29079153684204e-09	2.73241	0.081	0.011	0.000109747
FAM195B	3.47006668938658e-09	2.96886	0.073	0.008	0.000166244
RP11-421L21.3	4.17575859066166e-09	3.17372	0.069	0.007	0.000200052
ELOB	4.38513535429413e-09	-0.653738	0.484	0.695	0.000210083
ADRBK1	4.45051872704261e-09	3.67521	0.06	0.005	0.000213215
BRE	4.58896055327359e-09	3.29899	0.06	0.005	0.000219848
CH17-373J23.1	5.6760188952784e-09	7.08061	0.04	0	0.000271927
IFITM1	5.69453869756413e-09	-1.47308	0.133	0.313	0.000272814
SELK	6.29238771143204e-09	2.18887	0.105	0.022	0.000301456
NOP53	6.32374584326567e-09	-0.485809	0.649	0.878	0.000302958
RPL8	6.8772257240544e-09	-0.174747	1	1	0.000329474
SELENOH	7.44184969573502e-09	-0.572534	0.484	0.695	0.000356524
PCBP2	7.70286100083374e-09	0.384539	0.956	0.889	0.000369029
FAM46C	8.01118530240276e-09	2.74497	0.081	0.012	0.0003838
C14orf119	8.4705723694603e-09	1.75193	0.141	0.04	0.000405808
SF1	8.56871011658795e-09	-0.461564	0.847	0.901	0.00041051
PWP2	8.89002382025228e-09	2.91312	0.077	0.011	0.000425903
RUBCNL	9.28084793764712e-09	-0.948536	0.399	0.565	0.000444627
TCEB1	1.00652731269818e-08	2.71255	0.077	0.011	0.000482207
LINC00936	1.1362413560503e-08	2.54409	0.089	0.016	0.000544351
RP3-395M20.12	1.17470066012006e-08	5.00091	0.044	0.001	0.000562776
RP11-16E12.2	1.17470066012006e-08	5.01839	0.044	0.001	0.000562776
FAM65A	1.55929254222547e-08	3.12076	0.069	0.008	0.000747026
C6orf1	1.59255946283886e-08	2.96124	0.069	0.008	0.000762963
NUPL2	1.60098330016008e-08	3.17533	0.069	0.008	0.000766999
SNHG6	1.60147448987657e-08	-0.519401	0.56	0.753	0.000767234
C16orf13	1.82113503944946e-08	2.33096	0.101	0.022	0.000872469
SNHG29	2.05841948826679e-08	-0.413949	0.577	0.824	0.000986148
AC241585.2	2.09741175193962e-08	2.48388	0.065	0.007	0.00100483
HEXDC	2.10457891356886e-08	3.80887	0.056	0.005	0.00100826
ADRBK2	2.14230838196363e-08	3.87529	0.052	0.004	0.00102634
H3F3B	2.54109476899812e-08	-0.3777	0.988	0.996	0.00121739
WBSCR22	3.27456422874594e-08	2.3292	0.089	0.017	0.00156878
FTSJ2	3.30559525118624e-08	6.19017	0.036	0	0.00158364
AP000476.1	3.30559525118624e-08	6.07599	0.036	0	0.00158364
HLA-DQB1	4.2357710279045e-08	0.358391	0.988	0.946	0.00202927
CD72	4.72960426078403e-08	0.542712	0.79	0.634	0.00226586
EIF1	5.4814292264685e-08	-0.262581	0.992	0.998	0.00262604
DOK3	5.66466048676458e-08	1.1566	0.274	0.132	0.00271383
TMEM60	8.05386447603321e-08	1.68627	0.133	0.04	0.00385845
RP11-126O1.6	8.36456362522146e-08	2.45543	0.065	0.008	0.0040073
FAM173A	9.02718921798037e-08	3.0571	0.06	0.007	0.00432475
TPRA1	9.48496428868298e-08	2.09962	0.101	0.024	0.00454406
RP11-488L18.8	1.01152790465974e-07	3.9487	0.044	0.002	0.00484603
KIAA1033	1.03783201431336e-07	2.59516	0.085	0.017	0.00497205
TCEB3	1.07289832813825e-07	3.18145	0.056	0.006	0.00514004
RP11-689B22.2	1.16969857851467e-07	3.14058	0.073	0.012	0.00560379
CTAGE5	1.18591701544101e-07	3.75259	0.048	0.004	0.00568149
C21orf59	1.29773329519682e-07	2.83775	0.052	0.005	0.00621718
CD180	1.3673156237209e-07	0.840959	0.431	0.257	0.00655054
TOMM6	1.367650604716e-07	-0.644442	0.431	0.623	0.00655214
U2AF1	2.11588504121864e-07	0.971958	0.286	0.141	0.0101368
APOA1BP	2.28158021555677e-07	2.71526	0.077	0.014	0.0109306
KIAA0430	2.55697484876614e-07	2.64188	0.065	0.01	0.01225
FAM134A	2.62740966196997e-07	2.28292	0.077	0.014	0.0125874
ATP5MF	3.14491485643335e-07	-0.54941	0.419	0.611	0.0150667
FAM159A	3.25641171933202e-07	2.77958	0.06	0.008	0.0156008
CD200	3.36266955119698e-07	1.05395	0.306	0.159	0.0161099
CALHM6	3.48070007414778e-07	-0.647967	0.411	0.592	0.0166753
RP4-545C24.1	3.49253373064442e-07	2.78221	0.06	0.008	0.016732
DDIT4	3.52571131937156e-07	1.35932	0.19	0.077	0.016891
C21orf2	3.67122867337274e-07	2.59877	0.06	0.008	0.0175881
ZMYM6NB	3.84282232095115e-07	5.07457	0.036	0.001	0.0184102
LLNLR-245B6.1	3.89965071199304e-07	4.803	0.036	0.001	0.0186824
MT-ND1	4.00288093692985e-07	0.227515	0.992	0.996	0.019177
RNASEL	4.00510183136295e-07	2.35304	0.073	0.013	0.0191876
RP11-297D21.4	4.01575022338792e-07	4.31772	0.036	0.001	0.0192387
C1orf123	4.04529214046713e-07	4.48119	0.036	0.001	0.0193802
RELB	4.49737347070521e-07	-0.767196	0.29	0.468	0.021546
RP5-1028K7.2	4.90569898345625e-07	3.39573	0.052	0.006	0.0235022
RP5-887A10.1	5.12396176895139e-07	3.09368	0.052	0.006	0.0245479
ASNA1	5.35157416394467e-07	2.92035	0.052	0.006	0.0256383
VIMP	5.3812282185898e-07	4.02601	0.04	0.002	0.0257804
FLJ37453	5.41701410168641e-07	3.97363	0.04	0.002	0.0259518
LL22NC03-2H8.5	5.48927548646004e-07	4.117	0.04	0.002	0.026298
CH507-513H4.3	5.56246581500337e-07	3.86325	0.04	0.002	0.0266487
HLA-DPB1	5.61288697455964e-07	-0.234658	0.988	0.998	0.0268902
DSCR3	5.74958130195792e-07	3.70199	0.04	0.002	0.0275451
ERBB2IP	5.75337967778694e-07	3.39359	0.048	0.005	0.0275633
CECR1	5.86474779356233e-07	2.90242	0.04	0.002	0.0280968
KIAA0922	5.95054722581624e-07	2.40319	0.077	0.016	0.0285079
LINC00116	5.98898620205715e-07	2.8433	0.048	0.005	0.028692
MTRNR2L12	6.51120661834395e-07	1.0296	0.282	0.144	0.0311939
BZRAP1-AS1	6.60053430344056e-07	2.97542	0.048	0.005	0.0316218
Z93241.1	6.95081719222588e-07	-1.30537	0.141	0.289	0.0333
B2M	7.13238542523313e-07	-0.141819	1	1	0.0341698
DERL2	7.1450350225794e-07	0.878116	0.258	0.122	0.0342304
TREML2	7.80753375514286e-07	1.10595	0.185	0.074	0.0374043
PRICKLE4	1.10157737772832e-06	2.51576	0.06	0.01	0.0527744
COPB2	1.11466258620264e-06	1.07345	0.278	0.144	0.0534013
RP11-35G9.3	1.12242029728139e-06	2.52628	0.06	0.01	0.0537729
RP1-178F15.4	1.1307867862829e-06	5.72924	0.028	0	0.0541737
GATS	1.1307867862829e-06	5.74348	0.028	0	0.0541737
SGK223	1.1307867862829e-06	5.4884	0.028	0	0.0541737
C21orf33	1.1307867862829e-06	5.76799	0.028	0	0.0541737
AC245014.3	1.13401862977227e-06	-1.45444	0.125	0.265	0.0543286
CIAO2A	1.44944947492969e-06	-0.649052	0.379	0.554	0.0694402
RBM3	1.45496048378956e-06	-0.328386	0.81	0.868	0.0697042
MCUB	1.55010690226898e-06	-0.711831	0.375	0.52	0.0742625
ATP5IF1	1.60643666616288e-06	-0.721724	0.403	0.554	0.0769612
ATP5MC3	1.83049055204072e-06	-0.652026	0.403	0.556	0.0876951
ZNF25	2.24898470444437e-06	4.27634	0.032	0.001	0.107744
C17orf89	2.39406111339554e-06	2.35568	0.073	0.016	0.114695
RP3-402G11.26	2.44459381003386e-06	2.86977	0.048	0.006	0.117116
AP001055.6	2.92484536995897e-06	3.06792	0.044	0.005	0.140123
MUM1	2.95150093586877e-06	3.6843	0.036	0.002	0.141401
TNFSF12	2.95253602251451e-06	1.14631	0.157	0.062	0.14145
WBSCR16	3.02903478202867e-06	3.21111	0.036	0.002	0.145115
LINC00969	3.09208241841979e-06	1.77969	0.044	0.005	0.148135
SEPTIN6	3.80979551201415e-06	-0.436243	0.536	0.696	0.18252
PMAIP1	5.08879641221975e-06	-1.16983	0.165	0.307	0.243794
SEPW1	5.11747547436769e-06	2.31633	0.065	0.013	0.245168
MMP24-AS1	5.18043261284223e-06	2.21922	0.065	0.013	0.248184
MT-CO1	5.20805234630403e-06	0.205103	0.996	0.999	0.249507
RP11-386I14.4	6.43519001933479e-06	2.07319	0.052	0.008	0.308297
TP73-AS1	6.66485968533126e-06	5.73153	0.024	0	0.3193
CTBP1-AS2	6.66485968533126e-06	5.92353	0.024	0	0.3193
RP11-449H3.3	6.66485968533126e-06	5.6955	0.024	0	0.3193
ASUN	6.66485968533126e-06	5.8215	0.024	0	0.3193
XRCC6BP1	6.66485968533126e-06	5.57639	0.024	0	0.3193
CTA-292E10.6	6.66485968533126e-06	5.60768	0.024	0	0.3193
ZNF773	6.74800462968743e-06	2.16971	0.077	0.019	0.323283
MRPL39	7.34923424046216e-06	1.40971	0.153	0.063	0.352087
TOPORS-AS1	8.12084892106104e-06	2.85928	0.048	0.007	0.389054
FAM58A	8.20037497675297e-06	2.8475	0.048	0.007	0.392864
RPL28	8.36389840596192e-06	-0.108696	1	1	0.400698
RP11-511P7.5	8.60929973283324e-06	2.75904	0.048	0.007	0.412454
PSMD5-AS1	9.44055170615598e-06	2.199	0.048	0.007	0.452278
SEC62	9.88919152796404e-06	0.362748	0.867	0.774	0.473771
COA3	1.06091124094553e-05	0.886414	0.23	0.116	0.508261
RPS23	1.08228442700534e-05	-0.0908853	1	1	0.518501
PTPN6	1.09724194526926e-05	0.395443	0.875	0.847	0.525667
LINC01481	1.10144935477772e-05	2.70217	0.056	0.011	0.527682
RPL41	1.13116450474315e-05	0.292674	1	1	0.541918
FHOD1	1.15427314538813e-05	2.68314	0.056	0.011	0.552989
JUNB	1.16549254199043e-05	0.524484	0.952	0.939	0.558364
ATXN10	1.16719799261496e-05	0.681056	0.323	0.186	0.559181
MT-CO3	1.17901543670103e-05	0.19205	1	1	0.564843
UEVLD	1.17903638341503e-05	2.25207	0.065	0.014	0.564853
HLA-A	1.18208318397195e-05	0.245371	0.984	0.982	0.566312
ICT1	1.2579764486497e-05	4.5048	0.028	0.001	0.602671
MPEG1	1.27002343062811e-05	0.814637	0.407	0.269	0.608443
AC245100.1	1.28891046272969e-05	2.30684	0.056	0.011	0.617491
FAM175B	1.29437197851613e-05	4.13153	0.028	0.001	0.620108
RP11-876N24.2	1.31294436672303e-05	3.83136	0.028	0.001	0.629005
SDCCAG3	1.32232563239265e-05	3.64969	0.028	0.001	0.6335
PAPD4	1.38816856600816e-05	3.03044	0.04	0.005	0.665044
MESDC2	1.42602237487195e-05	2.86561	0.04	0.005	0.683179
PTPRCAP	1.49631650413526e-05	0.223311	0.98	0.969	0.716855
TMEM206	1.52022375594874e-05	4.1889	0.032	0.002	0.728309
ATP5O	1.53649416734838e-05	1.52209	0.089	0.026	0.736104
C1orf186	1.55919644599722e-05	3.65334	0.032	0.002	0.74698
C11orf57	1.56199326081134e-05	3.55688	0.036	0.004	0.74832
MMACHC	1.59912047351625e-05	3.52827	0.032	0.002	0.766107
CCBL2	1.59912047351625e-05	3.51228	0.032	0.002	0.766107
EPT1	1.59912047351625e-05	3.69369	0.032	0.002	0.766107
RP11-147L13.15	1.60774888368634e-05	3.0594	0.036	0.004	0.77024
TMEM57	1.62640650488305e-05	2.94625	0.036	0.004	0.779179
C3orf17	1.64527038706735e-05	2.89603	0.036	0.004	0.788216
RP11-83A24.2	1.65478034901054e-05	2.96288	0.036	0.004	0.792772
RP13-1032I1.7	1.66083841293016e-05	2.86107	0.032	0.002	0.795674
C14orf159	1.70912209943727e-05	2.30311	0.052	0.01	0.818806
UFD1L	1.89752274518857e-05	1.99421	0.052	0.01	0.909065
TAPT1-AS1	2.03055756451748e-05	1.59564	0.069	0.017	0.9728
ITGB2-AS1	2.13971136760024e-05	0.770442	0.355	0.214	1
S100A11	2.32221388553062e-05	1.36806	0.141	0.059	1
ATP5MPL	2.41308558961045e-05	-0.450464	0.415	0.572	1
STIM1	2.46686289910983e-05	0.912599	0.23	0.123	1
TMEM208	2.49296952592699e-05	1.031	0.19	0.091	1
ATP5F1D	2.5471843299435e-05	-0.324588	0.484	0.665	1
GRAP	2.59037131106017e-05	1.07189	0.173	0.08	1
GTF2H2	2.62907146253182e-05	1.10428	0.149	0.063	1
ZMAT1	3.28513242939438e-05	0.844276	0.238	0.125	1
TLR10	3.32529439239645e-05	0.816181	0.367	0.244	1
NIBAN3	3.33304172150353e-05	-0.314695	0.653	0.859	1
SELENOW	3.49916813861221e-05	-1.05487	0.129	0.248	1
ATP5ME	3.50165750370356e-05	-0.383331	0.472	0.643	1
TAF10	3.58019997658941e-05	0.768206	0.315	0.193	1
ASNSD1	3.60547782750885e-05	1.7023	0.089	0.029	1
AFF3	3.67409002576638e-05	-0.338798	0.835	0.874	1
GGPS1	3.76365472822032e-05	2.299	0.044	0.007	1
SIT1	3.86297157286276e-05	0.825214	0.298	0.181	1
PRUNE	3.96319497914476e-05	5.70701	0.02	0	1
AC007246.3	3.96319497914476e-05	5.22363	0.02	0	1
ARPC4-TTLL3	3.96319497914476e-05	5.5536	0.02	0	1
C4orf27	3.96319497914476e-05	5.39992	0.02	0	1
RP1-315G1.3	3.96319497914476e-05	5.52362	0.02	0	1
RAB30-AS1	3.96319497914476e-05	5.5094	0.02	0	1
RP4-816N1.6	3.96319497914476e-05	5.10672	0.02	0	1
LYRM5	3.96319497914476e-05	5.22678	0.02	0	1
RP11-620J15.3	3.96319497914476e-05	5.18294	0.02	0	1
FAM118A	4.03860404406759e-05	1.43741	0.129	0.054	1
ATP5PB	4.2479129733018e-05	-0.550469	0.387	0.531	1
NT5C	4.3853834512863e-05	0.463058	0.609	0.457	1
TPT1	4.44031228789897e-05	-0.118646	1	1	1
TRIR	4.54927082642834e-05	-0.372428	0.577	0.741	1
MS4A1	4.68980468607478e-05	0.20789	0.996	0.994	1
AC007880.1	4.72220723011109e-05	3.00068	0.04	0.006	1
STRA13	4.72220723011109e-05	2.88213	0.04	0.006	1
TBC1D13	4.92453337339545e-05	1.24308	0.105	0.038	1
COL4A3BP	5.00783924700551e-05	2.75415	0.04	0.006	1
LINC01578	5.11470611284841e-05	-0.924278	0.19	0.313	1
PTCH2	5.14753916619864e-05	-1.11964	0.113	0.23	1
ATP5S	5.15672356824593e-05	2.43899	0.04	0.006	1
HSPA8	5.16046630817785e-05	0.432433	0.81	0.717	1
HSPH1	5.20591769808465e-05	0.991919	0.214	0.113	1
CCDC88B	5.59467488250306e-05	0.885047	0.161	0.073	1
AC004687.1	5.61735321637865e-05	-0.471255	0.363	0.505	1
MT-ATP6	5.61913826053173e-05	0.207986	0.996	0.996	1
ATP5PO	5.63915393229112e-05	-0.4198	0.536	0.683	1
CTD-2192J16.22	5.69297695889637e-05	1.82235	0.077	0.023	1
GABARAP	5.8091704161749e-05	-0.329092	0.835	0.913	1
SEPTIN9	5.86938643654542e-05	-0.399357	0.484	0.616	1
MT-ND2	5.90393779488156e-05	0.218478	0.988	0.97	1
CTD-3184A7.4	6.11640340113487e-05	1.74587	0.065	0.017	1
PRKRIR	6.15043067411242e-05	3.01425	0.036	0.005	1
PRR4	6.2145577298153e-05	3.03216	0.036	0.005	1
HOXB2	6.2468581322452e-05	3.01622	0.036	0.005	1
ARFIP1	6.25650513273316e-05	1.00911	0.149	0.066	1
RPS14	6.35766528134138e-05	-0.120989	0.996	1	1
GBAS	6.4440229437636e-05	2.70915	0.036	0.005	1
MKL1	6.57872290514967e-05	2.89596	0.036	0.005	1
RFWD2	6.78577898903316e-05	2.53686	0.036	0.005	1
KLF6	7.17561005122167e-05	-0.759696	0.359	0.468	1
C10orf76	7.17594884960706e-05	4.04828	0.024	0.001	1
C9orf114	7.22628848471717e-05	4.05887	0.024	0.001	1
ORAOV1	7.22628848471717e-05	4.19075	0.024	0.001	1
FAM195A	7.22628848471717e-05	4.11831	0.024	0.001	1
FAM127A	7.27696201646039e-05	4.20999	0.024	0.001	1
DDX26B	7.37931907433579e-05	3.7655	0.024	0.001	1
GLTSCR1	7.37931907433579e-05	3.95532	0.024	0.001	1
CD52	7.43911603623792e-05	-0.158848	0.996	1	1
UBA7	7.49320992476712e-05	0.732487	0.21	0.108	1
XIST	7.65555764848468e-05	1.04177	0.161	0.075	1
C7orf49	7.66618509556872e-05	3.13233	0.032	0.004	1
FAM46A	7.75200552325017e-05	3.33642	0.032	0.004	1
C14orf1	7.79525560334229e-05	3.17054	0.032	0.004	1
AC005037.3	7.88244109660148e-05	3.03631	0.032	0.004	1
C3orf58	7.88244109660148e-05	2.98226	0.032	0.004	1
FAM69A	7.92637876529823e-05	2.83538	0.032	0.004	1
CWF19L2	7.92754952602733e-05	0.774449	0.29	0.178	1
AP001059.6	7.97054789427539e-05	2.97403	0.032	0.004	1
LINC00998	8.0595851007314e-05	2.7444	0.032	0.004	1
KMT2B	8.13580296911092e-05	1.85135	0.077	0.024	1
FBXO18	8.32357913737537e-05	3.46202	0.028	0.002	1
FGFBP3	8.37468599613957e-05	3.27367	0.028	0.002	1
EID2	8.37468599613957e-05	3.60184	0.028	0.002	1
NPRL3	8.41044523730287e-05	1.21876	0.145	0.067	1
RP11-96H19.1	8.4260893051356e-05	3.49912	0.028	0.002	1
MRE11A	8.52979171305349e-05	3.0434	0.028	0.002	1
FAM21A	8.58209405170173e-05	3.39883	0.028	0.002	1
RP11-299J3.8	8.68760915840574e-05	2.97344	0.028	0.002	1
ATHL1	8.68760915840574e-05	3.29192	0.028	0.002	1
METTL10	8.68760915840574e-05	2.67224	0.028	0.002	1
CD74	9.84468502140843e-05	-0.0932207	1	1	1
UFSP2	9.87864875771025e-05	1.64104	0.117	0.048	1
FAM175A	9.96793891226521e-05	2.61376	0.044	0.008	1
PELI1	0.000101903	-1.23265	0.121	0.226	1
RP11-297B17.3	0.000102066	2.37946	0.044	0.008	1
KIAA0141	0.000106543	1.99964	0.044	0.008	1
FGD2	0.000108352	0.600306	0.419	0.287	1
TLR7	0.000110189	1.57072	0.081	0.026	1
ATP2B1-AS1	0.000114235	-0.958157	0.141	0.257	1
DYNC1I2	0.000115458	0.904117	0.198	0.103	1
STMP1	0.000119201	-0.590375	0.286	0.402	1
IVNS1ABP	0.00011984	0.701442	0.198	0.101	1
PAXX	0.000123422	-0.878749	0.149	0.266	1
PLEKHF2	0.000123877	0.647087	0.488	0.349	1
METTL23	0.00012409	0.633093	0.319	0.196	1
MRPL54	0.000131053	-0.555739	0.383	0.484	1
GRK6	0.000134306	0.36592	0.714	0.566	1
G3BP2	0.000135073	-0.860654	0.202	0.317	1
RNPEP	0.00013559	0.852924	0.21	0.114	1
C11orf98	0.000137892	0.842015	0.25	0.146	1
EBLN3P	0.000139249	-0.626495	0.319	0.437	1
LILRA4	0.000139449	1.57756	0.073	0.023	1
TUBGCP4	0.000143727	1.0752	0.105	0.041	1
TMEM187	0.00014407	2.49227	0.04	0.007	1
ZCCHC6	0.000146339	2.46947	0.04	0.007	1
TBC1D10C	0.000147214	0.441324	0.738	0.637	1
SNHG3	0.00014741	-0.797872	0.246	0.37	1
MESDC1	0.000149305	2.33189	0.04	0.007	1
TRAPPC2P1	0.000149305	2.35869	0.04	0.007	1
ATP5PF	0.000149344	-0.543722	0.371	0.49	1
OSGEP	0.000149478	0.629954	0.335	0.222	1
CCL4L2	0.000151989	1.62848	0.04	0.007	1
EIF2S1	0.00015212	0.732296	0.226	0.125	1
CAPZB	0.000156286	-0.348378	0.69	0.765	1
SLC25A44	0.000164382	1.64986	0.056	0.014	1
CIRBP	0.000168316	-0.250922	0.956	0.963	1
TMEM39A	0.000169692	1.6874	0.093	0.035	1
BUD23	0.000172004	-0.914965	0.19	0.302	1
ID3	0.00017841	1.75136	0.169	0.089	1
RPL26	0.000181541	-0.104835	1	1	1
RPS29	0.000184149	0.124356	0.996	0.999	1
CCDC18-AS1	0.000184209	-0.546081	0.302	0.44	1
MGST3	0.000185718	0.771844	0.23	0.129	1
NANS	0.000185913	1.17562	0.105	0.042	1
TRA2B	0.000192793	-0.386095	0.54	0.646	1
ATP5F1B	0.000197835	-0.352768	0.569	0.699	1
MTG2	0.000198186	1.39171	0.093	0.035	1
PNRC1	0.000198387	-0.210588	0.96	0.966	1
THRB	0.000199681	2.78762	0.036	0.006	1
GMDS-AS1	0.00020345	3.01661	0.036	0.006	1
TSSC1	0.00020536	2.64972	0.036	0.006	1
DNAH1	0.000207287	2.56312	0.036	0.006	1
CIAO2B	0.000207379	-0.591877	0.226	0.346	1
PNP	0.000208324	1.09215	0.157	0.079	1
IER2	0.000209312	0.699415	0.645	0.551	1
ARPC4	0.000209658	-0.417574	0.524	0.619	1
HNRNPDL	0.000211684	-0.24411	0.919	0.952	1
SEMA7A	0.000215164	2.44909	0.036	0.006	1
RPL7A	0.000217227	-0.0802651	1	1	1
RPS25	0.000218119	-0.117661	0.996	1	1
SYPL1	0.000221781	0.451912	0.613	0.513	1
NME4	0.000222333	0.731875	0.262	0.157	1
UTP11L	0.00023894	5.0065	0.016	0	1
RP11-307C12.12	0.00023894	5.51178	0.016	0	1
RP11-332H14.2	0.00023894	5.09458	0.016	0	1
TMEM169	0.00023894	5.07908	0.016	0	1
RP11-572M11.4	0.00023894	5.18796	0.016	0	1
CTC-534A2.2	0.00023894	4.98536	0.016	0	1
RP11-381K20.2	0.00023894	4.90068	0.016	0	1
CTC-248O19.1	0.00023894	4.64019	0.016	0	1
C6orf203	0.00023894	5.04385	0.016	0	1
AAED1	0.00023894	5.17882	0.016	0	1
FAM35A	0.00023894	4.99656	0.016	0	1
EDRF1-AS1	0.00023894	4.754	0.016	0	1
CTB-41I6.1	0.00023894	5.24455	0.016	0	1
CTD-2020K17.1	0.00023894	4.95565	0.016	0	1
C19orf52	0.00023894	5.30408	0.016	0	1
CTD-2245F17.3	0.00023894	5.06072	0.016	0	1
GADD45B	0.000246041	0.603149	0.565	0.43	1
CNR2	0.000265845	0.793687	0.278	0.17	1
TRIM52-AS1	0.000267788	-1.43542	0.081	0.17	1
ILKAP	0.000269522	0.703315	0.238	0.135	1
HIST1H2BB	0.000279387	2.68186	0.032	0.005	1
SYS1	0.000280131	1.13938	0.125	0.056	1
FAM208B	0.000282163	2.85899	0.032	0.005	1
POLG2	0.000287607	1.02143	0.105	0.043	1
AHSA2	0.000287792	2.57624	0.032	0.005	1
AL392172.1	0.000289376	-1.75513	0.024	0.095	1
HNRNPF	0.000291338	0.461568	0.569	0.428	1
H2AFX	0.000292786	0.807544	0.153	0.074	1
SOBP	0.000296434	2.12401	0.032	0.005	1
SNRNP70	0.000296477	0.533055	0.44	0.303	1
SAMD9	0.000310109	0.63211	0.31	0.195	1
RSPRY1	0.000314967	1.18594	0.105	0.043	1
TCL1A	0.000316171	0.175035	0.984	0.996	1
SERF2	0.000323995	-0.205308	0.988	0.994	1
UBE2V2	0.000341187	0.605453	0.335	0.217	1
L3MBTL4	0.000346246	1.96223	0.048	0.012	1
MAML1	0.000346985	1.25175	0.077	0.026	1
PITPNA-AS1	0.000348607	1.20353	0.105	0.044	1
LINC00094	0.000361756	3.34612	0.028	0.004	1
QKI	0.000367083	1.25688	0.121	0.055	1
TOMM70A	0.000367577	3.0063	0.028	0.004	1
SLC17A9	0.000372733	0.957541	0.137	0.066	1
RP11-345P4.9	0.000373484	2.80461	0.028	0.004	1
RP6-159A1.4	0.000373484	2.77309	0.028	0.004	1
HN1L	0.000377472	2.74852	0.028	0.004	1
RUNDC1	0.000384076	1.13433	0.109	0.047	1
AKAP2	0.000387616	2.50281	0.028	0.004	1
HS3ST1	0.000390384	0.591843	0.278	0.17	1
PES1	0.000392571	0.931124	0.194	0.109	1
RP4-647C14.2	0.00040812	3.80353	0.02	0.001	1
RP11-15A1.3	0.000410907	3.87557	0.02	0.001	1
AC104653.1	0.000413711	4.37532	0.02	0.001	1
DVL3	0.000416241	1.63362	0.073	0.025	1
METTL13	0.000416533	3.53382	0.02	0.001	1
CTBP2	0.000416533	3.76677	0.02	0.001	1
RP11-872J21.3	0.000416533	4.02924	0.02	0.001	1
C7orf43	0.000419373	3.43115	0.02	0.001	1
LINC00959	0.000419373	3.44535	0.02	0.001	1
ZNF830	0.000419786	0.906455	0.129	0.06	1
LINC00869	0.000422231	3.13851	0.02	0.001	1
PMF1-BGLAP	0.000422231	3.26776	0.02	0.001	1
SQRDL	0.000422231	3.18908	0.02	0.001	1
FAM179B	0.000425214	3.38642	0.024	0.002	1
CSPP1	0.000426077	1.21376	0.093	0.037	1
STIP1	0.000430152	0.741894	0.21	0.116	1
TUBA1A	0.000433672	-0.505343	0.46	0.556	1
KIAA0907	0.000435331	3.41393	0.024	0.002	1
RP11-54C4.3	0.000435331	3.12728	0.024	0.002	1
FAM127B	0.000437896	2.81837	0.024	0.002	1
PSAT1	0.000437896	3.10853	0.024	0.002	1
C7orf60	0.000440474	2.71308	0.024	0.002	1
NAT9	0.00044259	0.920636	0.165	0.086	1
FKBP7	0.000443066	2.95883	0.024	0.002	1
C20orf196	0.000443066	2.47802	0.024	0.002	1
RP11-284M14.1	0.000445673	2.81513	0.024	0.002	1
RP11-660L16.2	0.000445673	2.91451	0.024	0.002	1
ST6GALNAC4	0.000457243	1.07975	0.169	0.091	1
RNF40	0.000461856	1.11043	0.153	0.079	1
MICOS10	0.000463096	-0.685528	0.266	0.364	1
MYC	0.00047271	-0.744534	0.379	0.457	1
TM2D2	0.000475206	1.32088	0.081	0.03	1
APOBEC3D	0.000478109	1.26053	0.093	0.037	1
KRT10	0.000482452	-0.374037	0.54	0.634	1
LINC01480	0.000489745	1.0833	0.19	0.108	1
SBDS	0.000497536	-0.647466	0.218	0.326	1
MCTS1	0.000499123	0.622523	0.27	0.165	1
SH3KBP1	0.000504811	-0.776561	0.181	0.292	1
NSD3	0.000507449	-0.573721	0.419	0.526	1
TPRKB	0.000521637	0.754517	0.234	0.141	1
E4F1	0.000531436	1.10896	0.113	0.05	1
MAP2K2	0.000535051	0.566702	0.315	0.204	1
HLA-DMA	0.00053547	-0.302051	0.855	0.914	1
BRAT1	0.000535614	0.928382	0.137	0.067	1
ATP2A3	0.000552083	0.489304	0.548	0.432	1
BTLA	0.000593082	0.638782	0.387	0.271	1
RPL35	0.000604603	-0.124054	0.992	0.994	1
TRMT2A	0.000618911	0.865948	0.157	0.08	1
TUT4	0.000623177	-0.661119	0.242	0.351	1
PTP4A1	0.000633043	1.54153	0.06	0.019	1
APEX1	0.000644672	0.367471	0.641	0.52	1
CARD16	0.000646314	0.455468	0.435	0.313	1
CYBC1	0.000658081	-0.572233	0.347	0.438	1
NDUFAF3	0.000658616	0.491875	0.367	0.248	1
CRAMP1	0.000671965	1.13819	0.056	0.017	1
ZBTB10	0.000678112	-1.21654	0.069	0.151	1
MAP1LC3B	0.000698086	-0.475069	0.556	0.63	1
ZNF691	0.000712127	1.99798	0.065	0.022	1
ZNF234	0.000712127	1.57241	0.065	0.022	1
RPL36AL	0.000718447	-0.230253	0.923	0.919	1
WASHC2C	0.000721852	-1.438	0.065	0.144	1
CHKB	0.000742932	-1.07166	0.093	0.181	1
IRF1	0.000743395	-0.739215	0.327	0.42	1
HEATR1	0.000744809	1.04674	0.109	0.049	1
RTF2	0.000761294	-0.62715	0.226	0.329	1
ATP5MC1	0.000774621	-0.5975	0.23	0.339	1
BACH1	0.000810169	-0.925426	0.141	0.235	1
SEPTIN7	0.000812019	-0.304444	0.552	0.69	1
DENND6A	0.00082389	0.93011	0.121	0.057	1
SIK3	0.000832396	1.06798	0.113	0.053	1
PRDX1	0.000845673	0.216244	0.641	0.496	1
IST1	0.000854196	0.57267	0.25	0.153	1
HOOK3	0.000863306	-0.874912	0.194	0.286	1
SRSF1	0.000867553	0.493315	0.315	0.211	1
ZNF839	0.00087771	1.80462	0.052	0.016	1
UBE2T	0.000881053	2.15788	0.04	0.01	1
FAM63B	0.000884705	2.40394	0.032	0.006	1
FAM103A1	0.000887677	2.1978	0.04	0.01	1
TFB1M	0.000890025	0.980137	0.145	0.075	1
EP400NL	0.000916333	2.09892	0.032	0.006	1
P2RY14	0.000922645	1.19	0.117	0.056	1
ZFYVE21	0.000928398	1.85762	0.04	0.01	1
LAMC1	0.000929907	1.45474	0.052	0.016	1
EEF1A1	0.000953968	-0.0704843	1	1	1
NEDD9	0.000962428	-1.11446	0.081	0.164	1
TENT5C	0.000963924	-0.834213	0.133	0.228	1
RPL27A	0.000981134	-0.201778	0.96	0.962	1
SELENOK	0.000984394	-0.663149	0.214	0.31	1
TCEA1	0.000993052	-0.360907	0.645	0.703	1
BCL10	0.00102823	-0.934915	0.19	0.279	1
RBIS	0.00105776	-0.511017	0.27	0.381	1
BCL7C	0.00106167	0.848878	0.185	0.105	1
FAM174C	0.00106548	-1.04958	0.121	0.208	1
MAPK1IP1L	0.00107897	-0.562322	0.323	0.425	1
FOSB	0.0010878	1.34466	0.065	0.023	1
HIVEP2	0.00108995	1.25815	0.085	0.035	1
NCF1	0.0011133	0.19057	0.992	0.968	1
TRIM28	0.00115142	0.598636	0.254	0.16	1
SH2B2	0.00115394	0.398552	0.254	0.151	1
P2RX5	0.00117486	-0.320732	0.637	0.762	1
AC245407.2	0.00117867	-1.79733	0.044	0.11	1
SLC35A5	0.00118245	0.955973	0.109	0.05	1
EPSTI1	0.00118301	-1.28346	0.085	0.163	1
ESD	0.00119152	0.648715	0.278	0.181	1
ZNF671	0.00119221	1.31836	0.065	0.023	1
GYLTL1B	0.00119575	1.78889	0.044	0.012	1
RBM39	0.00119586	-0.315306	0.669	0.714	1
CRIP1	0.00119657	-0.498964	0.569	0.641	1
CTD-2215E18.1	0.00121626	2.61213	0.028	0.005	1
FAM208A	0.00122863	1.76802	0.044	0.012	1
GLTSCR1L	0.00125656	2.24717	0.028	0.005	1
PPP2R4	0.00126242	2.35859	0.028	0.005	1
IRAK3	0.00126242	2.26105	0.028	0.005	1
RBM27	0.00126634	-0.831925	0.149	0.235	1
ZNF76	0.00126733	0.797447	0.161	0.087	1
C14orf142	0.00128014	2.30185	0.028	0.005	1
HIST1H1E	0.00129796	-0.32649	0.335	0.441	1
ILF3-DT	0.00130197	-0.949115	0.089	0.174	1
RIPOR2	0.00133142	-0.243321	0.524	0.666	1
NRGN	0.00136828	2.1378	0.048	0.014	1
CTDNEP1	0.0013697	1.02262	0.141	0.075	1
MIIP	0.00138667	0.696406	0.258	0.169	1
AC027097.1	0.00140234	-0.860513	0.141	0.231	1
RGS2	0.001411	0.898351	0.246	0.164	1
NAXE	0.00141177	-0.82946	0.177	0.266	1
AP4B1	0.00141275	1.14769	0.125	0.065	1
H2AFZ	0.0014153	0.441755	0.444	0.327	1
RFX7	0.00141565	2.01602	0.036	0.008	1
IFNGR1	0.00141709	0.680535	0.242	0.152	1
FBXO22	0.00142112	0.986531	0.117	0.057	1
LIPE	0.00142529	0.765404	0.133	0.067	1
CCL4	0.00142956	1.01783	0.093	0.042	1
SPG7	0.00143266	0.657016	0.27	0.181	1
CD38	0.00143631	-0.50431	0.383	0.469	1
GOT2	0.00144046	1.37853	0.105	0.049	1
CLN8	0.00145071	0.948149	0.129	0.066	1
RPL9	0.00146188	0.107273	0.996	0.998	1
RP5-1074L1.1	0.00147354	4.82666	0.012	0	1
NOTCH2NL	0.00147354	4.71402	0.012	0	1
CHIT1	0.00147354	4.74208	0.012	0	1
DIEXF	0.00147354	4.83419	0.012	0	1
RP11-563N4.1	0.00147354	4.81789	0.012	0	1
ACVR2A	0.00147354	5.46141	0.012	0	1
AC009961.3	0.00147354	4.63944	0.012	0	1
KIAA1715	0.00147354	5.11957	0.012	0	1
SLC9C1	0.00147354	4.41669	0.012	0	1
RP11-1398P2.1	0.00147354	4.71099	0.012	0	1
CTD-2353F22.1	0.00147354	4.66483	0.012	0	1
C5orf28	0.00147354	4.39912	0.012	0	1
CTD-2260A17.2	0.00147354	4.92496	0.012	0	1
RP11-500C11.3	0.00147354	4.41352	0.012	0	1
XXbac-BPG32J3.22	0.00147354	4.33683	0.012	0	1
LACE1	0.00147354	4.6394	0.012	0	1
RP5-1159O4.1	0.00147354	4.37625	0.012	0	1
PYCRL	0.00147354	4.66071	0.012	0	1
FAM213A	0.00147354	4.66109	0.012	0	1
AC079630.4	0.00147354	4.71005	0.012	0	1
RP11-734K2.4	0.00147354	5.01309	0.012	0	1
UTP14C	0.00147354	4.88518	0.012	0	1
RNF219	0.00147354	5.25712	0.012	0	1
CTD-2325P2.3	0.00147354	4.75956	0.012	0	1
VWA9	0.00147354	4.69276	0.012	0	1
GOLGA6L4	0.00147354	4.63306	0.012	0	1
CTD-2012K14.3	0.00147354	4.75613	0.012	0	1
PTGES3L-AARSD1	0.00147354	4.56207	0.012	0	1
SMAD7	0.00147354	4.49328	0.012	0	1
TNNC2	0.00147354	4.30874	0.012	0	1
CTC-246B18.10	0.00147354	4.45335	0.012	0	1
CTC-378H22.2	0.00147354	4.7548	0.012	0	1
DGCR14	0.00147354	4.26561	0.012	0	1
LL21NC02-1C16.2	0.00147354	4.83279	0.012	0	1
SNHG27	0.00147354	4.69406	0.012	0	1
TBXT	0.00147354	5.07839	0.012	0	1
AL603783.1	0.00147354	4.50653	0.012	0	1
AC027702.1	0.00147354	4.23734	0.012	0	1
ATF7IP2	0.00147444	-0.639222	0.181	0.274	1
ADRB2	0.00147538	2.02758	0.052	0.017	1
MARK3	0.00147883	0.685548	0.234	0.147	1
AP001056.1	0.00148456	1.4944	0.048	0.014	1
RPS16	0.00154081	-0.116148	0.996	0.998	1
RCC1	0.00156236	1.00159	0.129	0.067	1
PPIB	0.00157812	-0.272175	0.823	0.84	1
RPL23A	0.00158298	-0.0903711	1	0.999	1
RBMX	0.0016341	0.398944	0.609	0.51	1
ITPRIP	0.00163892	1.0211	0.121	0.061	1
AC093818.1	0.00164691	3.32777	0.024	0.004	1
GMPPB	0.00165138	1.056	0.089	0.038	1
AUP1	0.00166921	0.356996	0.569	0.436	1
RPL17	0.00167383	-0.114246	0.996	1	1
ENTHD2	0.00168035	2.80327	0.024	0.004	1
RAB5IF	0.00168465	-1.0215	0.117	0.196	1
TRAPPC3	0.00168644	0.475775	0.315	0.211	1
ECI1	0.00168678	1.30367	0.081	0.034	1
ARMH1	0.00168884	-0.5591	0.282	0.378	1
RP3-477O4.14	0.00171441	2.41872	0.024	0.004	1
PRR13	0.0017349	-0.24961	0.758	0.804	1
RP11-444D3.1	0.00174038	2.58531	0.024	0.004	1
RPL39	0.00175284	-0.071488	1	1	1
FAU	0.00175836	-0.0928489	1	1	1
PPP2R5B	0.00176175	0.706099	0.129	0.066	1
LINC01806	0.00176404	-3.08598	0.004	0.047	1
KCNMB3	0.00176671	2.33222	0.024	0.004	1
SH3TC1	0.00178871	0.71252	0.21	0.131	1
FBLN2	0.00179257	1.46633	0.056	0.019	1
CERS4	0.00180081	0.488899	0.31	0.214	1
CLEC17A	0.00180196	0.56845	0.387	0.287	1
SLC25A6	0.00180309	-0.187187	0.968	0.986	1
RHEB	0.001806	0.627972	0.21	0.126	1
XXbac-BPG299F13.17	0.0018284	1.98126	0.04	0.011	1
ATP5PD	0.00182976	-0.564691	0.27	0.368	1
THAP11	0.00183394	0.674252	0.149	0.079	1
HIST1H3D	0.00185756	-1.27639	0.036	0.099	1
RPLP2	0.00185914	-0.0783124	1	1	1
SESN1	0.00186576	1.0667	0.101	0.047	1
PDCD2	0.00186783	0.503987	0.363	0.262	1
TMEM259	0.00190009	0.674243	0.31	0.217	1
ZNF384	0.00190417	1.01694	0.121	0.061	1
REL	0.00198598	-0.409168	0.528	0.606	1
NME6	0.00199704	0.932318	0.145	0.08	1
YDJC	0.00201675	0.465048	0.31	0.212	1
RAB3GAP1	0.00202294	0.660791	0.262	0.175	1
WARS	0.00203656	0.939041	0.137	0.073	1
CCT2	0.00205361	0.329072	0.46	0.341	1
TP53I11	0.00206078	0.537568	0.282	0.188	1
MFSD14B	0.00209524	0.893786	0.117	0.059	1
ATP5F1C	0.00211283	-0.362112	0.399	0.498	1
KHK	0.00213584	2.14303	0.032	0.007	1
RP11-175K6.1	0.00214042	3.36773	0.02	0.002	1
IFI30	0.00215038	-0.53646	0.367	0.462	1
HINT1	0.00216123	-0.214402	0.915	0.92	1
RP11-542M13.3	0.00216442	2.97078	0.02	0.002	1
SNHG8	0.00217342	0.352976	0.794	0.758	1
DOPEY1	0.00217651	3.23103	0.02	0.002	1
RNMTL1	0.00217651	2.88079	0.02	0.002	1
C5orf15	0.00217868	0.647717	0.185	0.109	1
KDM4B	0.00217976	0.467734	0.46	0.358	1
NFATC1	0.00218728	0.595264	0.27	0.178	1
HLA-G	0.00220088	2.87839	0.02	0.002	1
PELI3	0.00220088	2.81087	0.02	0.002	1
RPL37	0.00222229	-0.0732207	0.996	1	1
SLFN12	0.00223069	1.42879	0.032	0.007	1
AC093323.3	0.0022379	2.28731	0.02	0.002	1
TONSL	0.0022379	2.63773	0.02	0.002	1
PIM1	0.002243	-1.0945	0.093	0.171	1
SLC35E3	0.00224695	-1.86674	0.036	0.095	1
TMEM154	0.00227318	0.534673	0.395	0.293	1
SMDT1	0.00227926	-0.312007	0.702	0.758	1
COMMD10	0.00229369	0.685142	0.185	0.111	1
THRA	0.00229485	1.96522	0.048	0.016	1
FAM73B	0.00230939	3.73091	0.016	0.001	1
RP11-400F19.6	0.00230939	3.9435	0.016	0.001	1
CH17-189H20.1	0.00232456	3.40104	0.016	0.001	1
ECT2	0.00232456	3.59971	0.016	0.001	1
RP11-326I11.3	0.00232456	3.45162	0.016	0.001	1
RP1-101K10.6	0.00232456	3.68854	0.016	0.001	1
SLC25A10	0.00232456	3.8189	0.016	0.001	1
KIAA0391	0.00233983	3.32044	0.016	0.001	1
FAM3C	0.00235324	0.394576	0.46	0.341	1
RP11-9M16.2	0.00235519	3.22583	0.016	0.001	1
CTD-3222D19.8	0.00235519	3.12529	0.016	0.001	1
COX5B	0.00236175	-0.375827	0.645	0.693	1
ZNF703	0.00236442	1.03508	0.097	0.046	1
DIRC2	0.00237064	2.99315	0.016	0.001	1
RP3-512E2.2	0.00237064	3.22187	0.016	0.001	1
THNSL1	0.00237064	2.92432	0.016	0.001	1
ATP5SL	0.00237064	2.89727	0.016	0.001	1
PRKX	0.00237685	0.70692	0.181	0.107	1
ING3	0.00238051	-0.971895	0.129	0.21	1
PLEKHO1	0.00243578	0.800376	0.185	0.111	1
RPS28	0.00245202	-0.0786752	1	1	1
MARCKSL1	0.00246592	0.363827	0.484	0.36	1
AMMECR1	0.00246632	1.20716	0.101	0.049	1
ZNF526	0.002479	1.50559	0.044	0.013	1
FOXP1	0.00252664	-0.28612	0.879	0.911	1
SLC30A7	0.00252724	1.35334	0.077	0.032	1
GNAI3	0.00257178	0.482639	0.29	0.195	1
TNFRSF17	0.00257466	1.5212	0.06	0.023	1
MITD1	0.00260649	0.34837	0.319	0.21	1
CD1C	0.00265927	0.474913	0.327	0.236	1
NDUFA11	0.00266358	-0.384433	0.512	0.578	1
GUK1	0.00266779	0.304375	0.589	0.451	1
ZNF862	0.00268935	0.789974	0.145	0.08	1
PYGO2	0.0026977	0.978747	0.137	0.075	1
ABHD17B	0.00272906	1.35316	0.048	0.016	1
KBTBD8	0.00274444	1.29383	0.069	0.028	1
CXCR5	0.00275446	0.559529	0.339	0.24	1
ZBTB4	0.00276052	1.48922	0.056	0.02	1
PCBP1	0.00276066	0.239271	0.891	0.822	1
CHI3L2	0.00276853	-1.42155	0.052	0.116	1
ZNF880	0.00277682	-0.763271	0.117	0.198	1
NFS1	0.00278232	1.46311	0.056	0.02	1
CDC42	0.00281919	-0.313353	0.75	0.77	1
FBXO5	0.00282529	1.48516	0.052	0.018	1
ROMO1	0.00282697	-0.374239	0.419	0.496	1
TMA16	0.00292046	0.729292	0.177	0.105	1
UBXN2B	0.00292438	1.09435	0.085	0.038	1
POLR3K	0.00293228	0.553727	0.206	0.125	1
RPL29	0.0029367	-0.0789522	0.996	1	1
TPM3	0.00296861	-0.259317	0.798	0.835	1
PIM2	0.00299337	-0.648317	0.302	0.384	1
C20orf24	0.00299561	1.88423	0.036	0.01	1
RPL11	0.00305041	-0.0730695	1	1	1
STX4	0.00305681	0.903281	0.161	0.095	1
UBE3C	0.00305903	1.09787	0.069	0.028	1
ZNF821	0.0030634	-0.822661	0.117	0.196	1
RP11-1000B6.3	0.00306969	1.64272	0.036	0.01	1
PCED1B-AS1	0.0030988	-0.428802	0.266	0.368	1
TRAC	0.00310638	0.700654	0.198	0.122	1
QRSL1	0.00313224	0.436275	0.456	0.356	1
MRGBP	0.00314836	0.91299	0.117	0.061	1
NIT1	0.00315126	1.002	0.125	0.067	1
NFATC3	0.00315431	0.5315	0.323	0.229	1
AL021155.5	0.00316729	-0.980733	0.097	0.171	1
PABPC1	0.00321228	0.119306	0.992	0.996	1
ZNF345	0.00322389	1.20257	0.06	0.023	1
ZFYVE19	0.00323519	1.1952	0.081	0.036	1
S100A4	0.00324792	0.698681	0.327	0.249	1
COPG1	0.00325311	0.562195	0.214	0.132	1
GDPD3	0.00325535	2.39111	0.028	0.006	1
HIP1R	0.00326679	0.457002	0.367	0.269	1
RNF220	0.00328584	0.533876	0.258	0.172	1
TICAM1	0.00328718	1.08242	0.105	0.053	1
FAM102B	0.0033367	2.15796	0.028	0.006	1
SCAND1	0.00335205	-0.392055	0.565	0.598	1
EEF1G	0.00336311	-0.129869	0.996	0.994	1
S1PR1	0.00338132	0.414757	0.302	0.202	1
PIH1D1	0.00338792	0.513367	0.339	0.236	1
LINC00494	0.0034024	0.787574	0.113	0.057	1
TMEM128	0.00340511	0.980084	0.109	0.055	1
RP11-108M9.4	0.00340591	1.97937	0.028	0.006	1
ELOF1	0.00342811	0.517782	0.262	0.175	1
TMEM223	0.00345462	0.820192	0.149	0.085	1
ZNF784	0.00346221	1.49318	0.028	0.006	1
APBB1IP	0.00347524	0.322353	0.569	0.454	1
TLR9	0.00348095	0.864202	0.137	0.077	1
GCOM1	0.00349699	1.77112	0.04	0.012	1
CCDC174	0.003547	0.691365	0.19	0.117	1
RPL18	0.00355051	-0.0788945	1	1	1
RTRAF	0.0035726	-0.224851	0.367	0.467	1
DCAF7	0.00358776	0.446309	0.347	0.249	1
USF2	0.00359574	0.605051	0.206	0.129	1
R3HDM4	0.00359584	-0.411213	0.395	0.48	1
AL360178.1	0.00359844	1.66122	0.04	0.012	1
SRSF10	0.00362558	-0.328289	0.569	0.63	1
TMEM101	0.00366478	0.977245	0.129	0.071	1
AGPAT2	0.00371931	0.595728	0.153	0.086	1
SYNJ2	0.00372283	1.22656	0.085	0.038	1
RPL7	0.00372667	-0.135206	0.984	0.994	1
RPL10	0.00379319	-0.0636456	1	1	1
RBM8A	0.0037987	-0.430956	0.548	0.601	1
MIA2	0.00379875	-0.998808	0.097	0.168	1
CA11	0.0038026	1.19231	0.073	0.031	1
RPL12	0.00380859	-0.104673	0.996	1	1
ZHX2	0.00384417	0.748107	0.169	0.101	1
VPS41	0.00386183	0.668806	0.185	0.115	1
TRUB2	0.00388386	0.86443	0.105	0.053	1
FCRL3	0.00389586	0.722219	0.185	0.115	1
PNO1	0.00392751	0.810265	0.121	0.065	1
BCDIN3D	0.00394155	1.43074	0.065	0.026	1
C6orf47	0.00394545	0.969639	0.117	0.062	1
E2F4	0.0039514	0.604643	0.234	0.153	1
MX2	0.00395861	0.697876	0.137	0.075	1
COG6	0.00398662	1.09944	0.073	0.031	1
TRAFD1	0.003998	0.695688	0.173	0.105	1
ACOT13	0.00401015	1.90105	0.065	0.026	1
OSER1	0.00402642	-0.62784	0.198	0.284	1
GEMIN6	0.00404727	0.927769	0.085	0.038	1
CYSLTR1	0.00412569	0.580558	0.286	0.196	1
AKAP13	0.00415559	0.306566	0.484	0.371	1
MGAT1	0.00416122	0.640287	0.266	0.178	1
RARS2	0.00416441	0.908615	0.109	0.056	1
RPS2	0.00417565	0.0912704	1	0.999	1
COL19A1	0.00417809	0.746211	0.25	0.176	1
MBNL1	0.00418813	-0.300853	0.738	0.753	1
CASP10	0.00427923	1.35679	0.056	0.022	1
ARRDC4	0.0042935	-1.08961	0.028	0.081	1
HIST1H1D	0.00433245	-0.919123	0.145	0.224	1
CPT1A	0.00433647	-0.991508	0.044	0.105	1
CNN2	0.00433838	-0.233865	0.847	0.898	1
GABPB1-IT1	0.00436757	-0.548845	0.214	0.297	1
KLHL22	0.00439957	0.773413	0.129	0.071	1
STT3A	0.00441843	0.860174	0.125	0.068	1
LUC7L2	0.00442712	0.393389	0.347	0.241	1
PPP4C	0.00443914	-0.38805	0.403	0.49	1
RAMAC	0.00450401	-0.824992	0.145	0.223	1
JCHAIN	0.00452405	-0.295827	0.484	0.568	1
RFX5	0.00453697	0.522166	0.302	0.213	1
LCMT2	0.0045601	2.23198	0.032	0.008	1
LRRC14	0.00457449	0.966181	0.085	0.04	1
SLC39A11	0.004575	1.31781	0.056	0.022	1
CLEC20A	0.00463086	-1.8451	0.016	0.061	1
CHRAC1	0.00477741	-0.577724	0.262	0.351	1
COX5A	0.00477801	-0.397035	0.419	0.499	1
BRD8	0.00478165	0.774197	0.129	0.072	1
SREBF2	0.00478623	1.10054	0.109	0.057	1
SELENOF	0.00480472	-0.265881	0.456	0.575	1
DCLK2	0.00482794	1.76765	0.032	0.008	1
NUDC	0.00484437	0.461362	0.363	0.271	1
ARL10	0.00486155	1.16473	0.048	0.017	1
PRKAR1A	0.00486589	0.440092	0.427	0.319	1
ING1	0.00487059	0.837395	0.137	0.079	1
CLCN6	0.00487897	0.895792	0.097	0.048	1
ZBTB6	0.00487972	1.79983	0.032	0.008	1
LRRN1	0.00488872	2.46677	0.024	0.005	1
CHCHD7	0.00492466	0.652828	0.242	0.159	1
TMEM2	0.00493134	2.91227	0.024	0.005	1
SELO	0.00494954	1.68506	0.032	0.008	1
PRDX3	0.00495074	0.530139	0.185	0.113	1
HECTD4	0.00495565	0.583739	0.165	0.097	1
TECR	0.00499257	0.490603	0.319	0.224	1
RP13-188A5.1	0.0049959	2.33591	0.024	0.005	1
LRRC46	0.00500249	1.7642	0.032	0.008	1
ECE1	0.00509412	0.711876	0.161	0.096	1
C6orf106	0.00510519	2.28565	0.024	0.005	1
CDK11A	0.00510907	-0.705051	0.141	0.219	1
MYCBP	0.00511938	0.943026	0.161	0.097	1
FAM81A	0.00512198	1.06724	0.101	0.051	1
TMEM35B	0.00513385	0.968161	0.093	0.046	1
RPL14	0.00514033	-0.084903	1	1	1
MINA	0.00514952	1.97159	0.024	0.005	1
FAM21C	0.00517181	2.09101	0.024	0.005	1
SMCHD1	0.00518093	-0.369263	0.585	0.64	1
RIF1	0.0052077	0.794648	0.121	0.066	1
NADK	0.00521176	0.434995	0.327	0.235	1
MICOS13	0.00522177	-0.536614	0.274	0.357	1
MIS18BP1	0.00522611	-0.503126	0.359	0.438	1
PYCR2	0.00523267	0.423977	0.327	0.23	1
METTL6	0.00526954	1.21619	0.069	0.03	1
PMVK	0.00526971	0.801378	0.129	0.072	1
APOLD1	0.00527442	0.621344	0.137	0.077	1
ARF5	0.00530271	-0.458254	0.496	0.539	1
EIF4A1	0.00533976	-0.244998	0.637	0.698	1
FBH1	0.00536671	-1.31962	0.056	0.115	1
NDUFA7	0.005376	-0.464623	0.25	0.332	1
DDX23	0.00541283	0.745912	0.109	0.056	1
PPIE	0.00544972	0.740135	0.165	0.102	1
ZNF490	0.00547484	0.856221	0.093	0.046	1
FAM160B1	0.00548058	-1.6864	0.024	0.072	1
TUBB	0.00549315	0.338947	0.573	0.453	1
RPS8	0.00550084	-0.0679697	1	1	1
RHBDF2	0.00557454	0.429614	0.335	0.235	1
POU2F1	0.0055766	0.845315	0.133	0.075	1
OGA	0.00560526	-0.382839	0.242	0.331	1
ZNF639	0.00560952	-1.06849	0.06	0.122	1
SPRYD3	0.00563773	1.35469	0.065	0.028	1
CDC123	0.00568071	0.498151	0.363	0.271	1
CRNKL1	0.00569495	0.728416	0.145	0.085	1
SYNE3	0.00577877	0.790428	0.169	0.104	1
HCLS1	0.00578356	-0.180892	0.823	0.82	1
ARL6IP5	0.00584154	0.319817	0.665	0.541	1
RPS6	0.0058861	-0.0921619	1	1	1
RPP25L	0.00590885	0.772095	0.093	0.046	1
USP40	0.00594701	1.58888	0.036	0.011	1
ZNF718	0.00598152	0.671558	0.125	0.068	1
POLM	0.00598465	0.356989	0.246	0.159	1
RALGDS	0.00600412	1.61437	0.036	0.011	1
UQCRFS1	0.00602511	-0.396889	0.411	0.505	1
MARS	0.00602564	0.629642	0.202	0.128	1
CYB5B	0.00610391	0.620556	0.165	0.099	1
MAP3K8	0.00611228	0.404532	0.371	0.273	1
NUDT8	0.006183	1.43136	0.06	0.025	1
GCSAM	0.0062306	0.7534	0.121	0.066	1
RMND5A	0.00624236	0.809404	0.137	0.08	1
C1orf50	0.00624993	0.821225	0.101	0.051	1
METTL8	0.00627334	0.631832	0.145	0.085	1
MRPL20	0.00629093	0.517366	0.331	0.242	1
KYNU	0.00629667	0.463461	0.173	0.104	1
RPS3A	0.00630435	-0.0635154	1	1	1
DDX51	0.00631024	1.70901	0.04	0.013	1
PBX2	0.00632339	0.760492	0.101	0.051	1
NPM1	0.00632667	-0.183917	0.915	0.935	1
TCEAL8	0.0063284	0.743246	0.137	0.078	1
DEF6	0.00638827	0.545035	0.343	0.244	1
TMEM251	0.00641898	0.75869	0.101	0.051	1
PSMB8	0.00642209	0.26588	0.665	0.572	1
LCN10	0.00648153	0.88138	0.181	0.114	1
ZBTB17	0.00648796	0.890251	0.097	0.049	1
SAP25	0.00649706	1.13455	0.065	0.028	1
MRPL13	0.00654132	0.556872	0.185	0.115	1
SPICE1	0.00654834	1.04444	0.081	0.038	1
FAM156A	0.00656848	1.72836	0.044	0.016	1
ARL8A	0.00660176	0.794449	0.121	0.067	1
MFAP1	0.00669817	1.01468	0.089	0.044	1
CDK4	0.00670829	0.576192	0.157	0.093	1
RSL24D1	0.00673029	-0.364925	0.569	0.596	1
S100A10	0.00674157	-1.21231	0.081	0.143	1
ARHGEF2	0.00681498	0.41123	0.266	0.181	1
PFN1	0.00685812	-0.127064	0.988	0.995	1
SOAT1	0.0068782	1.51269	0.056	0.023	1
SNHG16	0.00692317	-0.750921	0.129	0.201	1
COA4	0.0069546	0.57239	0.194	0.123	1
LIN7B	0.0069754	-4.18791	0	0.029	1
EFHD2	0.00697691	0.708527	0.149	0.09	1
YPEL3	0.00698915	0.379041	0.577	0.485	1
IMP4	0.00700918	0.414075	0.274	0.19	1
IZUMO4	0.00701457	1.39993	0.073	0.034	1
TMEM14A	0.00703299	1.13758	0.077	0.036	1
PDCD10	0.00703677	0.507928	0.363	0.272	1
MED30	0.00703911	-0.572698	0.25	0.328	1
PLCG2	0.00710116	0.528011	0.367	0.278	1
BCL2L1	0.00712562	1.00073	0.101	0.053	1
FTL	0.00712758	-0.141762	0.996	1	1
HNRNPA0	0.00716055	-0.175791	0.77	0.793	1
LAMTOR5	0.00721971	-0.246414	0.649	0.681	1
RPL10A	0.00725203	-0.0961431	1	0.999	1
MARK4	0.00730519	1.23069	0.044	0.016	1
RAD51D	0.00730753	1.18016	0.056	0.023	1
METTL26	0.00734083	-0.653611	0.202	0.275	1
APOPT1	0.00737364	2.23906	0.028	0.007	1
BAP1	0.00738826	0.875728	0.113	0.062	1
GEMIN4	0.0074363	0.81591	0.109	0.059	1
RLTPR	0.00745353	2.48676	0.02	0.004	1
HDAC2	0.00746207	0.499085	0.294	0.211	1
PYROXD2	0.00748234	2.21531	0.028	0.007	1
QTRTD1	0.00748827	2.45094	0.02	0.004	1
HLA-DMB	0.00749051	-0.192088	0.714	0.746	1
FCRLA	0.00752595	0.238279	0.863	0.85	1
NUFIP1	0.00752877	0.8519	0.097	0.05	1
RP11-410L14.2	0.00755818	2.46165	0.02	0.004	1
RNF227	0.00755818	2.39667	0.02	0.004	1
ANKRD33B	0.00756456	1.28247	0.069	0.031	1
ARHGAP30	0.00756528	0.436187	0.448	0.352	1
GRHPR	0.00756552	-0.536692	0.246	0.332	1
SLC25A25	0.00758704	-0.910628	0.089	0.153	1
ZNF554	0.00759247	2.0228	0.028	0.007	1
DVL1	0.00759336	2.41358	0.02	0.004	1
TMEM5	0.00759336	2.04605	0.02	0.004	1
HYPK	0.007608	0.864807	0.125	0.072	1
HKR1	0.00762868	1.87326	0.02	0.004	1
MAMSTR	0.00766416	1.98813	0.02	0.004	1
PQLC3	0.00767602	1.86556	0.028	0.007	1
RP5-827C21.4	0.00773218	2.19137	0.028	0.007	1
MAP3K7	0.00779594	0.661418	0.137	0.079	1
EEF1AKMT2	0.00780621	-1.50719	0.044	0.096	1
RPL6	0.00782848	0.0816178	0.996	1	1
JUN	0.00786307	-0.271392	0.617	0.692	1
TOMM7	0.00788917	-0.177467	0.935	0.941	1
RP11-1094M14.11	0.00790287	1.64363	0.028	0.007	1
IMP3	0.00792416	0.426557	0.46	0.357	1
AC006230.1	0.00795039	-1.41718	0.028	0.075	1
PSME1	0.00795186	-0.210129	0.875	0.901	1
SMIM27	0.0079841	-0.708455	0.113	0.182	1
PCBD1	0.00801853	1.53572	0.028	0.007	1
ARFGEF2	0.00806687	-1.1228	0.065	0.122	1
CXCR4	0.00807753	0.159024	0.935	0.875	1
UBE2A	0.00808933	0.550508	0.347	0.26	1
RPL27	0.00810405	-0.123175	0.996	0.992	1
SNHG20	0.00811699	-0.827383	0.028	0.077	1
MRPL18	0.00815987	0.557006	0.234	0.162	1
CNTRL	0.00824678	0.453191	0.339	0.25	1
NKAPD1	0.00825425	-1.11223	0.056	0.113	1
RB1	0.00833281	-0.308507	0.544	0.59	1
RPS27A	0.008337	-0.0675331	1	1	1
COA6	0.00840265	0.746521	0.133	0.077	1
RPL13A	0.00840546	-0.100297	1	0.992	1
GLMN	0.00841519	0.934817	0.085	0.042	1
GPR65	0.00846051	0.719952	0.185	0.121	1
CERT1	0.00846403	-1.08722	0.073	0.131	1
HMG20A	0.00849438	0.609157	0.173	0.107	1
NLRP1	0.00849495	0.543442	0.173	0.109	1
PPP1R15A	0.00851029	-0.425599	0.254	0.323	1
TRAF3IP3	0.00851694	0.385676	0.504	0.401	1
TMEM131L	0.00856292	-0.588293	0.21	0.29	1
MRPL22	0.00863812	0.650844	0.19	0.121	1
C16orf86	0.0086496	0.840107	0.085	0.042	1
GNPDA2	0.00864961	0.854576	0.085	0.042	1
ARFGAP2	0.00865883	0.421936	0.278	0.192	1
DDOST	0.00867389	-0.459017	0.319	0.384	1
MCL1	0.00868197	0.334653	0.407	0.304	1
ARL2	0.00878757	0.786773	0.117	0.066	1
NARS2	0.00890405	1.17818	0.065	0.029	1
FAM111B	0.00899404	-1.38216	0.036	0.085	1
PELO	0.00900979	1.98081	0.032	0.01	1
TCAIM	0.0090448	1.08684	0.081	0.04	1
BIRC6	0.0091259	0.360439	0.29	0.202	1
NAA20	0.00916578	0.592206	0.206	0.137	1
C12orf65	0.00927178	0.827722	0.093	0.048	1
LBH	0.0093056	0.277032	0.746	0.635	1
SEPTIN2	0.00935201	-0.416509	0.306	0.392	1
SLC33A1	0.00936464	0.822299	0.093	0.048	1
GSAP	0.00937003	0.251188	0.29	0.199	1
GGA3	0.00938337	0.732771	0.133	0.079	1
RASSF3	0.00941424	0.828694	0.109	0.06	1
LFNG	0.00945775	0.927652	0.069	0.031	1
MARCH1	0.00947176	0.397255	0.54	0.462	1
ATG2A	0.00948757	-1.95041	0.012	0.049	1
TIMM23B	0.00951778	1.86802	0.032	0.01	1
RBM15B	0.0095206	0.971538	0.113	0.063	1
LRRK1	0.00955462	1.07029	0.077	0.037	1
PHAX	0.00960051	0.772583	0.169	0.107	1
SPATA2L	0.00960095	1.35979	0.06	0.026	1
PPT1	0.00971542	0.498529	0.173	0.108	1
TOR1AIP1	0.00972189	0.506812	0.185	0.119	1
FER	0.00975809	1.29341	0.056	0.024	1
MYBPC2	0.00978257	1.1108	0.073	0.035	1
RAP2C-AS1	0.00985963	-3.75832	0	0.026	1
PDSS1	0.00985994	1.59402	0.032	0.01	1
SDHD	0.0099181	0.49693	0.31	0.231	1
NCBP2AS2	0.00998902	-0.633691	0.177	0.246	1
MZT2B	0.0100002	0.284479	0.605	0.523	1
UBA6-AS1	0.0100191	1.02534	0.089	0.046	1
VPREB3	0.0100551	0.257137	0.798	0.765	1
SLC35B4	0.0100655	1.24765	0.056	0.024	1
ATP6V0C	0.0101237	-0.286484	0.585	0.638	1
TAP2	0.010173	-0.452745	0.339	0.408	1
GET3	0.010236	-0.663735	0.157	0.228	1
QSOX2	0.0102999	0.640116	0.149	0.09	1
HERPUD1	0.0103197	0.257775	0.726	0.63	1
TEFM	0.0103569	0.650212	0.109	0.06	1
EIF2B3	0.0103629	0.898348	0.121	0.071	1
CCDC106	0.0103699	0.599592	0.206	0.138	1
PCID2	0.0104017	0.516641	0.169	0.104	1
RP11-355B11.2	0.010412	3.1816	0.016	0.002	1
EID3	0.0104174	-1.60528	0.016	0.055	1
KIF11	0.0104661	2.77478	0.016	0.002	1
RP11-428G5.5	0.0104661	2.71178	0.016	0.002	1
CTB-50L17.10	0.0104661	3.10608	0.016	0.002	1
SLX1B	0.0104766	0.668536	0.093	0.048	1
LINC00680	0.0105204	2.68329	0.016	0.002	1
PCMT1	0.0105376	0.469308	0.274	0.192	1
AC253572.2	0.0105603	-0.771954	0.109	0.175	1
HIST2H2AA4	0.0105949	0.554951	0.306	0.23	1
AC113189.5	0.0106297	2.55907	0.016	0.002	1
TMCO1	0.0106682	0.449704	0.254	0.175	1
C5orf45	0.0106847	2.42242	0.016	0.002	1
OBFC1	0.0106847	2.29571	0.016	0.002	1
MANF	0.0107416	0.526982	0.153	0.093	1
ZSCAN31	0.0107956	2.07636	0.016	0.002	1
FAM134C	0.0107956	2.13006	0.016	0.002	1
AP002387.2	0.0108093	0.760141	0.097	0.051	1
LINC01006	0.0108174	1.56712	0.04	0.014	1
EPC1	0.0108321	-0.317433	0.629	0.68	1
ABHD2	0.0108571	0.860825	0.06	0.026	1
ST3GAL1	0.0109957	0.676127	0.29	0.21	1
GNL3L	0.0110593	-0.896116	0.077	0.135	1
TMEM106B	0.0110941	0.607063	0.185	0.123	1
RFX1	0.0112168	0.723739	0.085	0.043	1
FGR	0.0112292	0.426654	0.431	0.345	1
SKIV2L2	0.0112352	1.41193	0.04	0.014	1
DGLUCY	0.0112899	-1.17657	0.065	0.119	1
C6orf89	0.0113137	-0.800621	0.081	0.141	1
ZBTB16	0.0113266	1.33236	0.04	0.014	1
MTG1	0.0113887	0.338701	0.339	0.247	1
UBA52	0.0114094	-0.0901741	0.996	0.996	1
TANGO6	0.0114472	1.23436	0.044	0.017	1
NOC3L	0.0114802	0.644733	0.133	0.08	1
NSUN4	0.0114881	1.31085	0.065	0.03	1
GMIP	0.0115012	0.468514	0.282	0.201	1
TNPO2	0.0115343	1.13979	0.048	0.019	1
TADA2B	0.0115735	1.23111	0.04	0.014	1
LINC00685	0.0115766	2.74529	0.024	0.006	1
PSMD2	0.0115916	0.399389	0.319	0.237	1
IL7	0.0116063	0.805709	0.109	0.061	1
PIP4K2B	0.0116076	1.27001	0.044	0.017	1
ZNF576	0.0116174	1.18257	0.048	0.019	1
CECR5	0.0117532	2.13768	0.024	0.006	1
ATG3	0.011768	0.479718	0.25	0.174	1
MMP24OS	0.0117713	-0.582903	0.177	0.247	1
ASNS	0.0117813	0.917642	0.081	0.041	1
WBP1L	0.0118109	0.686607	0.113	0.063	1
ZFP91	0.0118458	-0.777581	0.073	0.132	1
RP13-942N8.1	0.0120225	2.04819	0.024	0.006	1
COCH	0.0120225	2.01568	0.024	0.006	1
ZNF441	0.012049	1.16509	0.065	0.03	1
RPS13	0.0120963	-0.0812185	1	1	1
HMCES	0.0121087	0.451451	0.371	0.29	1
PAK2	0.0121112	-0.34507	0.484	0.535	1
RP11-455F5.5	0.0122051	1.85511	0.024	0.006	1
ATP6V1C1	0.0122519	0.80584	0.109	0.061	1
AC002117.1	0.0122974	1.49703	0.024	0.006	1
KCTD3	0.0123157	0.966282	0.044	0.017	1
STK40	0.0123165	0.503451	0.185	0.119	1
CCNI	0.0123337	-0.156935	0.948	0.968	1
NOP9	0.0124368	1.96319	0.024	0.006	1
TMSB10	0.012437	-0.0838203	1	1	1
CD24	0.012453	0.302162	0.625	0.541	1
TRIM56	0.0125041	0.583334	0.169	0.109	1
SPN	0.0125306	2.57587	0.024	0.006	1
AC135068.8	0.0125306	1.55806	0.024	0.006	1
NDUFB8	0.012536	-0.349993	0.48	0.531	1
FAIM	0.0125843	1.2451	0.065	0.03	1
DTX1	0.012616	0.644684	0.117	0.067	1
BDH1	0.0126371	1.01022	0.089	0.047	1
PARP8	0.0126488	-0.766147	0.109	0.174	1
FAM135A	0.0126612	-1.42747	0.032	0.077	1
KANSL1-AS1	0.0126755	-0.926928	0.129	0.189	1
RPRD1B	0.0127088	1.10113	0.065	0.03	1
UBE2S	0.0127339	1.13257	0.065	0.03	1
GDI2	0.0127854	0.227748	0.754	0.695	1
DOCK10	0.0128985	0.455589	0.21	0.139	1
RAF1	0.0129028	0.451721	0.173	0.11	1
LYRM9	0.0129054	0.811261	0.097	0.053	1
PITPNM1	0.0129315	0.856106	0.105	0.059	1
RP11-418J17.1	0.0129358	3.68654	0.012	0.001	1
FLVCR1-AS1	0.0129358	3.59425	0.012	0.001	1
RP11-216L13.16	0.0129358	3.20356	0.012	0.001	1
HNRNPUL2-BSCL2	0.0129358	3.3674	0.012	0.001	1
CARKD	0.0129358	3.35507	0.012	0.001	1
RP11-950C14.7	0.0129358	3.38949	0.012	0.001	1
ST20-MTHFS	0.0129358	3.23583	0.012	0.001	1
ADCK4	0.0129358	3.2337	0.012	0.001	1
NUP50-AS1	0.0129358	3.48827	0.012	0.001	1
PEX14	0.0129612	1.08704	0.065	0.03	1
TRIM13	0.0129848	0.694447	0.141	0.086	1
ALPL	0.013016	3.04399	0.012	0.001	1
LRRIQ3	0.013016	3.02016	0.012	0.001	1
RP11-98D18.3	0.013016	2.94852	0.012	0.001	1
RP11-65I12.1	0.013016	3.18148	0.012	0.001	1
RP11-87F15.2	0.013016	2.85444	0.012	0.001	1
DND1	0.013016	2.77038	0.012	0.001	1
REPS2	0.013016	2.97419	0.012	0.001	1
RP11-395G23.3	0.013016	3.14587	0.012	0.001	1
KIAA0196	0.013016	3.15069	0.012	0.001	1
SLC31A2	0.013016	3.26072	0.012	0.001	1
SENCR	0.013016	2.97938	0.012	0.001	1
RP11-50I19.2	0.013016	3.11082	0.012	0.001	1
RP11-81H14.2	0.013016	3.06381	0.012	0.001	1
C19orf68	0.013016	2.95984	0.012	0.001	1
RP3-402G11.25	0.013016	3.00425	0.012	0.001	1
WRB	0.013016	3.05473	0.012	0.001	1
AL160313.1	0.013016	3.07038	0.012	0.001	1
TRA2A	0.0130273	-0.412143	0.335	0.412	1
KLHL2	0.0130869	0.830077	0.089	0.047	1
RP11-117D22.2	0.0130967	2.87696	0.012	0.001	1
RP11-554J4.1	0.0130967	2.8407	0.012	0.001	1
RP11-301O19.1	0.0130967	3.03719	0.012	0.001	1
FAM173B	0.0130967	2.77892	0.012	0.001	1
RP1-40E16.12	0.0130967	3.02574	0.012	0.001	1
SERP2	0.0130967	3.29536	0.012	0.001	1
SYNJ2BP-COX16	0.0130967	2.89356	0.012	0.001	1
C14orf169	0.0130967	2.81577	0.012	0.001	1
TMEM143	0.0131663	0.97992	0.065	0.03	1
SEPT11	0.0131778	2.6488	0.012	0.001	1
CTD-2035E11.3	0.0131778	2.47017	0.012	0.001	1
RP11-140K17.3	0.0131778	2.66727	0.012	0.001	1
ZUFSP	0.0131778	2.02932	0.012	0.001	1
RP11-273G15.2	0.0131778	2.22081	0.012	0.001	1
RP11-154D17.1	0.0131778	2.76462	0.012	0.001	1
GADD45G	0.0131778	2.31377	0.012	0.001	1
IER5L	0.0131778	2.53344	0.012	0.001	1
NARFL	0.0131778	2.68686	0.012	0.001	1
RP11-166B2.8	0.0131778	2.49659	0.012	0.001	1
Z98884.1	0.0131778	2.58141	0.012	0.001	1
PIN4	0.0131931	0.554392	0.266	0.194	1
RHOC	0.013213	0.431553	0.242	0.166	1
CCDC107	0.0132447	0.397001	0.347	0.25	1
CFAP410	0.0132765	-0.974256	0.081	0.139	1
CALCOCO1	0.0133607	0.466077	0.25	0.175	1
MIPEP	0.0134115	-1.75743	0.02	0.059	1
NIFK-AS1	0.0134124	0.999583	0.073	0.036	1
PARN	0.0135088	-1.02697	0.069	0.123	1
SNRPN	0.0135539	0.26937	0.476	0.381	1
UTP4	0.0135766	0.733633	0.145	0.09	1
BICD2	0.0136836	0.452267	0.169	0.105	1
SELENOT	0.0136888	-0.450861	0.29	0.359	1
DDX19A	0.0137296	0.491217	0.153	0.095	1
RNGTT	0.0139442	0.455638	0.242	0.17	1
CETN3	0.0139514	1.06775	0.081	0.042	1
IFI44L	0.013965	-1.52616	0.04	0.086	1
SFR1	0.0139806	1.10375	0.06	0.028	1
ARHGDIB	0.0141523	-0.12284	0.988	0.988	1
POU2AF1	0.0141752	0.279392	0.544	0.455	1
MRPL34	0.0141871	0.436566	0.294	0.216	1
EIF3F	0.01424	-0.1793	0.931	0.928	1
SNRPA1	0.0142882	-0.532	0.246	0.317	1
MRPL51	0.0143754	0.339548	0.339	0.25	1
RIMBP2	0.0144082	1.79798	0.048	0.02	1
FCRL2	0.0144216	0.566618	0.278	0.204	1
RAB35	0.0144562	0.69341	0.105	0.059	1
DPYD	0.0145092	0.511573	0.206	0.139	1
SCN3A	0.0145131	0.81429	0.093	0.05	1
TMBIM6	0.0146026	0.302742	0.762	0.654	1
DPP9	0.0146135	0.655158	0.125	0.075	1
HSBP1	0.0146802	0.506391	0.246	0.172	1
SH2B3	0.0146893	-1.28969	0.032	0.075	1
AKT1S1	0.0147177	0.782932	0.093	0.05	1
C19orf73	0.0147504	1.97903	0.028	0.008	1
CSGALNACT2	0.0148501	-1.15168	0.036	0.081	1
LINC01572	0.0148957	1.86103	0.028	0.008	1
LPP	0.0149708	0.567707	0.173	0.114	1
ZNF550	0.0149842	1.29945	0.052	0.023	1
SLC22A18	0.0149933	1.98297	0.028	0.008	1
EMC7	0.0150399	0.612457	0.238	0.168	1
SMIM15	0.015042	0.761646	0.133	0.081	1
ZSCAN18	0.0150507	0.590577	0.145	0.09	1
PDS5A	0.0150753	0.42993	0.222	0.15	1
LINC01504	0.0151112	0.716509	0.093	0.05	1
RPS18	0.0151221	-0.0926152	1	1	1
GMFG	0.0151711	-0.315522	0.536	0.582	1
CBFA2T3	0.0152085	0.64632	0.125	0.075	1
HIST2H4B	0.0152652	1.04665	0.056	0.025	1
PREB	0.015336	0.761473	0.121	0.072	1
C10orf54	0.0153392	1.66441	0.028	0.008	1
AC110611.2	0.0153557	-1.74026	0.02	0.057	1
C17orf80	0.0153645	0.844361	0.06	0.028	1
ATF1	0.0154057	0.649327	0.173	0.115	1
ZNF790	0.0155006	1.556	0.048	0.02	1
PPIG	0.0155467	0.239663	0.496	0.388	1
JADE1	0.0155726	0.505796	0.129	0.077	1
HIST1H3C	0.0156413	1.62796	0.028	0.008	1
GTPBP3	0.0158228	0.867899	0.073	0.036	1
UBA6	0.0158624	0.699617	0.145	0.092	1
DDX39A	0.0158654	0.227471	0.415	0.319	1
SAMD9L	0.0158698	-0.720026	0.137	0.202	1
KIAA1109	0.0159078	0.940606	0.141	0.09	1
HMGB2	0.0159086	-0.47254	0.315	0.375	1
MRPL23	0.0159301	0.793001	0.133	0.081	1
PEA15	0.0159642	0.63555	0.125	0.074	1
RPS6KA5	0.0159711	0.551218	0.21	0.146	1
C1RL-AS1	0.0159956	-2.26251	0.008	0.038	1
SERINC1	0.0160258	0.623878	0.254	0.18	1
SUMF1	0.0161389	0.471181	0.109	0.061	1
TMEM185A	0.0161648	1.16295	0.052	0.023	1
ABRACL	0.0162033	0.453964	0.407	0.337	1
FAM66C	0.0162227	1.95694	0.032	0.011	1
SMIM26	0.0163302	-0.595142	0.238	0.291	1
FKBP2	0.0163545	0.44032	0.262	0.186	1
HIST1H2AI	0.0164133	-2.38133	0.004	0.031	1
RNF212	0.0164143	1.84933	0.032	0.011	1
CRIPT	0.0164173	0.587943	0.125	0.074	1
PDSS2	0.0164614	-1.58585	0.02	0.057	1
MMP25-AS1	0.0164625	1.87787	0.032	0.011	1
MRPS22	0.0164753	0.622229	0.133	0.083	1
ARFRP1	0.0165857	0.57497	0.153	0.097	1
GPATCH4	0.0166121	0.583211	0.145	0.091	1
VDAC3	0.016614	0.47591	0.234	0.162	1
HADHA	0.0166215	0.19062	0.5	0.383	1
KLHL11	0.0166952	1.07578	0.052	0.023	1
CUL4B	0.0167026	0.968767	0.077	0.04	1
STRBP	0.0167064	0.379043	0.512	0.4	1
KLHL24	0.0167141	-0.711141	0.173	0.237	1
CD59	0.0167407	0.973993	0.048	0.02	1
IGHM	0.0167414	-0.144218	0.976	0.983	1
HCFC1	0.016754	0.610008	0.157	0.101	1
TMEM50B	0.016788	0.449305	0.173	0.111	1
MRPL42	0.0168339	0.747321	0.19	0.127	1
CLIC1	0.016885	0.181875	0.867	0.826	1
EEF2K	0.0169037	1.36754	0.044	0.018	1
MAP2	0.0169514	1.54746	0.032	0.011	1
FRA10AC1	0.0169807	0.524775	0.137	0.085	1
SCIMP	0.01699	0.457262	0.258	0.183	1
MRPL52	0.017022	0.20078	0.573	0.461	1
G3BP1	0.0170389	0.333339	0.399	0.31	1
SLC25A5	0.0170807	-0.154181	0.843	0.872	1
RBM7	0.017083	-0.74533	0.121	0.182	1
NSA2	0.0171109	0.226371	0.718	0.635	1
AC067852.2	0.0171216	1.17303	0.048	0.02	1
ATP10D	0.0171397	0.335369	0.31	0.228	1
GSDMB	0.0171506	1.4788	0.032	0.011	1
ZNF585A	0.0172	0.577269	0.161	0.104	1
TRIM35	0.0172007	1.44972	0.032	0.011	1
CARD11	0.0172513	0.397079	0.234	0.163	1
CD86	0.017305	0.907591	0.129	0.08	1
PAF1	0.0173084	0.57498	0.21	0.14	1
IGFLR1	0.0173124	-0.372444	0.359	0.418	1
MKNK2	0.0173156	0.461587	0.371	0.29	1
CHST14	0.0173912	1.32889	0.044	0.018	1
CDYL	0.0173913	0.772436	0.089	0.048	1
CSRNP1	0.0174143	-0.556785	0.181	0.256	1
ZC3H12D	0.0175371	1.20912	0.06	0.029	1
ARMC1	0.0175382	0.68768	0.149	0.096	1
ZNF525	0.0175564	1.16142	0.044	0.018	1
HNRNPL	0.0175714	0.292383	0.532	0.441	1
SERINC3	0.0175952	0.568711	0.242	0.171	1
AGMAT	0.0176061	1.33995	0.032	0.011	1
HLA-DQA1	0.0176206	-0.132612	0.98	0.982	1
ZIK1	0.0176433	1.43316	0.036	0.013	1
SAP130	0.0176549	0.556657	0.073	0.036	1
ZNF266	0.0176895	0.376663	0.157	0.099	1
RMDN3	0.0176955	1.49245	0.081	0.043	1
CCNL2	0.0177202	0.416805	0.194	0.129	1
PEX2	0.0178076	0.459982	0.169	0.11	1
SIN3A	0.0178274	-0.703151	0.101	0.159	1
CNIH4	0.0178572	0.875776	0.109	0.063	1
HILPDA	0.0178955	1.35441	0.04	0.016	1
ELL	0.0179038	0.802402	0.077	0.04	1
PRICKLE1	0.0179441	0.725848	0.125	0.075	1
SYVN1	0.0179715	0.344219	0.468	0.399	1
WWC3	0.0181126	0.698138	0.133	0.083	1
NUDT3	0.018121	0.487938	0.258	0.184	1
ZNF433-AS1	0.0181257	-0.909282	0.065	0.116	1
AFF4	0.0181292	-0.390248	0.371	0.438	1
TYMP	0.0181394	-0.785488	0.069	0.122	1
ARHGAP24	0.0181695	0.487479	0.254	0.186	1
GABPB1	0.0181861	0.859903	0.198	0.141	1
MTF1	0.0182365	0.943998	0.093	0.051	1
TM9SF2	0.0182403	0.58927	0.278	0.206	1
FOXN2	0.0182816	0.554746	0.234	0.163	1
S100A6	0.0182914	0.324638	0.528	0.44	1
WDR82	0.0183745	0.328607	0.173	0.111	1
UQCC2	0.0184117	0.613719	0.198	0.138	1
JAK1	0.0184251	-0.245436	0.629	0.673	1
AP1S1	0.0185199	-1.0458	0.044	0.09	1
UTP3	0.0185278	0.712462	0.129	0.079	1
RPL19	0.018552	-0.0480084	1	1	1
AIMP2	0.0185599	0.86238	0.109	0.065	1
FCMR	0.0186024	0.16697	0.931	0.895	1
SNHG1	0.0186883	-0.484266	0.258	0.317	1
PISD	0.0187547	0.794966	0.097	0.055	1
NUDT2	0.0187641	0.834909	0.093	0.051	1
DYNC1H1	0.0187693	0.414199	0.262	0.186	1
HS6ST1	0.0187857	2.62777	0.02	0.005	1
PI4KA	0.0189175	0.706144	0.109	0.063	1
VPS13A	0.0189238	-1.04858	0.085	0.137	1
MARCH9	0.018936	0.466391	0.153	0.097	1
NT5C3B	0.0189419	-1.0839	0.044	0.09	1
PRPF6	0.0189707	0.302352	0.343	0.259	1
ZC3H7B	0.0189901	0.732604	0.093	0.051	1
FAM107B	0.0191137	0.194038	0.581	0.478	1
UBE2J1	0.0191187	-0.339493	0.633	0.675	1
KIAA1147	0.0191599	2.15985	0.02	0.005	1
GIPC1	0.0192355	2.15373	0.02	0.005	1
PVRIG	0.0193114	2.0173	0.02	0.005	1
RFX3-AS1	0.0193114	1.91834	0.02	0.005	1
SLC25A30	0.0193114	2.07076	0.02	0.005	1
CD40	0.019369	0.315529	0.569	0.489	1
DYNLRB1	0.0193829	0.273114	0.427	0.334	1
SGOL1	0.0193876	2.19239	0.02	0.005	1
VWA5A	0.0193876	2.07885	0.02	0.005	1
RNPEPL1	0.0193969	-0.519838	0.206	0.271	1
TIFA	0.0194005	0.324837	0.335	0.242	1
EXOG	0.0194031	0.54674	0.181	0.12	1
YTHDF1	0.0194616	0.98126	0.06	0.029	1
NRSN2	0.019464	1.62897	0.02	0.005	1
NADK2	0.0195407	1.94013	0.02	0.005	1
CTD-2336O2.1	0.0195407	1.56629	0.02	0.005	1
E2F5	0.0195813	0.560185	0.234	0.17	1
AKNA	0.0195941	0.478013	0.25	0.181	1
NDUFAF8	0.0196204	-0.342991	0.129	0.189	1
FDX1	0.0196436	0.444391	0.246	0.176	1
UPF1	0.0196531	1.28463	0.056	0.026	1
RBKS	0.0196746	0.84809	0.065	0.031	1
CCPG1	0.0196887	0.805753	0.121	0.074	1
CLASP2	0.0197642	0.704257	0.121	0.074	1
FTSJ1	0.0198209	0.481553	0.173	0.116	1
RPS15A	0.0198663	-0.0563812	1	1	1
MSH3	0.019876	-0.889849	0.065	0.115	1
CSK	0.0199035	0.225184	0.782	0.689	1
STK4	0.0199255	-0.221902	0.569	0.613	1
MBD6	0.0199743	0.838559	0.105	0.062	1
WAC-AS1	0.020007	-0.865519	0.097	0.152	1
TAX1BP1	0.0200382	-0.233955	0.403	0.451	1
CHD9	0.0200808	0.20151	0.387	0.297	1
SERBP1	0.0202529	0.213412	0.746	0.663	1
FCHO1	0.0202563	0.278786	0.266	0.19	1
COX7B	0.0202763	0.128715	0.577	0.453	1
NUTM2B-AS1	0.0203591	0.305632	0.298	0.22	1
NMT1	0.0203616	0.384825	0.23	0.162	1
NAP1L1	0.0203821	-0.30276	0.512	0.56	1
SNHG21	0.0205641	-1.29447	0.048	0.092	1
AL139020.1	0.0206673	-0.111671	0.355	0.447	1
HIST1H2BK	0.0207253	0.405619	0.367	0.291	1
IL21R	0.0207562	0.488824	0.238	0.172	1
COPS8	0.020901	0.644044	0.242	0.176	1
TUBB6	0.0209045	0.323872	0.335	0.251	1
OSBP	0.0209391	1.03268	0.056	0.026	1
PDCD7	0.0209965	0.413387	0.185	0.123	1
COQ9	0.0210519	0.621566	0.105	0.061	1
ZEB2	0.0210825	0.240104	0.488	0.386	1
WRN	0.0210882	1.02216	0.069	0.035	1
SPOP	0.0211203	0.605704	0.218	0.152	1
CTPS1	0.0212031	-1.31497	0.028	0.067	1
VPS13B-DT	0.0213624	-1.02976	0.036	0.079	1
TMEM199	0.0213675	0.609949	0.125	0.075	1
ELP5	0.0213861	0.448839	0.254	0.184	1
SKIL	0.0214285	0.514513	0.165	0.109	1
BASP1	0.0214618	0.568824	0.202	0.141	1
ZFAND4	0.0215274	-1.63204	0.012	0.043	1
SH2D3C	0.0216497	0.336471	0.21	0.139	1
EHD3	0.0216736	1.04951	0.065	0.032	1
RFXAP	0.0217243	0.966146	0.069	0.035	1
LYN	0.0217454	-0.224702	0.71	0.776	1
RPL13	0.02178	-0.045086	1	1	1
PEG10	0.0218306	-0.842947	0.105	0.16	1
CENPX	0.021864	-0.762205	0.117	0.175	1
UBLCP1	0.0220305	0.434221	0.282	0.213	1
PRIM2	0.0220679	0.867926	0.069	0.035	1
LPAR5	0.0221287	0.623401	0.121	0.073	1
GPN3	0.0222091	0.881465	0.109	0.066	1
NGLY1	0.0222138	-0.55786	0.258	0.316	1
SEPTIN1	0.0222443	-0.281893	0.379	0.459	1
MARCH7	0.0223131	0.334307	0.286	0.207	1
NIPA2	0.0224164	0.381598	0.25	0.178	1
CWC25	0.0224639	0.515132	0.173	0.117	1
RBM4	0.022467	0.301902	0.407	0.323	1
PMF1	0.0225086	-0.416672	0.222	0.283	1
BCL3	0.0225718	-0.743175	0.121	0.18	1
LRMP	0.0226132	0.203095	0.355	0.265	1
FADS3	0.0226276	0.466832	0.218	0.154	1
VARS	0.0226553	0.482666	0.157	0.102	1
CHM	0.0226989	0.71682	0.109	0.065	1
PSAP	0.0228045	0.331934	0.629	0.558	1
FLAD1	0.0228232	0.701357	0.133	0.084	1
RNF44	0.0228547	0.376244	0.238	0.169	1
AL135905.2	0.0229624	-0.482102	0.165	0.226	1
CPSF2	0.0229843	0.715888	0.105	0.062	1
IFI35	0.0230113	0.392629	0.226	0.157	1
ATP6V1F	0.0231532	-0.278315	0.44	0.508	1
CCDC28A	0.0232581	0.421161	0.177	0.117	1
CAB39	0.0233167	0.626871	0.133	0.084	1
DAXX	0.0233923	0.310742	0.306	0.224	1
RCHY1	0.0234218	0.595837	0.081	0.043	1
SNX9	0.0234984	0.382985	0.286	0.214	1
SNX5	0.0235191	0.327842	0.383	0.299	1
RXRB	0.0235741	0.667532	0.145	0.095	1
PDK4	0.023624	-3.40834	0	0.02	1
SLX4	0.023624	-3.45766	0	0.02	1
AL590399.1	0.023624	-3.35724	0	0.02	1
CPLANE1	0.0237974	-2.00444	0.016	0.048	1
ATP6V1A	0.0238118	0.699604	0.101	0.059	1
TDRD3	0.0240975	0.869096	0.085	0.047	1
GNA12	0.0242462	1.12619	0.048	0.022	1
ZNF687	0.0242776	1.1658	0.06	0.03	1
RGS14	0.0242914	0.507062	0.238	0.171	1
SMARCC2	0.0243172	0.238089	0.347	0.255	1
SDF2	0.0243205	0.581504	0.165	0.11	1
ZNF506	0.0243396	0.727714	0.161	0.11	1
FAM98C	0.024359	-0.645352	0.081	0.135	1
NR4A1	0.0245429	0.060759	0.101	0.059	1
CCNG1	0.0245958	0.432057	0.242	0.174	1
CD55	0.0245969	0.254011	0.677	0.58	1
MBD4	0.0246039	0.25454	0.5	0.407	1
TMEM191B	0.0246864	1.73157	0.024	0.007	1
RNF166	0.0247177	-0.539959	0.093	0.15	1
HLA-B	0.0247649	-0.0677615	1	1	1
ZDHHC8	0.0247681	1.66804	0.024	0.007	1
RPLP1	0.024802	-0.0809591	1	1	1
ZNF331	0.0249127	0.44952	0.129	0.081	1
CACUL1	0.0249129	-0.593098	0.129	0.19	1
PRICKLE3	0.0249141	0.862946	0.065	0.032	1
ATXN7L3B	0.0249687	-0.580025	0.222	0.281	1
GSDME	0.0250332	-1.70509	0.012	0.042	1
GTF2E1	0.0250784	1.04407	0.048	0.022	1
AL158152.1	0.0250802	-1.8464	0.012	0.042	1
RACGAP1	0.0250975	1.7921	0.024	0.007	1
TP53RK	0.0251787	1.26088	0.044	0.019	1
LRRC61	0.0251804	1.56622	0.024	0.007	1
DOK1	0.0252105	0.732663	0.093	0.053	1
COMMD2	0.0252232	0.559896	0.21	0.146	1
RARRES3	0.0252636	1.60958	0.024	0.007	1
DECR2	0.0252636	1.65874	0.024	0.007	1
SAMD8	0.0253544	0.644568	0.133	0.085	1
RELT	0.0253559	0.470104	0.177	0.12	1
SERF1B	0.0254306	1.57201	0.024	0.007	1
XPO6	0.0255325	0.52888	0.121	0.074	1
TBC1D10B	0.0255584	1.47403	0.04	0.017	1
DDX49	0.0256179	-0.77215	0.089	0.141	1
TRIM26	0.0256266	-0.579833	0.069	0.119	1
SCAPER	0.0256687	0.497207	0.125	0.078	1
ILF3-AS1	0.025683	1.00956	0.024	0.007	1
NPEPPS	0.0257685	0.388259	0.214	0.153	1
XBP1	0.0257749	-0.872837	0.101	0.153	1
SYK	0.0258072	0.266166	0.706	0.608	1
CD44	0.0258661	0.450171	0.29	0.226	1
NPLOC4	0.0258728	1.02093	0.069	0.036	1
TUSC1	0.0261083	1.18166	0.024	0.007	1
AC004889.1	0.0261318	0.61003	0.165	0.11	1
GTF2H3	0.0261318	0.714082	0.121	0.077	1
GLB1	0.0261456	0.666584	0.093	0.053	1
GCNT1	0.0261875	0.4206	0.266	0.193	1
MRPL21	0.0262698	0.352627	0.254	0.182	1
LAMTOR3	0.0263298	0.644565	0.121	0.075	1
CSNK1E	0.026406	0.675172	0.073	0.038	1
ZNRD2	0.0264372	-0.795927	0.073	0.122	1
MAGEF1	0.0264533	0.368852	0.282	0.211	1
UBN1	0.0265641	-0.612266	0.133	0.189	1
EIF4G1	0.0266187	0.420359	0.181	0.121	1
NUP107	0.0266856	0.514284	0.202	0.141	1
MRPL55	0.0266856	-0.739988	0.113	0.168	1
CCND2	0.0266983	0.657793	0.081	0.044	1
ARRB2	0.0267775	0.242543	0.298	0.216	1
GATM	0.0267834	1.77389	0.028	0.01	1
EIF2B2	0.0269165	0.964075	0.077	0.042	1
GNGT2	0.0269407	1.78465	0.028	0.01	1
SRP72	0.0269842	-0.364155	0.306	0.368	1
FBXO38	0.0270181	0.777971	0.089	0.05	1
NFKB2	0.0270659	0.370778	0.27	0.198	1
UBE2Z	0.0270812	0.524811	0.141	0.09	1
RCOR1	0.0270837	-0.792115	0.077	0.127	1
FAF2	0.027084	0.617138	0.117	0.072	1
SAP30BP	0.0270874	-0.568108	0.218	0.272	1
ZNF100	0.0271121	0.719586	0.109	0.066	1
SSH1	0.0271236	1.56842	0.04	0.017	1
H3F3A	0.0271357	-0.103778	0.996	0.998	1
ALAD	0.0271542	0.655681	0.097	0.056	1
MFSD12	0.0271765	1.52433	0.036	0.014	1
TAGAP	0.02727	-0.160404	0.754	0.794	1
CSF2RB	0.0273114	1.43357	0.036	0.014	1
TBCCD1	0.0273421	0.707236	0.097	0.056	1
PITHD1	0.0273958	0.308214	0.306	0.223	1
SLC1A5	0.027462	1.04267	0.056	0.028	1
CUL5	0.0274691	-0.535959	0.145	0.208	1
PMM1	0.0275039	0.574957	0.073	0.038	1
SNAPC3	0.0275828	0.763538	0.093	0.054	1
ARFIP2	0.0276119	0.603037	0.121	0.075	1
ACTR3B	0.0276377	-1.67502	0.008	0.035	1
MED8	0.0276646	0.526647	0.129	0.081	1
CCNQ	0.027696	-0.807941	0.109	0.162	1
FUT8-AS1	0.0277372	0.859765	0.044	0.019	1
GCH1	0.0278512	0.669585	0.089	0.05	1
L3MBTL1	0.0278561	-1.96506	0.004	0.028	1
TMED9	0.0279026	-0.471284	0.29	0.349	1
WDR43	0.0279446	0.263538	0.319	0.235	1
GNAI2	0.0279659	0.21456	0.456	0.36	1
CD22	0.0279962	0.170684	0.742	0.643	1
TMEM159	0.0281397	0.665856	0.129	0.083	1
PSMA4	0.0282019	0.346883	0.327	0.248	1
WASHC3	0.0282146	-0.543849	0.137	0.193	1
KMT2A	0.0282336	0.392064	0.21	0.146	1
C4orf33	0.0283756	1.13308	0.04	0.017	1
DOK7	0.0283757	0.814387	0.085	0.048	1
RASGRP1	0.0284129	0.603541	0.125	0.079	1
NORAD	0.0284158	-0.64143	0.113	0.168	1
TUBB3	0.028513	0.567189	0.121	0.077	1
P4HA1	0.0285274	0.662493	0.169	0.116	1
NKRF	0.0285635	-1.75244	0.012	0.041	1
IRGQ	0.0286412	1.23786	0.028	0.01	1
LRCH1	0.028711	0.466894	0.185	0.129	1
MPC1	0.0287601	-0.607054	0.101	0.158	1
TASOR	0.0288276	-0.729611	0.157	0.213	1
SLC2A6	0.0288455	0.578896	0.19	0.133	1
SKIV2L	0.029008	0.521397	0.129	0.08	1
ADCK2	0.0290472	-1.64665	0.012	0.041	1
UBQLN1	0.0291183	0.654881	0.194	0.139	1
AC096733.2	0.0291191	1.09532	0.036	0.014	1
CYP20A1	0.0291345	-0.726726	0.105	0.157	1
CCSER2	0.0291385	0.409551	0.121	0.074	1
AC239799.2	0.0291851	-0.792571	0.081	0.131	1
ULK3	0.0292591	0.803274	0.113	0.071	1
AHNAK	0.0292767	0.295174	0.407	0.331	1
CHURC1	0.0293722	0.295972	0.476	0.388	1
TIA1	0.0295216	0.480274	0.323	0.244	1
DECR1	0.0295285	0.346255	0.319	0.244	1
ABCD1	0.0295898	0.491651	0.129	0.081	1
RPL31	0.0295938	-0.0938862	0.968	0.971	1
RTL8C	0.0296449	0.640214	0.097	0.056	1
C2orf49	0.0296629	0.776279	0.113	0.069	1
PHYKPL	0.0296797	0.338231	0.403	0.328	1
AP5Z1	0.0297234	0.495059	0.165	0.11	1
JPT1	0.029783	-0.742329	0.129	0.182	1
PIK3C2B	0.0297969	0.91059	0.105	0.065	1
NPHP3	0.0298221	0.733478	0.069	0.036	1
ZNF587	0.0298413	1.00346	0.036	0.014	1
TRAPPC2B	0.0298786	-1.47607	0.02	0.053	1
DDX46	0.029974	-0.443054	0.367	0.416	1
KLF3	0.0299925	-0.518774	0.226	0.284	1
PQLC2	0.0300317	2.59155	0.016	0.004	1
ADORA2A	0.0300583	0.638753	0.149	0.101	1
NUP188	0.0300728	0.847771	0.065	0.034	1
TUNAR	0.0301582	2.30429	0.016	0.004	1
UPF3A	0.0301839	-0.462058	0.25	0.315	1
ATP2B4	0.0304126	2.26611	0.016	0.004	1
ANO10	0.0304126	2.05176	0.016	0.004	1
BCL7B	0.0304306	-0.496829	0.214	0.274	1
WASH1	0.0305405	2.29614	0.016	0.004	1
C9orf91	0.0305405	2.20451	0.016	0.004	1
PDDC1	0.0305405	2.61087	0.016	0.004	1
NAPSA	0.0305405	2.06622	0.016	0.004	1
LINC01781	0.0305878	-0.738687	0.101	0.153	1
BOLA3	0.0306287	0.606802	0.105	0.063	1
DHRS9	0.0306688	2.23299	0.016	0.004	1
DMRTC1	0.0306688	2.20616	0.016	0.004	1
TRIM3	0.0306688	2.21859	0.016	0.004	1
NLRX1	0.0306688	2.1371	0.016	0.004	1
RP11-182L21.6	0.0306688	2.11455	0.016	0.004	1
CCDC189	0.0306688	2.20288	0.016	0.004	1
AC145212.2	0.0306688	1.86112	0.016	0.004	1
RPIA	0.0307031	-0.365528	0.214	0.271	1
ZNF276	0.0307086	0.554909	0.093	0.054	1
MT1F	0.0307976	2.14872	0.016	0.004	1
AL512625.1	0.0309269	1.75526	0.016	0.004	1
AL137779.2	0.0309269	1.59767	0.016	0.004	1
RAB10	0.030936	0.35759	0.234	0.165	1
MAPKBP1	0.0309597	1.04615	0.052	0.025	1
KTN1	0.0310085	0.392271	0.544	0.449	1
EPB41L5	0.0310492	1.04964	0.052	0.025	1
TLNRD1	0.0310516	-1.02173	0.085	0.131	1
MAGED4B	0.0310567	1.44945	0.016	0.004	1
C9orf64	0.0310567	1.88996	0.016	0.004	1
MAP3K10	0.0310567	1.8725	0.016	0.004	1
TTLL1	0.0310567	1.84883	0.016	0.004	1
FAM134B	0.0311869	1.67099	0.016	0.004	1
ABCA2	0.0311869	1.55474	0.016	0.004	1
RP11-158I9.8	0.0311869	1.7523	0.016	0.004	1
OAS3	0.0311869	1.59906	0.016	0.004	1
MESD	0.0312381	-0.726942	0.117	0.169	1
TRIM65	0.0312828	-1.29574	0.012	0.041	1
SMIM14	0.0313328	0.264917	0.718	0.653	1
ARHGAP9	0.0313659	0.251898	0.419	0.326	1
RPL32	0.0314165	-0.0517891	1	1	1
ABLIM2	0.0314487	1.61027	0.016	0.004	1
RP11-707G18.1	0.0314487	1.54043	0.016	0.004	1
POMP	0.0316797	-0.225604	0.484	0.533	1
SLC38A9	0.0316969	0.59975	0.109	0.067	1
RPS20	0.0317048	-0.164927	0.887	0.908	1
HDDC3	0.0317199	0.56467	0.117	0.072	1
ZNF557	0.0317224	-2.8166	0.004	0.026	1
AP3M1	0.0318644	0.590215	0.137	0.09	1
MID1IP1	0.0318833	-0.436351	0.415	0.453	1
EIF2AK2	0.032043	-0.588157	0.121	0.176	1
EXD3	0.0322382	0.991278	0.085	0.049	1
NELFB	0.0322497	1.10893	0.069	0.037	1
ZFP36L2	0.0322641	0.302548	0.762	0.737	1
MAPK8	0.0323	-1.24054	0.028	0.063	1
ZFAND6	0.032378	0.392612	0.246	0.184	1
CCDC28B	0.0323814	0.697893	0.081	0.046	1
MHENCR	0.0326492	-0.302375	0.238	0.308	1
ZNRD1	0.032688	0.390964	0.226	0.162	1
MAP1LC3A	0.0327667	-2.10908	0.004	0.026	1
MBOAT7	0.0327715	0.638554	0.077	0.042	1
TMEM11	0.0329262	0.700099	0.121	0.078	1
ZBTB7B	0.0329466	0.514245	0.113	0.068	1
DIABLO	0.0329577	0.731662	0.101	0.061	1
PTPN9	0.0329858	0.833114	0.085	0.049	1
CRKL	0.0330606	-1.1083	0.028	0.063	1
SYTL1	0.033095	0.358115	0.484	0.422	1
RABEPK	0.0331201	0.717171	0.089	0.051	1
NSF	0.0331215	0.709687	0.141	0.096	1
TIMM17A	0.0332857	0.59247	0.133	0.086	1
NUDT5	0.0333906	0.424383	0.21	0.15	1
ERCC5	0.0335459	0.675523	0.185	0.135	1
NDUFS1	0.0335569	0.569481	0.129	0.084	1
MZB1	0.033565	0.225972	0.681	0.578	1
TTLL5	0.033682	-3.16893	0	0.018	1
AC231981.1	0.033682	-2.91051	0	0.018	1
LSM6	0.033757	0.32175	0.294	0.225	1
BLVRB	0.0338503	0.902452	0.069	0.037	1
UCKL1	0.0338881	0.453114	0.238	0.177	1
MCUR1	0.0339084	0.661926	0.194	0.138	1
MGME1	0.0339193	0.810927	0.137	0.092	1
TAF3	0.0339461	-0.619554	0.117	0.17	1
OIP5-AS1	0.0339541	-0.510481	0.234	0.29	1
ARPC3	0.0339698	-0.103625	0.984	0.99	1
PGK1	0.0340453	-0.257666	0.653	0.66	1
DYNLT3	0.0341829	0.399109	0.161	0.108	1
GTF2F1	0.034289	0.465619	0.242	0.178	1
ABRAXAS2	0.0344177	-0.81121	0.052	0.095	1
DBF4	0.0344204	-0.576121	0.125	0.18	1
ZNHIT3	0.0346739	0.275646	0.23	0.163	1
SNAPIN	0.0347711	0.323289	0.198	0.135	1
LY6E	0.0349728	-0.205185	0.839	0.82	1
SNRNP40	0.0350865	0.364479	0.234	0.172	1
ESAM	0.0352356	0.964097	0.069	0.037	1
AKAP8	0.0352751	0.509453	0.137	0.089	1
LGALS3BP	0.035292	-1.1688	0.02	0.051	1
MAP4K1	0.0353273	0.268793	0.435	0.347	1
ADAM10	0.0354504	0.475277	0.306	0.237	1
VRK3	0.0354528	0.390502	0.19	0.131	1
P2RX1	0.0355096	0.746548	0.109	0.068	1
AGL	0.0355467	1.02324	0.069	0.037	1
DAZAP2	0.0356702	-0.120352	0.891	0.89	1
RIC1	0.0356919	-0.523425	0.23	0.286	1
MED22	0.035746	0.880261	0.069	0.037	1
TMEM161B-AS1	0.0357487	0.685288	0.113	0.071	1
CASP2	0.0358056	0.448454	0.125	0.08	1
MRPL53	0.0358133	0.521724	0.105	0.063	1
LINS1	0.0359061	1.50053	0.044	0.02	1
TRPV2	0.0359786	0.738381	0.129	0.085	1
ASB6	0.0360229	0.782854	0.073	0.04	1
DCAKD	0.0360985	0.565508	0.081	0.046	1
UBR7	0.0363578	0.805219	0.145	0.098	1
DGKA	0.0364353	0.459051	0.206	0.147	1
ALG8	0.036607	0.444436	0.117	0.073	1
SGO1	0.0366286	-1.26229	0.016	0.046	1
SMIM7	0.0367182	0.371141	0.27	0.201	1
KAT8	0.0367718	0.357135	0.29	0.22	1
TMEM116	0.0368072	1.09941	0.044	0.02	1
ACAD9	0.0368428	0.70632	0.077	0.043	1
SEC24C	0.0368597	0.590111	0.097	0.057	1
MS4A6A	0.0371641	-1.98729	0.008	0.032	1
SPOCK2	0.0371643	0.274659	0.254	0.188	1
USP20	0.0371675	0.749606	0.069	0.037	1
TMEM164	0.0371712	1.36901	0.04	0.018	1
DRAP1	0.0372183	-0.332001	0.476	0.52	1
TLE3	0.0372561	0.711522	0.069	0.037	1
SNHG5	0.0372914	-0.330906	0.347	0.412	1
DALRD3	0.0373127	0.45122	0.153	0.102	1
MRPL27	0.0374972	0.522874	0.141	0.095	1
SLC39A10	0.0375327	0.455426	0.149	0.099	1
SERPINB9P1	0.0376417	0.649319	0.097	0.059	1
SH3BP5	0.0376571	-0.226606	0.661	0.69	1
SEPSECS-AS1	0.0377698	-2.61971	0.004	0.025	1
AC018445.5	0.0378571	-2.48276	0.004	0.025	1
TSGA10	0.0379711	0.792789	0.069	0.037	1
PRIMPOL	0.0381212	-1.45451	0.02	0.05	1
NMRK1	0.0381404	1.06635	0.065	0.035	1
GBA	0.0381517	0.685135	0.069	0.037	1
MKKS	0.0381552	0.602331	0.113	0.072	1
KMT5B	0.0382504	0.439882	0.181	0.128	1
TRIM59	0.0382579	-1.2347	0.032	0.067	1
HADH	0.0382678	0.566117	0.153	0.105	1
FOXP1-IT1	0.0382965	-2.31974	0.004	0.025	1
PECR	0.038307	-1.6222	0.008	0.032	1
TDP1	0.0383352	0.500106	0.097	0.057	1
RPS10-NUDT3	0.0383446	-0.37367	0.286	0.347	1
TMEM175	0.0385078	0.287972	0.246	0.176	1
HNRNPH3	0.0385569	-0.324967	0.355	0.416	1
AL118516.1	0.0386481	-1.79905	0.012	0.038	1
UBE2I	0.0386869	0.219748	0.625	0.538	1
INF2	0.0386908	0.692826	0.089	0.053	1
SRGAP2	0.0387269	0.55612	0.085	0.049	1
TNIP2	0.0387379	0.497413	0.153	0.103	1
CD27-AS1	0.0387625	-1.14267	0.024	0.056	1
SNX12	0.0387959	0.680902	0.089	0.053	1
ARPC2	0.0388467	-0.13967	0.923	0.938	1
EIF5A	0.0389204	-0.154682	0.665	0.711	1
CBR4	0.0389375	0.807279	0.081	0.047	1
VDAC2	0.039058	0.283123	0.476	0.395	1
EID1	0.0390862	-0.248987	0.577	0.616	1
MAT2A	0.039292	0.357279	0.282	0.218	1
AC012360.3	0.0394085	-1.18622	0.024	0.056	1
ERBIN	0.0395513	-0.790319	0.105	0.154	1
IRF2	0.0395878	0.214014	0.456	0.362	1
MCM3AP	0.0397238	0.620834	0.153	0.105	1
NAGK	0.0397556	0.427369	0.169	0.116	1
ZRANB1	0.0398513	0.960066	0.065	0.035	1
TIGD5	0.0398735	1.98555	0.02	0.006	1
SRSF4	0.0399339	0.346163	0.411	0.343	1
ANKRD42	0.0400085	1.98867	0.02	0.006	1
SINHCAF	0.0400771	-0.391509	0.234	0.298	1
RILPL2	0.0401133	0.53893	0.129	0.084	1
ENTPD1	0.0401634	1.28661	0.052	0.026	1
MAP3K14	0.0401671	0.649409	0.117	0.075	1
CMPK2	0.0402815	-3.39011	0	0.017	1
AC004797.1	0.0402815	-3.36475	0	0.017	1
SGSH	0.0402845	0.554155	0.093	0.055	1
APOBEC3C	0.0403546	0.320777	0.375	0.305	1
LYSMD2	0.0403918	0.350573	0.254	0.189	1
BPGM	0.0404024	0.934331	0.073	0.041	1
GALNT9	0.0404158	1.79865	0.02	0.006	1
AC104187.1	0.0404158	1.83334	0.02	0.006	1
COQ4	0.0404847	0.429774	0.161	0.109	1
CLP1	0.040504	-0.756504	0.065	0.109	1
ZNF540	0.0405523	1.68551	0.02	0.006	1
DPH2	0.0405734	0.524895	0.105	0.065	1
FASTKD3	0.0407782	0.830018	0.056	0.029	1
ARSB	0.0407863	-1.46548	0.016	0.044	1
PANK1	0.0408265	1.71694	0.02	0.006	1
MPND	0.0408265	1.68844	0.02	0.006	1
JTB	0.0408962	-0.231064	0.573	0.583	1
SLC25A32	0.0410819	0.39287	0.165	0.114	1
KCTD13	0.0411016	0.756912	0.093	0.056	1
ADCK3	0.0411023	1.33544	0.02	0.006	1
CNDP2	0.0411513	0.312643	0.29	0.217	1
SLC25A28	0.0412121	1.4785	0.036	0.016	1
ZNF283	0.0412408	1.50346	0.02	0.006	1
EIPR1	0.0413566	-0.971992	0.081	0.123	1
REEP4	0.0414064	0.95098	0.04	0.018	1
DKC1	0.0414176	0.42498	0.214	0.153	1
DNASE1L3	0.0414184	0.970721	0.085	0.05	1
MTFR1	0.0414949	1.14554	0.036	0.016	1
RP11-352M15.2	0.041519	1.48577	0.02	0.006	1
RAB3A	0.041519	1.3855	0.02	0.006	1
TXNDC17	0.0415728	0.388839	0.23	0.174	1
PPIH	0.0415807	0.311965	0.286	0.214	1
CTNND1	0.041584	0.970646	0.04	0.018	1
HDAC10	0.0416297	0.672024	0.117	0.075	1
CCDC94	0.0416587	1.24209	0.02	0.006	1
ZNF587B	0.0416843	2.04244	0.036	0.016	1
ZCCHC17	0.0417082	0.646961	0.137	0.093	1
ZNF141	0.0417253	0.547476	0.137	0.092	1
LINC02245	0.0417595	-0.594922	0.141	0.194	1
FLNB	0.0417623	0.685949	0.073	0.041	1
ZMAT3	0.0418184	0.483667	0.173	0.121	1
ANAPC1	0.0418387	0.902817	0.113	0.072	1
UNC119	0.0418543	0.43667	0.415	0.368	1
GINM1	0.0418875	-0.618075	0.137	0.189	1
RUNX3	0.0418886	0.693062	0.105	0.066	1
STXBP3	0.041952	0.600407	0.125	0.081	1
PDCD4	0.0419904	0.290203	0.44	0.359	1
NRM	0.0419947	0.371613	0.23	0.175	1
RPF1	0.0420285	0.474984	0.214	0.162	1
EMG1	0.042029	0.532807	0.161	0.111	1
MCRIP1	0.0421256	-0.452271	0.198	0.251	1
WDR18	0.0421477	0.390614	0.165	0.114	1
ATF2	0.0421835	0.656032	0.113	0.072	1
KCTD5	0.0422031	0.745309	0.073	0.041	1
AMZ2	0.0422251	0.367761	0.149	0.101	1
SMG9	0.0422802	0.722278	0.081	0.047	1
DNAJC5	0.0423615	0.671449	0.073	0.041	1
EXOSC7	0.0423691	0.618001	0.133	0.087	1
SSU72	0.0424424	-0.297898	0.448	0.492	1
TMEM9	0.0424524	0.913308	0.085	0.05	1
TMEM70	0.0427138	1.07681	0.097	0.06	1
UBL7-AS1	0.0427188	-0.84503	0.044	0.083	1
GLIPR2	0.0428804	0.646471	0.081	0.047	1
STAP1	0.0429076	0.326113	0.407	0.331	1
KDM5A	0.0429832	0.364611	0.282	0.223	1
TRMT11	0.0429848	0.638889	0.065	0.035	1
PKN2	0.0430276	-0.523474	0.105	0.157	1
ADCK5	0.043135	0.565874	0.101	0.062	1
AC243960.1	0.0432746	-0.313712	0.315	0.375	1
SPAG1	0.0433239	1.15125	0.036	0.016	1
DGKE	0.0433239	1.0428	0.036	0.016	1
MED29	0.0433339	0.42115	0.181	0.128	1
RERE	0.0433517	0.416779	0.23	0.171	1
EBNA1BP2	0.0433823	0.434359	0.157	0.109	1
TAF4B	0.0433898	1.16474	0.085	0.05	1
TIPRL	0.0434603	0.331082	0.226	0.164	1
C9orf16	0.0434636	-0.259485	0.573	0.602	1
CALM1	0.0434972	-0.201712	0.835	0.854	1
TMEM63B	0.0435172	1.4024	0.032	0.013	1
XRRA1	0.0435803	0.623812	0.04	0.018	1
RBM26-AS1	0.0436231	1.58375	0.032	0.013	1
CD81	0.0436296	0.258767	0.52	0.447	1
SAT2	0.0436407	0.364625	0.194	0.135	1
GART	0.0438062	0.815363	0.149	0.104	1
CEP68	0.0438094	-1.60001	0.02	0.049	1
USP49	0.0438272	1.89242	0.024	0.008	1
SELENOM	0.0439556	1.79322	0.024	0.008	1
HSPBP1	0.0440266	0.459726	0.153	0.105	1
PPIL4	0.0440333	0.867138	0.117	0.075	1
MEF2D	0.0441413	-0.971272	0.048	0.087	1
ABHD11	0.044171	0.932264	0.06	0.032	1
NOL4L	0.0442134	2.0493	0.024	0.008	1
AC147067.1	0.0442134	1.76227	0.024	0.008	1
SNIP1	0.0443071	-0.97357	0.056	0.096	1
FAM136A	0.0443108	0.357923	0.185	0.132	1
EXOSC4	0.0443675	0.780388	0.101	0.063	1
INO80D	0.04449	0.410404	0.137	0.091	1
ZNF257	0.0445316	1.36545	0.032	0.013	1
KMO	0.0445914	0.389236	0.335	0.266	1
AKAP11	0.0446395	0.461041	0.117	0.075	1
SNTB1	0.0446466	1.00997	0.085	0.05	1
UAP1L1	0.0447327	1.32334	0.024	0.008	1
TMEM53	0.0448055	1.68004	0.028	0.011	1
SDR42E2	0.0448055	1.53273	0.028	0.011	1
MEST	0.0448226	-1.65122	0.008	0.031	1
TOP1	0.04487	0.307464	0.371	0.302	1
PPP1R21	0.0448822	0.433655	0.173	0.123	1
WDTC1	0.0449062	0.514769	0.153	0.105	1
CREBL2	0.0450096	1.21099	0.056	0.03	1
LAMP5	0.045019	1.16153	0.032	0.013	1
PSMB2	0.0450659	0.359299	0.323	0.253	1
AC007114.1	0.045096	-2.3875	0.004	0.024	1
CAMK4	0.0451256	1.66138	0.024	0.008	1
ZNF799	0.0451279	1.07974	0.032	0.013	1
INTS9	0.0451517	0.572433	0.097	0.06	1
C11orf54	0.0451957	0.477539	0.137	0.091	1
SLC9B1	0.0452572	1.50896	0.024	0.008	1
CFL1	0.0452666	-0.127698	0.972	0.987	1
BABAM1	0.0454135	-0.325495	0.181	0.241	1
ANAPC16	0.0455327	-0.17283	0.831	0.844	1
ERF	0.0455658	1.10203	0.032	0.013	1
NCBP2	0.0456117	0.275716	0.25	0.186	1
ELOC	0.0456246	-0.562531	0.185	0.235	1
NR1D1	0.0457574	1.84465	0.028	0.011	1
PAX5	0.0457633	0.319557	0.577	0.502	1
NLRC3	0.0458006	0.585183	0.153	0.105	1
TWSG1	0.0458776	1.47114	0.028	0.011	1
FGFR1OP	0.0459079	0.677972	0.129	0.086	1
BORCS8	0.0459547	-0.736438	0.101	0.146	1
ZNF674-AS1	0.045998	1.27906	0.028	0.011	1
RRP9	0.0460391	0.541178	0.093	0.056	1
CFAP20	0.0460982	0.8339	0.069	0.038	1
BBS2	0.0460982	0.794536	0.06	0.032	1
YWHAG	0.0461629	0.809293	0.105	0.067	1
WDR25	0.0461875	1.26539	0.024	0.008	1
AGAP2	0.0462494	0.761387	0.06	0.032	1
NR4A2	0.0462734	0.492132	0.141	0.096	1
PSMA5	0.0463392	0.348512	0.306	0.246	1
FICD	0.0463609	1.15256	0.028	0.011	1
ACADVL	0.046369	-0.530779	0.165	0.217	1
SIRT3	0.04644	1.07936	0.048	0.024	1
ARFGAP1	0.04644	1.0333	0.048	0.024	1
NCOR2	0.0464769	0.683196	0.06	0.032	1
LAMTOR1	0.0465166	-0.275661	0.504	0.528	1
DCTPP1	0.0466363	0.206684	0.278	0.205	1
PPM1J	0.0466762	0.943881	0.032	0.013	1
FNBP4	0.0467564	-0.196284	0.427	0.484	1
DHCR7	0.0467885	0.892794	0.032	0.013	1
NEMF	0.046834	-0.404416	0.222	0.277	1
ZNF707	0.0468485	1.14992	0.028	0.011	1
RNF4	0.0468672	0.392599	0.177	0.125	1
PIP4P1	0.0468768	-0.239354	0.218	0.279	1
TYSND1	0.0469334	0.668297	0.077	0.044	1
MFSD9	0.0470138	0.918713	0.032	0.013	1
USP22	0.0470323	-0.428153	0.185	0.246	1
TOMM70	0.0471741	-0.838959	0.048	0.087	1
MIER1	0.0471956	-0.478031	0.202	0.254	1
ANKRA2	0.0472001	0.519927	0.165	0.116	1
TELO2	0.0472662	0.486397	0.149	0.102	1
CEP128	0.0473405	1.18126	0.028	0.011	1
RP11-452F19.3	0.0473749	2.8984	0.012	0.002	1
APH1A	0.0474262	-0.206688	0.488	0.54	1
MECP2	0.0474915	0.380183	0.206	0.149	1
TMSB4X	0.0475255	0.0764559	0.996	0.998	1
SCML4	0.0475679	0.531205	0.238	0.18	1
SEMA6A-AS1	0.0475953	2.53767	0.012	0.002	1
CBWD7	0.0475953	2.42576	0.012	0.002	1
ZNF175	0.0475953	4.35523	0.012	0.002	1
AC069224.1	0.0475953	2.51146	0.012	0.002	1
ZFPL1	0.0476462	0.234556	0.185	0.129	1
TRIB2	0.0476713	0.349212	0.383	0.314	1
HMGN5	0.0477123	1.22839	0.028	0.011	1
TMEM106A	0.0477205	0.999262	0.089	0.054	1
RAD9A	0.0477434	0.510176	0.125	0.083	1
ARNT	0.0477746	0.517695	0.105	0.066	1
KEAP1	0.0477748	1.17867	0.044	0.022	1
GHDC	0.0477842	0.664024	0.105	0.067	1
LINC01144	0.0478165	2.31645	0.012	0.002	1
C5orf42	0.0478165	2.19484	0.012	0.002	1
[truncated: 9,024 more rows]

## Sheet: Table S6. naive DEGs
Differentially expressed genes in naïve B cells
	p_val	avg_log2FC (HC)	pct.1 (HC)	pct.2 (Stage 1 T1D)	p_val_adj
RNASE6	7.94165658245172e-85	1.90804	0.401	0.136	3.80468883552097e-80
RPS26	1.22916136875325e-65	-0.690486	0.927	0.962	5.88866628542306e-61
HLA-DQB1	5.15734003311869e-65	0.521352	0.983	0.961	2.4707784630665e-60
JUNB	2.48550960127328e-63	0.725291	0.927	0.832	1.190757939778e-58
MT-ND3	1.29889997424945e-58	0.261594	0.999	1	6.22276999663428e-54
DUSP1	5.03233672458569e-47	0.732653	0.813	0.672	2.41089187801451e-42
H3F3B	4.39596453905705e-45	-0.456329	0.937	0.964	2.10601869137145e-40
HLA-DQA1	7.0215315592869e-45	-0.357786	0.983	0.989	3.36387533942317e-40
HSPA8	4.45097918877573e-42	0.65337	0.804	0.661	2.13237510975868e-37
IER2	4.65099823903392e-42	0.971919	0.576	0.374	2.22820023635637e-37
HLA-DPA1	3.05881763570883e-37	-0.234917	0.998	1	1.46541835291539e-32
FOS	1.38818886718117e-36	1.4147	0.285	0.125	6.65053522489155e-32
HLA-DRB5	1.99739975819217e-36	0.292394	0.909	0.67	9.56914276154706e-32
MT-ND4	1.20913271636676e-35	0.309475	0.994	0.99	5.79271301756989e-31
MT-CO2	5.78042709649262e-34	0.184761	0.999	1	2.76928701338768e-29
HLA-DRB1	1.1489073962102e-31	-0.263506	0.997	0.999	5.50418555376382e-27
RPS4X	1.43427804384436e-28	0.145472	1	1	6.87133925244955e-24
CD69	1.89618848374287e-28	0.673253	0.723	0.585	9.08425978791534e-24
YBX3	3.12814278986021e-26	0.739518	0.58	0.43	1.49863064776623e-21
MT-ATP6	7.65676020899354e-26	0.167877	0.997	0.997	3.66820068092462e-21
ZBTB16	9.31008991550142e-25	1.11871	0.243	0.117	4.46027787671842e-20
MT-ND4L	2.65702700790225e-24	0.16594	0.999	1	1.27292849894581e-19
SESN1	3.02074257605675e-24	1.05947	0.29	0.158	1.44717735333727e-19
DDIT4	4.19125308807759e-24	1.40007	0.193	0.085	2.00794552943621e-19
MT-CYB	5.52842874711338e-24	0.174425	1	1	2.64855964416708e-19
AFF3	2.17777474418272e-23	-0.384101	0.756	0.828	1.04332832444306e-18
CD52	1.21582630665497e-22	-0.191648	0.997	0.999	5.82478066992264e-18
IFI30	1.12282539303202e-21	-1.02747	0.223	0.347	5.37923189293782e-17
KLF2	1.41112598469378e-21	-0.328917	0.913	0.947	6.76042236747096e-17
LCN8	8.59142259813994e-21	-1.59892	0.06	0.156	4.11597873831688e-16
CIRBP	7.58409138480974e-19	-0.263374	0.903	0.929	3.63338650063465e-14
SMAP2	1.1528596290889e-18	0.471476	0.644	0.508	5.52311991103911e-14
KLRK1	1.62488853963614e-18	1.71103	0.095	0.029	7.7845160156888e-14
HNRNPDL	2.1468286684368e-18	-0.259292	0.9	0.937	1.0285026784747e-13
HMGN2	3.04057192493852e-18	-0.340283	0.841	0.888	1.45667719779955e-13
RPL8	4.26188817928252e-18	-0.125703	0.999	1	2.04178538893067e-13
RPS5	5.16388904851171e-18	0.112862	1	1	2.47391596536099e-13
AC006129.2	6.75370689703426e-18	2.21137	0.081	0.023	3.23556590023117e-13
KANSL1-AS1	1.54239127917599e-17	-1.17978	0.09	0.186	7.38928814027633e-13
ATP5E	5.15157992820677e-17	1.45211	0.143	0.065	2.4680189120053e-12
TMEM156	6.49283138459149e-17	-0.65548	0.3	0.413	3.11058565973009e-12
ATP5G2	9.48405594193088e-17	1.27759	0.141	0.063	4.54362152066025e-12
HLA-B	1.11954746783181e-16	-0.154149	0.998	1	5.36352800888865e-12
HMGN1	1.72643504681244e-16	-0.318752	0.765	0.814	8.27100502226906e-12
C11orf31	2.68685846139852e-16	1.5004	0.116	0.046	1.2872201516868e-11
GNB2L1	5.21193619489948e-16	1.07035	0.148	0.068	2.49693439225244e-11
GSTM1	6.14445480164901e-16	-1.51861	0.036	0.106	2.94368540637401e-11
UBE2J1	6.44906309156498e-16	-0.582864	0.379	0.483	3.08961714590695e-11
SHFM1	7.64036591773037e-16	2.10265	0.063	0.015	3.66034650386627e-11
GLTSCR2	1.13738573338783e-15	1.07228	0.142	0.064	5.44898757151441e-11
AC090498.1	1.58543296673823e-15	1.02638	0.148	0.068	7.59549225704951e-11
HMHA1	2.4437453430134e-15	1.77805	0.084	0.028	1.17074951893086e-10
SRSF5	2.52691817181556e-15	0.262621	0.89	0.831	1.2105959577534e-10
HLA-DPB1	3.94684801980082e-15	-0.175333	0.996	0.999	1.89085594932617e-10
AES	4.3788187234494e-15	1.14156	0.122	0.052	2.09780447403014e-10
ATP5G3	4.84306338232051e-15	1.7006	0.075	0.023	2.32021480520211e-10
VAMP2	5.4955140464809e-15	-0.298272	0.759	0.819	2.63279086938807e-10
MT-ATP8	7.81924248765049e-15	0.198431	0.999	0.997	3.7460426909836e-10
SEPTIN9	1.03324713691671e-14	-0.440148	0.492	0.591	4.95008038354056e-10
BTG1	1.15932913650754e-14	0.167242	0.999	0.998	5.55411402718034e-10
STK17A	1.75514839579963e-14	0.36439	0.745	0.662	8.40856493459687e-10
IGHE	1.89018733423294e-14	2.70546	0.049	0.01	9.05550948084318e-10
FCRL5	1.8955927766471e-14	0.693234	0.309	0.199	9.08140587436094e-10
C15orf57	2.19893851882016e-14	2.38347	0.055	0.013	1.05346746559636e-09
ATP5L	2.2877505789566e-14	1.14759	0.128	0.059	1.09601554736653e-09
CD200	2.36398924386147e-14	0.627538	0.371	0.255	1.13253996694915e-09
FAM129C	2.4988372166595e-14	1.38267	0.117	0.052	1.19714293375723e-09
SIT1	2.74285197793997e-14	0.899266	0.195	0.107	1.31404552559148e-09
PNP	3.18320619012119e-14	0.983877	0.161	0.082	1.52501042156326e-09
C21orf33	4.02839787595199e-14	5.55051	0.026	0	1.92992485441108e-09
FTL	6.72203685369081e-14	-0.144403	0.999	0.998	3.22039341586619e-09
TCEB2	7.1766183839845e-14	1.20016	0.098	0.039	3.43817433539929e-09
SKAP1	7.19550545050586e-14	0.586999	0.348	0.235	3.44722275122835e-09
C19orf43	7.9169087207324e-14	1.31056	0.11	0.047	3.79283262992848e-09
SF1	8.56354695839072e-14	-0.266433	0.784	0.826	4.10262407682583e-09
ATPIF1	1.26051910959402e-13	1.42904	0.081	0.029	6.03889495024301e-09
ATP5F1	1.73487717670802e-13	1.58381	0.071	0.023	8.31144957817276e-09
ATP5J2	1.87689328488997e-13	1.51298	0.082	0.029	8.99182034925089e-09
MEF2C	2.10731338824721e-13	-0.286182	0.839	0.88	1.00957169804147e-08
HLA-A	2.19263006724656e-13	0.169427	0.989	0.981	1.05044521261648e-08
SEP15	3.00352187637246e-13	1.40285	0.087	0.033	1.43892726053252e-08
ELOB	3.90045649821983e-13	-0.357776	0.51	0.606	1.86863069916716e-08
PTPRCAP	3.9143570906451e-13	0.192179	0.977	0.972	1.87529019498625e-08
RPS19	7.36029581779659e-13	0.09878	1	1	3.52617052038999e-08
BIRC3	7.5064955976396e-13	0.471229	0.636	0.538	3.59621191091718e-08
TMSB10	1.03723971454339e-12	-0.128328	1	1	4.96920802443449e-08
C14orf2	1.17875584224563e-12	1.3755	0.081	0.03	5.64718348903038e-08
ODC1	1.51555398659232e-12	-0.430526	0.428	0.513	7.26071603896647e-08
TSC22D3	1.60038206611316e-12	-0.233514	0.888	0.912	7.66711040233493e-08
HLA-DQB2	1.87573225040868e-12	-2.18261	0.014	0.06	8.98625806525791e-08
WHSC1L1	2.27177133129169e-12	1.19049	0.09	0.036	1.08836020939522e-07
ZFP36L2	2.3445352766904e-12	0.256936	0.881	0.79	1.12321996035683e-07
ATP5B	2.38898105943042e-12	1.67942	0.07	0.024	1.14451304595192e-07
ARHGAP24	2.40626416684868e-12	0.473164	0.45	0.335	1.15279303705386e-07
ATP5D	2.42197425262875e-12	1.03371	0.104	0.046	1.16031942494938e-07
ATP5I	2.54311344361226e-12	1.14667	0.097	0.041	1.21835478856576e-07
RPL18A	2.69797599345431e-12	0.0754875	1	1	1.29254633894409e-07
C8orf59	2.73720282540005e-12	1.56572	0.069	0.023	1.31133912959266e-07
FKBP5	2.83774414225106e-12	1.58586	0.077	0.028	1.35950646366964e-07
IGLL5	2.96285604386805e-12	1.9215	0.064	0.021	1.41944507349631e-07
FAM65B	3.27634825317456e-12	1.45327	0.089	0.036	1.56963292113087e-07
BSCL2	4.26055585897698e-12	0.798115	0.169	0.093	2.04114710091869e-07
FAM229A	4.58162663298762e-12	-2.42601	0.011	0.053	2.19496568733171e-07
RP11-160E2.6	5.01540721572961e-12	2.77932	0.032	0.004	2.40278128891174e-07
H2AFX	5.53332017337303e-12	0.953899	0.121	0.058	2.65090302865955e-07
B2M	6.93699613826565e-12	-0.0923651	1	1	3.32337610992031e-07
RIPOR2	8.50948097514637e-12	-0.329028	0.606	0.697	4.07672214557312e-07
SEPT7	8.67337585357243e-12	1.43903	0.089	0.037	4.15524090392948e-07
PAX8-AS1	8.77604141914147e-12	-1.80887	0.022	0.071	4.2044259230823e-07
SMDT1	8.92373846331088e-12	-0.294938	0.711	0.754	4.27518462300298e-07
GRB2	1.15686146653331e-11	-0.290345	0.641	0.712	5.54229191386777e-07
MT-CO3	1.26601442504588e-11	0.100727	1	1	6.06522190750979e-07
HCLS1	1.29763891619143e-11	-0.2637	0.682	0.745	6.2167285196899e-07
DYNLL1	1.48847944977872e-11	0.605927	0.322	0.226	7.13100734799991e-07
ANXA6	1.69710572897799e-11	-0.297919	0.595	0.679	8.13049412638773e-07
RPL35A	2.00029535163775e-11	0.0798424	1	1	9.58301497062614e-07
SEPT6	2.5345816905916e-11	1.34175	0.085	0.035	1.21426739632862e-06
P2RY14	2.72954427456692e-11	0.899339	0.146	0.079	1.30767007105952e-06
EIF5A	2.98194827357354e-11	-0.288331	0.609	0.69	1.42859177890361e-06
RPS2	3.11097077618428e-11	0.082785	1	1	1.49040387945437e-06
HMGB2	4.09278986925842e-11	-0.62838	0.262	0.347	1.96077377056432e-06
CDC42	4.16977355839632e-11	-0.288055	0.656	0.717	1.99765511635651e-06
HLA-DQA2	4.42415885714338e-11	-1.54119	0.032	0.084	2.11952602528025e-06
CSRNP1	4.45779977393199e-11	-0.817745	0.122	0.199	2.13564271569534e-06
LY86	5.25494642954001e-11	-0.415974	0.473	0.549	2.51753973546403e-06
RBM3	5.89623717715655e-11	-0.228778	0.717	0.783	2.82476930683216e-06
CD74	7.5876758027541e-11	-0.0718166	1	1	3.63510372358343e-06
RP11-693J15.5	7.63431246726086e-11	1.66319	0.072	0.028	3.65744641681533e-06
RP11-231C14.7	7.73153170493026e-11	1.49929	0.058	0.019	3.70402220919799e-06
HNRNPF	1.15576315363833e-10	0.388202	0.514	0.401	5.53703011645053e-06
TRA2B	1.34856330893189e-10	-0.323047	0.509	0.587	6.46069710043088e-06
NR4A2	1.62037181665541e-10	0.919212	0.146	0.081	7.76287729923273e-06
USMG5	1.83142135736285e-10	1.29473	0.078	0.033	8.77397343885395e-06
LSP1	1.83744278093751e-10	-0.200666	0.831	0.87	8.80282087491544e-06
GPX1	2.31377773742534e-10	1.39648	0.085	0.037	1.10848463844573e-05
C7orf50	2.40634331914683e-10	-0.541795	0.274	0.358	1.15283095733686e-05
FAM96A	2.57565967402285e-10	1.30574	0.075	0.031	1.23394703663086e-05
PPDPF	2.74144778275307e-10	-0.173903	0.945	0.945	1.31337280376134e-05
WARS	3.41341964776261e-10	0.919542	0.148	0.084	1.63530108485011e-05
KLF11	6.41500788306593e-10	-1.38392	0.036	0.086	3.07330197661922e-05
CD180	6.52111196641049e-10	0.524338	0.318	0.229	3.12413432086794e-05
ACTB	6.8542752602834e-10	-0.146135	0.999	1	3.28374619169657e-05
COX5B	7.08853770645014e-10	-0.323131	0.635	0.692	3.39597664440613e-05
C14orf166	7.35942402246208e-10	1.54598	0.059	0.022	3.52575286068113e-05
PIK3IP1	8.06561227526918e-10	0.498295	0.369	0.276	3.86407352883596e-05
RNU12	8.532404879889e-10	3.68567	0.021	0.002	4.08770452985722e-05
ARHGDIB	8.56577589680699e-10	-0.148424	0.978	0.989	4.10369191664229e-05
EBLN3	9.35513296747301e-10	1.4332	0.061	0.023	4.48185710205697e-05
CXCR4	9.86133705028885e-10	0.188488	0.967	0.939	4.72436935405238e-05
RP11-297B17.3	1.0505542750593e-09	1.77419	0.04	0.011	5.03299542095409e-05
CTB-133G6.1	1.34721991358214e-09	1.58607	0.057	0.021	6.4542611619893e-05
RPLP1	1.37184051763246e-09	-0.081886	1	1	6.57221355187357e-05
ATP5F1E	1.64380988291123e-09	-0.181025	0.833	0.912	7.87516438705112e-05
FAM26F	1.68679679537325e-09	0.907325	0.097	0.047	8.08110608727418e-05
SEPT1	1.75340666538274e-09	1.4064	0.063	0.024	8.40022065251564e-05
STAG3	1.95396018312573e-09	0.858966	0.195	0.125	9.36103244531873e-05
FAM159A	2.10307563197091e-09	1.98935	0.037	0.009	0.000100754
LINC00493	2.19702975153377e-09	1.61321	0.059	0.022	0.000105255
RCSD1	3.1523412124256e-09	0.186398	0.932	0.904	0.000151022
RUBCNL	3.50642279512534e-09	-0.288306	0.414	0.501	0.000167986
KLF6	3.53890101041581e-09	-0.299909	0.471	0.55	0.000169542
C14orf119	3.66228774743988e-09	0.989831	0.105	0.054	0.000175453
CH17-373J23.1	3.73909125914923e-09	3.94212	0.02	0.002	0.000179132
ATP5A1	3.88365456774176e-09	1.50661	0.063	0.025	0.000186058
NT5DC3	4.08105441980258e-09	3.00343	0.023	0.003	0.000195515
METTL12	5.47858600749293e-09	3.00622	0.022	0.003	0.000262468
SEPT9	5.70744562535281e-09	0.931783	0.091	0.044	0.000273432
MBNL1	5.96456008359142e-09	-0.253569	0.705	0.75	0.00028575
C16orf13	6.03839635541642e-09	1.74501	0.043	0.013	0.000289287
PRR13	6.85309922692535e-09	-0.240947	0.734	0.774	0.000328318
SCAND1	6.87174468476903e-09	-0.332307	0.489	0.549	0.000329212
JUN	7.33617468350545e-09	0.313459	0.802	0.759	0.000351461
SEPTIN6	7.48597359060684e-09	-0.298596	0.48	0.558	0.000358638
FAM96B	8.63515123522404e-09	1.52954	0.052	0.019	0.000413693
BIN2	9.83533160296462e-09	-0.453687	0.333	0.401	0.000471191
MINOS1	1.3042044844469e-08	1.40076	0.049	0.017	0.000624818
BTLA	1.34915061640227e-08	0.424319	0.415	0.319	0.000646351
NCF1	1.45013357974988e-08	-0.153374	0.918	0.942	0.00069473
PTMA	1.49797683370561e-08	-0.0989662	0.998	1	0.000717651
IER5	1.53122874580036e-08	0.902465	0.123	0.07	0.000733581
IRF1	1.57074692589855e-08	-0.434243	0.401	0.472	0.000752513
SNHG5	1.78985077214695e-08	0.370931	0.548	0.469	0.000857482
FCRLA	1.81003781884321e-08	-0.250448	0.578	0.644	0.000867153
ATP5J	1.96533779388897e-08	1.32805	0.063	0.026	0.000941554
C19orf60	2.05268207626893e-08	1.32441	0.059	0.024	0.000983399
KIAA0125	2.2157249602925e-08	1.26938	0.055	0.021	0.00106151
C19orf70	2.35700278825725e-08	1.6166	0.043	0.014	0.00112919
THEMIS2	2.3603874291167e-08	1.50495	0.047	0.017	0.00113081
IFITM1	2.37468462810137e-08	-0.437713	0.342	0.41	0.00113766
CCDC109B	2.51495745694817e-08	1.0958	0.064	0.027	0.00120487
APOA1BP	2.67642532576585e-08	1.51209	0.038	0.011	0.00128222
AC004687.1	3.22186816309166e-08	-0.544955	0.221	0.295	0.00154353
TENT5C	3.25632090569149e-08	-0.611098	0.194	0.26	0.00156004
C17orf62	3.43065146060579e-08	1.32648	0.057	0.023	0.00164356
EAF2	3.44362226828951e-08	-0.366687	0.437	0.51	0.00164977
MT-ND1	5.11320959373484e-08	0.0961938	0.997	0.998	0.00244964
DAZAP2	5.56145554921043e-08	-0.171895	0.863	0.884	0.00266438
CCR7	5.63906726298135e-08	0.374233	0.538	0.456	0.00270156
C19orf24	5.81874626023396e-08	2.13425	0.029	0.007	0.00278764
SELENOH	5.8492635276241e-08	-0.229371	0.637	0.705	0.00280227
TPM3	6.41736052762231e-08	-0.200264	0.765	0.786	0.00307443
ATP5G1	8.37135099644315e-08	1.44165	0.051	0.02	0.00401055
ATP5C1	8.51251192316108e-08	1.25271	0.056	0.023	0.00407817
RP11-796E2.4	9.19645506339589e-08	1.27075	0.056	0.023	0.00440584
SELL	1.05409242654023e-07	-0.192846	0.863	0.891	0.00504995
RABAC1	1.11670499841892e-07	0.285495	0.583	0.482	0.00534991
CSKMT	1.12357945995374e-07	0.898596	0.107	0.06	0.00538284
HLA-E	1.25643205221105e-07	-0.126902	0.98	0.986	0.00601931
TMEM60	1.75395079074117e-07	0.846689	0.104	0.058	0.00840283
TRBC2	2.17949132933362e-07	-0.195265	0.625	0.679	0.0104415
HEXDC	2.19597723118686e-07	2.31023	0.02	0.003	0.0105205
TCEA1	2.19932386688248e-07	-0.205905	0.55	0.618	0.0105365
C18orf8	2.34562713011193e-07	1.78374	0.031	0.009	0.0112374
AP003068.2	2.35796656203006e-07	-1.55035	0.027	0.062	0.0112965
C9orf142	2.42778949469942e-07	1.16117	0.054	0.023	0.0116311
AC245014.3	2.4950929770377e-07	-0.588869	0.151	0.211	0.0119535
TMEM2	2.50467785368936e-07	0.993069	0.057	0.025	0.0119994
LCP1	2.90612017171259e-07	-0.253589	0.532	0.596	0.0139226
LACTB	3.21373248996471e-07	0.690349	0.107	0.061	0.0153963
GABPB1-IT1	3.4852420839762e-07	-0.492806	0.259	0.324	0.0166971
METTL8	3.51771424435247e-07	0.624933	0.143	0.089	0.0168527
SELT	3.63686217665648e-07	1.28964	0.048	0.019	0.0174235
RASL11A	3.78144424006168e-07	1.23973	0.049	0.02	0.0181161
RPL6	3.81202853577872e-07	0.0744071	0.999	1	0.0182627
RTFDC1	3.85354617185376e-07	1.41923	0.04	0.014	0.0184616
UACA	4.14733711717733e-07	1.22553	0.054	0.023	0.0198691
FLOT2	4.20825721491642e-07	-0.276088	0.491	0.547	0.0201609
AC005537.1	4.22909538642739e-07	5.72794	0.011	0	0.0202608
GOLGA8B	4.83309179700902e-07	-0.698206	0.087	0.139	0.0231544
RPL15	5.15487184974979e-07	0.0726977	0.999	1	0.024696
BTF3	5.16275643511376e-07	-0.121968	0.971	0.978	0.0247337
PIM2	5.21213637713843e-07	-0.436411	0.289	0.351	0.0249703
GPX4	5.55343397774612e-07	-0.257169	0.516	0.563	0.0266054
KIAA1551	5.61645281265405e-07	1.14275	0.047	0.019	0.0269073
CIAO2A	5.81590163856264e-07	-0.285959	0.456	0.515	0.0278628
DNAJA1	6.00945625974856e-07	0.372504	0.297	0.218	0.0287901
RP11-35G9.3	7.13978864144675e-07	1.90926	0.026	0.007	0.0342053
ATP5MD	7.140825382309e-07	-0.278418	0.4	0.467	0.0342103
KIAA1033	7.29412743778771e-07	1.38878	0.043	0.017	0.0349447
FDFT1	7.67579340559393e-07	0.317166	0.485	0.395	0.0367732
PLEK	7.76040745059095e-07	0.49753	0.286	0.215	0.0371786
MARC2	7.78624419603439e-07	1.41328	0.034	0.011	0.0373023
XIST	7.83710715885032e-07	0.642563	0.131	0.081	0.037546
ID3	7.92204722376257e-07	0.431422	0.158	0.103	0.0379529
CBWD1	7.97028182179824e-07	-0.839444	0.071	0.118	0.038184
ATP5H	9.03018226824547e-07	1.14509	0.052	0.023	0.0432618
PCBP1	9.1687505302689e-07	-0.161884	0.841	0.864	0.0439257
CSTB	9.19208995032036e-07	0.385431	0.406	0.324	0.0440375
NDUFA3	9.82007118193013e-07	-0.267895	0.505	0.554	0.047046
ARPC4	1.02070149880281e-06	-0.274256	0.449	0.508	0.0488998
SEPTIN1	1.02783074793892e-06	-0.392492	0.313	0.375	0.0492413
CD99	1.04586152060523e-06	-0.304698	0.344	0.41	0.0501051
CPSF3L	1.05870019982217e-06	1.59567	0.032	0.01	0.0507202
ARPC3	1.09367135367166e-06	-0.117933	0.973	0.98	0.0523956
ATP5MC2	1.13529381300517e-06	-0.160564	0.793	0.867	0.0543897
RP5-1171I10.5	1.13678058572784e-06	1.14645	0.038	0.014	0.0544609
PALM2-AKAP2	1.13945976207905e-06	-0.41365	0.353	0.408	0.0545892
FGD2	1.1995012609605e-06	0.454395	0.307	0.236	0.0574657
FOSB	1.25673389482553e-06	1.53838	0.033	0.011	0.0602076
RCN2	1.36628584149624e-06	0.409283	0.333	0.26	0.065456
DOPEY2	1.39402926480483e-06	1.68261	0.029	0.009	0.0667852
C11orf73	1.42352583009982e-06	1.77599	0.029	0.009	0.0681983
GPR132	1.44744585547216e-06	0.822329	0.068	0.034	0.0693442
RP11-16E12.2	1.49453416063038e-06	3.55393	0.015	0.002	0.0716001
AC006230.1	1.50475490052627e-06	-0.964618	0.034	0.07	0.0720898
TSEN34	1.50678103595239e-06	0.631061	0.11	0.065	0.0721869
TUBA1B	1.63186621907304e-06	0.323998	0.514	0.439	0.0781794
HSPD1	1.72981297382401e-06	0.387212	0.318	0.244	0.0828719
TAGAP	1.74003052521502e-06	-0.229725	0.722	0.756	0.0833614
TLE5	1.75915628632648e-06	-0.239627	0.611	0.679	0.0842777
RMI2	1.83939302043253e-06	0.865256	0.087	0.049	0.0881216
ZCCHC11	1.8556518764755e-06	1.42778	0.038	0.014	0.0889006
LERFS	1.85863880732003e-06	1.84612	0.024	0.006	0.0890437
CCDC53	1.85918547817232e-06	1.64483	0.027	0.008	0.0890699
LIMD2	1.93718108848789e-06	-0.118302	0.977	0.979	0.0928065
RPLP0	1.97472544813878e-06	0.0851167	0.999	1	0.0946051
ZFAND6	2.07099495721164e-06	0.46106	0.252	0.185	0.0992172
TFEB	2.07815735989378e-06	0.507091	0.175	0.119	0.0995604
MIF	2.09510907622239e-06	-0.17496	0.82	0.841	0.100372
SPTSSA	2.21734650644382e-06	0.786064	0.089	0.05	0.106229
TNFSF10	2.81003477618958e-06	0.545324	0.134	0.086	0.134623
ATP5IF1	2.90078249435108e-06	-0.235776	0.433	0.502	0.138971
PRCD	2.95638904973071e-06	0.858114	0.086	0.048	0.141635
TMEM256-PLSCR3	3.0067912908845e-06	1.85579	0.031	0.01	0.144049
DBNL	3.02369477858616e-06	-0.270583	0.452	0.506	0.144859
UCP2	3.03631165325772e-06	-0.184863	0.853	0.875	0.145464
VCP	3.04047315915115e-06	0.317653	0.371	0.29	0.145663
FOXP1	3.16750058042273e-06	-0.165724	0.825	0.843	0.151749
LINC01420	3.19340595711833e-06	1.34514	0.041	0.017	0.15299
C14orf159	3.28004322432504e-06	2.63906	0.018	0.003	0.15714
BCL2A1	3.28723782430532e-06	0.511306	0.182	0.126	0.157485
TMEM107	3.47982112130611e-06	0.532571	0.176	0.122	0.166711
SNHG6	3.70147936277171e-06	-0.186221	0.698	0.758	0.17733
GADD45B	3.80760691099481e-06	0.439632	0.33	0.257	0.182415
KIAA0141	4.29188354265622e-06	1.58201	0.027	0.009	0.205616
ZNF595	4.63042806826577e-06	-0.891476	0.056	0.096	0.221835
GLCCI1	4.73618377711157e-06	0.833086	0.078	0.043	0.226901
PNOC	4.81658081541962e-06	-0.360654	0.274	0.334	0.230753
C5orf15	4.85533902152145e-06	0.653728	0.136	0.089	0.23261
MCUB	4.87166604267136e-06	-0.316839	0.38	0.435	0.233392
RNPEPL1	4.91417524613211e-06	-0.51598	0.192	0.246	0.235428
CLEC2B	5.10434082146571e-06	-0.348178	0.307	0.368	0.244539
C1orf123	5.16104463703292e-06	1.74952	0.025	0.007	0.247255
FAM134A	5.17680248248749e-06	1.57226	0.029	0.01	0.24801
C7orf73	5.17741961866446e-06	1.34604	0.045	0.02	0.24804
SELENOW	5.28669641923165e-06	-0.409206	0.179	0.237	0.253275
PLP2	5.32698203198268e-06	0.324067	0.458	0.38	0.255205
MGEA5	5.39613002431837e-06	1.19417	0.048	0.022	0.258518
PLSCR3	5.4489583714442e-06	-0.514945	0.138	0.19	0.261049
ARID5A	5.56398745772387e-06	0.700202	0.135	0.089	0.26656
USP12	5.62707682402364e-06	0.496839	0.181	0.126	0.269582
PRDX3	5.99479370180987e-06	0.662235	0.117	0.074	0.287199
JADE3	6.01336256018805e-06	1.61487	0.026	0.008	0.288088
MESDC2	6.06059321559065e-06	1.55166	0.026	0.008	0.290351
ZFP36L1	6.08001657736965e-06	-0.192311	0.863	0.886	0.291281
SNHG3	6.14312513755899e-06	-0.34419	0.287	0.348	0.294305
C11orf21	6.31050785320368e-06	-1.2468	0.027	0.057	0.302324
SEPTIN7	6.31434021052108e-06	-0.186233	0.636	0.695	0.302507
EID1	6.35864959047044e-06	-0.213576	0.529	0.571	0.30463
ZNF101	6.40134936287279e-06	-0.79009	0.072	0.115	0.306676
ATP5SL	6.518233918879e-06	3.29123	0.013	0.002	0.312276
TMEM55A	6.64793909376546e-06	2.97439	0.013	0.002	0.318489
LINC00094	6.64793909376546e-06	2.92376	0.013	0.002	0.318489
ATP5F1D	7.12409703573965e-06	-0.202545	0.56	0.606	0.341301
RP11-299J3.8	7.22880867356672e-06	2.65107	0.015	0.003	0.346318
NUAK2	7.33267968261687e-06	-0.371015	0.299	0.355	0.351294
MRPL15	7.53986060959301e-06	0.603067	0.117	0.074	0.36122
XRRA1	7.55291881532317e-06	0.920262	0.061	0.032	0.361845
TMEM261	7.73743196456389e-06	1.56414	0.027	0.009	0.370685
MYL12A	8.0485069858716e-06	0.158651	0.855	0.83	0.385588
CELF1	8.40474242025556e-06	0.451508	0.233	0.173	0.402654
MAP3K8	8.4159063505039e-06	0.309934	0.414	0.331	0.403189
TMEM55B	8.54025271687815e-06	1.14508	0.042	0.018	0.409146
CSNK1D	8.63608500276345e-06	0.391778	0.224	0.162	0.413738
ARRDC3	8.74963500948055e-06	-0.80325	0.074	0.117	0.419178
CNDP2	8.89669595995064e-06	0.385305	0.266	0.201	0.426223
CLNS1A	8.95609454665311e-06	0.402721	0.39	0.316	0.429069
H2AFZ	9.18656223661779e-06	0.263758	0.435	0.348	0.44011
UBE4A	9.29203119431104e-06	0.560696	0.123	0.079	0.445163
EVL	9.50552254058913e-06	-0.158304	0.687	0.732	0.455391
RHOB	9.86203938240346e-06	-0.454789	0.199	0.254	0.472471
FAM107B	1.02570142640432e-05	-0.350771	0.324	0.378	0.491393
RP1-313I6.12	1.03686817391779e-05	2.09368	0.019	0.004	0.496743
SDHD	1.03788110998308e-05	0.33328	0.308	0.238	0.497228
SBDS	1.05718118160532e-05	-0.383655	0.27	0.324	0.506474
NANS	1.11646768528536e-05	0.933963	0.056	0.028	0.534877
HNRNPR	1.12800847935351e-05	-0.291995	0.42	0.466	0.540406
VIMP	1.16665561412335e-05	1.85792	0.022	0.006	0.558921
C16orf54	1.17008426846018e-05	-0.686663	0.085	0.128	0.560564
EVI2B	1.20502090541045e-05	0.202312	0.747	0.677	0.577301
ATP5ME	1.20574077632228e-05	-0.213082	0.514	0.567	0.577646
TSTD1	1.2172029855025e-05	-0.193025	0.672	0.699	0.583138
RP5-887A10.1	1.25361608342375e-05	1.52205	0.026	0.009	0.600582
RP3-395M20.12	1.28742358588994e-05	2.23701	0.017	0.003	0.616779
TCEB1	1.34885326696923e-05	1.19268	0.035	0.014	0.646209
AC241585.2	1.42127463185661e-05	1.00344	0.056	0.029	0.680904
CD79B	1.43442983785983e-05	-0.13208	0.931	0.961	0.687207
DUSP2	1.44318175168027e-05	1.0339	0.061	0.032	0.6914
VDAC2	1.44537162346113e-05	0.29536	0.416	0.339	0.692449
ISG20	1.49602190763825e-05	0.195033	0.832	0.783	0.716714
C21orf59	1.50527120456758e-05	1.78745	0.023	0.007	0.721145
TOMM6	1.5912967860836e-05	-0.232574	0.521	0.568	0.762358
TMCO1	1.62402139006926e-05	0.438981	0.218	0.161	0.778036
RPS8	1.63268604051758e-05	-0.0467313	1	1	0.782187
C20orf24	1.65791185051185e-05	1.70348	0.024	0.007	0.794272
GCA	1.71976002139744e-05	0.396468	0.228	0.168	0.823903
RPS6	1.7531273262346e-05	0.0560378	1	0.999	0.839888
BCL7A	1.76415456276363e-05	-0.29817	0.452	0.491	0.845171
RP11-876N24.2	1.8230599592642e-05	2.97968	0.011	0.001	0.873392
LL22NC03-2H8.5	1.82680432014236e-05	3.19449	0.011	0.001	0.875185
ATF7IP2	1.82849680519791e-05	-0.459374	0.173	0.226	0.875996
CCND3	1.84225537090161e-05	0.20085	0.703	0.616	0.882588
SMIM10	1.84942479860115e-05	2.92433	0.011	0.001	0.886022
RPL27A	1.88469930991537e-05	-0.100206	0.953	0.96	0.902922
KMT2E	1.91671243856274e-05	-0.209145	0.591	0.637	0.918259
SRSF2	1.93962459751331e-05	0.270186	0.496	0.417	0.929235
GRAMD1C	1.95054116111178e-05	-1.18737	0.027	0.056	0.934465
ILF3-DT	1.99313538354651e-05	-0.656801	0.128	0.172	0.954871
CFL1	1.99785541984554e-05	-0.117218	0.951	0.965	0.957133
C9orf114	2.00978919191646e-05	2.1779	0.015	0.003	0.96285
WBSCR22	2.04837985289604e-05	1.16284	0.032	0.012	0.981338
CLP1	2.14501669000776e-05	-0.944619	0.034	0.064	1
AC124016.1	2.19336988459465e-05	-1.18136	0.033	0.062	1
TEAD2	2.37024080789178e-05	1.24694	0.038	0.017	1
EIF5B	2.56044026963102e-05	0.389206	0.3	0.238	1
YWHAZ	2.56639525373857e-05	-0.124329	0.895	0.91	1
ELF1	2.57225008716932e-05	0.305907	0.475	0.404	1
TOPORS-AS1	2.67879046840254e-05	1.31616	0.027	0.01	1
CNN2	2.88068040992002e-05	-0.173446	0.747	0.785	1
ZNF830	3.04077224882505e-05	0.547801	0.137	0.094	1
NBPF1	3.14906698740737e-05	-0.872674	0.04	0.071	1
ZNF581	3.17924995553025e-05	0.303637	0.32	0.253	1
ALKBH2	3.2462954103901e-05	0.721201	0.085	0.052	1
BX284668.5	3.43481257046126e-05	0.456633	0.227	0.172	1
HSPB1	3.51201709466184e-05	0.36699	0.276	0.212	1
SRSF1	3.53055359493384e-05	0.37979	0.277	0.215	1
GRASP	3.6944524593249e-05	0.90185	0.066	0.037	1
UQCR11	3.77378085353571e-05	-0.16211	0.641	0.675	1
RAB30-AS1	3.8471136250177e-05	3.02222	0.011	0.001	1
C1orf186	3.90728479190257e-05	2.45851	0.015	0.003	1
FTSJ2	3.92998838381789e-05	2.14166	0.015	0.003	1
OTUD6B-AS1	3.94308274807646e-05	0.385255	0.235	0.179	1
PWWP2B	3.95951844298513e-05	1.07531	0.038	0.017	1
CAMK2G	3.97523490446613e-05	0.576462	0.116	0.077	1
ABRACL	4.05047663189439e-05	0.406961	0.278	0.22	1
PPP3CC	4.13061146170647e-05	-0.26537	0.417	0.46	1
FAU	4.27599173759958e-05	-0.05758	0.999	1	1
ZMYM6NB	4.35363883789907e-05	2.19066	0.013	0.002	1
ANKEF1	4.38340727721401e-05	1.80104	0.021	0.006	1
QRICH1	4.41100569480955e-05	0.456462	0.167	0.119	1
HN1	5.04910794534006e-05	1.89331	0.022	0.007	1
C16orf74	5.1173284558365e-05	-0.260947	0.345	0.395	1
TMEM223	5.22379630743099e-05	0.495205	0.114	0.074	1
AC012236.1	5.29845575453093e-05	-0.971213	0.052	0.084	1
C10orf54	5.3344897422032e-05	2.1087	0.019	0.005	1
C7orf55	5.35111442467459e-05	1.54117	0.022	0.007	1
TICAM1	5.53169115663194e-05	0.654609	0.08	0.048	1
HIST1H1C	5.56058861909691e-05	-0.434603	0.198	0.245	1
HACD4	5.60912064338596e-05	-0.629509	0.071	0.109	1
NDUFB8	5.65617229768715e-05	-0.245931	0.425	0.479	1
EPSTI1	5.66374642970119e-05	-0.608273	0.091	0.13	1
GYLTL1B	5.6823785888533e-05	0.999261	0.033	0.014	1
CAT	5.80388491225887e-05	-0.254018	0.336	0.395	1
RGS1	5.9079856709789e-05	1.39658	0.036	0.016	1
LARGE	5.91750127799651e-05	2.23384	0.013	0.003	1
FAM127A	5.94788356163038e-05	2.10722	0.013	0.003	1
DSCR3	6.25260299494201e-05	1.51301	0.024	0.009	1
FOXO3	6.33319929513004e-05	0.775958	0.068	0.039	1
ATP5PF	6.38466869564937e-05	-0.249046	0.368	0.417	1
SERTAD1	6.75748550185183e-05	0.793132	0.063	0.035	1
YBEY	7.32358643735949e-05	0.47153	0.139	0.097	1
CHAC2	7.34331514027058e-05	1.55207	0.02	0.006	1
LDHA	7.37994337716955e-05	-0.298369	0.334	0.38	1
RAB37	7.45997651923941e-05	-0.592985	0.114	0.154	1
RPS29	7.46670526717716e-05	-0.0487159	0.999	0.999	1
RNF139	7.78145088081321e-05	-0.502811	0.108	0.151	1
HSPE1	7.81971177843918e-05	0.260868	0.399	0.33	1
NDUFA4	7.88595675621174e-05	-0.180647	0.604	0.631	1
PSMA5	7.89701322798433e-05	0.420914	0.208	0.156	1
RPS16	7.89804179480695e-05	-0.0644908	0.997	0.997	1
DCXR	8.49124909426615e-05	-0.403601	0.276	0.321	1
CARD8-AS1	8.5085666896111e-05	0.515051	0.093	0.058	1
EIF4A2	8.69750954654503e-05	0.183958	0.733	0.663	1
BNIP2	8.75090572011088e-05	-0.284477	0.33	0.381	1
CD22	8.79404932643234e-05	-0.170161	0.635	0.668	1
RQCD1	8.79986792316226e-05	1.8996	0.012	0.002	1
RGS7	8.81249679659071e-05	1.22004	0.031	0.013	1
PWP2	8.96453744825582e-05	1.10811	0.036	0.017	1
ASNA1	8.98771019731165e-05	1.45956	0.017	0.005	1
NR3C1	9.0028516835896e-05	-0.263763	0.382	0.434	1
UBC	9.01713167192567e-05	-0.1032	0.953	0.972	1
C6orf48	9.1408643094706e-05	1.22809	0.034	0.015	1
AP000769.1	9.14507341160908e-05	1.27929	0.034	0.015	1
GLO1	9.32753486516824e-05	0.294309	0.396	0.333	1
ARF6	9.37351913664268e-05	-0.199954	0.556	0.596	1
RPL13	9.58603706053858e-05	0.0371393	1	1	1
AC246787.2	9.63607961307556e-05	-1.2183	0.02	0.043	1
HMGN3	0.000102412	-0.280874	0.337	0.386	1
PTPN6	0.000103913	0.199082	0.734	0.686	1
EMC6	0.000104397	0.43093	0.142	0.099	1
MATR3.1	0.000105786	-0.184115	0.438	0.483	1
TMEM57	0.00011127	1.72551	0.019	0.006	1
PLD4	0.000111819	-0.484553	0.162	0.207	1
RP11-352M15.2	0.000116427	2.19027	0.013	0.003	1
SARS	0.000118477	0.318573	0.235	0.177	1
ATP5MG	0.000118483	-0.135856	0.743	0.795	1
GET3	0.0001196	-0.492033	0.126	0.168	1
STUB1	0.000119762	-0.295184	0.317	0.361	1
CTBP1-AS2	0.000124699	2.54996	0.011	0.002	1
CYB5A	0.00012543	0.276701	0.286	0.226	1
AP2M1	0.000130348	-0.244418	0.366	0.413	1
ZC2HC1A	0.000131212	-1.46483	0.013	0.033	1
LINC00116	0.00013186	1.85648	0.02	0.006	1
CRIP1	0.000132402	-0.335528	0.354	0.393	1
GABPB1	0.000132649	0.417029	0.186	0.139	1
FAM104B	0.000132767	-0.942004	0.031	0.057	1
ATP5PO	0.000135815	-0.172102	0.599	0.636	1
C19orf66	0.000136559	1.01569	0.038	0.018	1
CMTR2	0.000137793	0.627173	0.074	0.045	1
METTL14	0.000139693	0.426289	0.102	0.067	1
VNN2	0.000144535	0.449811	0.1	0.064	1
REL	0.000146376	-0.168772	0.627	0.665	1
RP11-1094M14.11	0.00014642	1.28318	0.02	0.006	1
ARL11	0.000146447	-0.717611	0.062	0.095	1
LIMS2	0.00014835	-0.747832	0.076	0.111	1
BX664615.2	0.000150391	1.02739	0.034	0.015	1
PDCD5	0.000151047	-0.404799	0.227	0.268	1
MYEOV2	0.000153466	0.940694	0.035	0.016	1
RACK1	0.000155474	-0.122353	0.851	0.931	1
IGFLR1	0.000157964	-0.310175	0.256	0.302	1
SUN2	0.000158253	-0.266362	0.331	0.376	1
RAF1	0.000159007	0.462111	0.137	0.097	1
MAN1B1-DT	0.000159382	-1.64055	0.008	0.025	1
AC015982.2	0.000162415	-0.91757	0.04	0.068	1
EPB41	0.000163256	-0.374494	0.238	0.284	1
LTA	0.000168528	0.563034	0.075	0.046	1
RP11-297D21.4	0.000169674	2.85301	0.01	0.001	1
RP5-1091N2.9	0.00017152	2.37601	0.01	0.001	1
HN1L	0.000172027	2.43566	0.01	0.001	1
CEPT1	0.000173709	0.455032	0.189	0.143	1
MHENCR	0.000175294	-0.353685	0.289	0.331	1
ZNF880	0.000178051	-0.488084	0.13	0.17	1
RP11-960L18.1	0.000180326	1.76943	0.017	0.005	1
MSH6	0.000182334	0.749898	0.059	0.034	1
SNHG7	0.000185148	0.135185	0.728	0.654	1
AC118549.1	0.000186719	-0.704236	0.066	0.099	1
HEXIM1	0.000189469	0.679687	0.067	0.04	1
RP11-108M9.4	0.000191146	1.48207	0.023	0.009	1
BLOC1S2	0.000192146	-0.197197	0.462	0.497	1
LAMTOR4	0.00019465	-0.198889	0.518	0.554	1
H1FX	0.000203508	-0.331595	0.265	0.31	1
FAM177B	0.000207361	0.470805	0.131	0.093	1
FKBP8	0.000214452	-0.196914	0.483	0.513	1
EIF1AX	0.000214908	0.300449	0.355	0.295	1
ATP5F1B	0.000216862	-0.169997	0.523	0.561	1
RPSA	0.000217061	0.0561074	0.999	0.998	1
DMXL1	0.00021712	-0.36752	0.23	0.276	1
ACP1	0.000218943	-0.236591	0.399	0.436	1
TRAPPC2B	0.000223189	0.653233	0.07	0.042	1
ATP2B1-AS1	0.000223614	-0.33171	0.186	0.233	1
PPP1R18	0.000224128	0.295289	0.358	0.301	1
SQRDL	0.00022501	1.62564	0.015	0.004	1
PMAIP1	0.000226228	-0.141213	0.274	0.326	1
ALKBH5	0.00022685	-0.332867	0.236	0.281	1
PTP4A1	0.000227023	1.06998	0.034	0.016	1
RP11-15A1.3	0.000230327	2.29803	0.012	0.003	1
PRPF4B	0.000230871	0.241821	0.398	0.33	1
AL118516.1	0.000231939	-1.08694	0.027	0.051	1
B3GALT4	0.000234541	0.764582	0.063	0.037	1
TASOR	0.000239229	-0.371821	0.181	0.226	1
ABHD14B	0.000241087	-0.28023	0.345	0.382	1
TRG-AS1	0.000241971	-1.96909	0.004	0.017	1
LINC01857	0.00024641	0.442386	0.224	0.178	1
ABO	0.000256182	-3.1611	0.001	0.011	1
RBM25	0.00026203	0.247698	0.423	0.354	1
DBP	0.000262993	0.642459	0.068	0.041	1
SLC38A2	0.000268265	0.335305	0.225	0.173	1
MANF	0.000272744	0.536149	0.116	0.079	1
GTF3A	0.000279801	-0.158046	0.538	0.569	1
NASP	0.000280824	0.293976	0.304	0.245	1
SNX9	0.000285544	0.641849	0.253	0.206	1
PAXIP1-AS1	0.000286176	-0.580144	0.095	0.132	1
DCLK2	0.000286299	2.62903	0.013	0.003	1
TCEAL8	0.000288909	0.532924	0.104	0.07	1
COTL1	0.000291125	-0.184992	0.545	0.583	1
C1orf162	0.00029376	-0.216941	0.45	0.5	1
SPACA9	0.000298889	-1.36658	0.014	0.032	1
IFNGR1	0.000308746	0.345914	0.216	0.167	1
PPIA	0.000315586	0.0903167	0.981	0.98	1
IGHM	0.000339622	-0.117591	0.933	0.957	1
NOTCH2NLB	0.000341047	1.39996	0.017	0.005	1
AK6	0.000344753	0.440713	0.108	0.074	1
NUPL2	0.000344823	1.37648	0.024	0.01	1
IFT57	0.000344886	0.239736	0.442	0.379	1
DPP8	0.000349925	-0.679487	0.08	0.112	1
CCDC66	0.000350857	0.456258	0.089	0.057	1
TMEM5	0.000355135	1.8484	0.011	0.002	1
TNFAIP8	0.000355823	0.226142	0.55	0.491	1
GNG10	0.000355916	0.420573	0.153	0.112	1
WDR27	0.00035626	0.490159	0.056	0.032	1
ARMH1	0.000357571	-0.559341	0.13	0.168	1
FAM58A	0.000357603	0.991578	0.031	0.014	1
USP8	0.000358522	0.293654	0.286	0.23	1
MARS2	0.000358947	1.00356	0.033	0.015	1
RFX1	0.00035971	0.780543	0.054	0.031	1
FAM78A	0.000361348	0.657888	0.08	0.052	1
ANK3	0.000367224	-2.77467	0.001	0.011	1
HARS	0.000370192	0.471944	0.135	0.097	1
ICT1	0.000378866	1.78045	0.018	0.006	1
SLC25A3	0.000379147	0.186573	0.613	0.551	1
MRPS18A	0.000380496	0.469263	0.119	0.084	1
MGME1	0.000380975	0.566072	0.1	0.068	1
GM2A	0.000385758	-0.489979	0.154	0.193	1
DYNC1I2	0.00039289	0.502547	0.124	0.089	1
MAFIP	0.000394529	-1.19632	0.013	0.031	1
SDF2	0.000405718	0.409656	0.127	0.09	1
JCHAIN	0.000407087	-0.247766	0.316	0.362	1
BEX2	0.000407112	0.386868	0.166	0.124	1
DIPK1A	0.000409288	-0.602703	0.077	0.11	1
FAM89A	0.000417257	1.88027	0.014	0.004	1
LINC01578	0.000420897	-0.405737	0.195	0.234	1
TCEB3	0.000421987	1.57078	0.019	0.006	1
CECR5	0.000425272	1.56825	0.019	0.006	1
LARGE2	0.000429058	-0.36336	0.139	0.181	1
PCED1B-AS1	0.000429515	-0.291766	0.245	0.294	1
LZTS2	0.000441804	0.693939	0.056	0.032	1
ITM2B	0.000443558	0.143494	0.853	0.835	1
RP6-159A1.4	0.000446069	2.11755	0.011	0.003	1
GIGYF2	0.000447121	0.627734	0.091	0.061	1
KIAA1468	0.000448943	1.7951	0.011	0.003	1
CRYBG3	0.000453002	-1.22747	0.01	0.025	1
MMP24-AS1	0.000454232	1.00109	0.036	0.018	1
TNFAIP3	0.000454722	0.612919	0.091	0.061	1
AHI1	0.000455559	0.569455	0.061	0.037	1
PDDC1	0.000459505	1.56955	0.011	0.003	1
GTF2IRD2	0.000459731	-1.00597	0.027	0.049	1
LINC02245	0.000461681	-0.342291	0.216	0.254	1
SERINC1	0.000462607	0.308561	0.248	0.194	1
RAN	0.000463061	0.16933	0.645	0.582	1
FAM46A	0.000464472	1.98435	0.015	0.004	1
HSPBAP1	0.000466409	0.769856	0.056	0.032	1
TDG	0.000468937	0.328962	0.179	0.136	1
SLC6A16	0.000471219	-1.8051	0.006	0.02	1
RPS10	0.000474077	0.65425	0.504	0.463	1
PRICKLE1	0.000476835	0.684389	0.071	0.045	1
GPR183	0.000478305	0.506493	0.149	0.112	1
CENPU	0.000487041	-2.33993	0.003	0.014	1
PAPOLG	0.000500202	0.582952	0.069	0.043	1
THOC3	0.000512726	0.332322	0.183	0.138	1
TXNDC17	0.00051567	0.318886	0.144	0.104	1
PDLIM1	0.000515742	-0.155869	0.555	0.586	1
CECR1	0.000517195	1.84894	0.015	0.005	1
EIF4A3	0.000519229	0.445967	0.131	0.095	1
RP11-333E1.1	0.000520067	2.09584	0.01	0.002	1
PDCD2L	0.000520088	1.17519	0.031	0.015	1
MRE11A	0.000522859	1.77679	0.01	0.002	1
DAPP1	0.000524033	0.268477	0.35	0.288	1
PTPRC	0.000531994	-0.127127	0.883	0.894	1
CDK8	0.000532597	0.665143	0.06	0.036	1
GTPBP1	0.00053285	0.787397	0.047	0.026	1
HRK	0.000534856	-1.2636	0.015	0.033	1
MRPL18	0.000536668	0.304004	0.205	0.157	1
SNX1	0.00054026	0.258727	0.289	0.235	1
RGPD2	0.000542983	1.42923	0.024	0.01	1
SNX22	0.000557111	-0.230524	0.356	0.399	1
METTL10	0.000559509	1.89713	0.012	0.003	1
C6orf1	0.0005596	1.39465	0.026	0.011	1
RP11-386I14.4	0.000562259	1.31256	0.023	0.009	1
SH2B2	0.000563111	-0.426412	0.133	0.171	1
TRMT11	0.000564744	0.683104	0.047	0.026	1
SEC23B	0.000579172	0.611524	0.081	0.053	1
RPL36AL	0.000580509	0.108623	0.926	0.917	1
TROVE2	0.000584138	1.07998	0.024	0.01	1
DOK2	0.000602756	-1.20332	0.012	0.029	1
NSD3	0.000608472	-0.193793	0.517	0.554	1
HSPA1A	0.000609764	0.900411	0.029	0.014	1
ORMDL2	0.000614666	0.402327	0.11	0.076	1
UQCRFS1	0.000616123	-0.266483	0.385	0.421	1
AL139020.1	0.000617144	0.458296	0.179	0.138	1
HIST1H4F	0.000621719	0.954181	0.037	0.019	1
CRIPT	0.000622968	0.448232	0.082	0.054	1
CCDC59	0.000625103	-0.293867	0.301	0.343	1
CMC4	0.000628829	0.783043	0.044	0.024	1
HSP90AB1	0.000635316	0.100579	0.884	0.868	1
GAB1	0.00063955	0.608819	0.073	0.046	1
SERINC3	0.000643808	0.323126	0.183	0.14	1
GPI	0.000644992	-0.343492	0.269	0.304	1
CTB-50L17.10	0.00064735	2.04346	0.013	0.003	1
MRPL45	0.000661386	0.336816	0.126	0.089	1
ST6GAL1	0.000662245	0.289195	0.328	0.27	1
SEPT2	0.00066429	0.900605	0.042	0.023	1
KRT10	0.000667973	-0.142102	0.621	0.639	1
MRPS33	0.000682816	0.379108	0.125	0.089	1
IFRD1	0.000685451	0.395187	0.188	0.147	1
SRPRB	0.00069705	0.576082	0.076	0.049	1
CTA-29F11.1	0.000699117	2.20423	0.01	0.002	1
FAM175A	0.000703304	1.35591	0.017	0.006	1
LINC00910	0.000708746	-1.10469	0.015	0.032	1
KANSL1	0.0007349	-0.520444	0.13	0.166	1
PREP	0.000736841	0.620446	0.063	0.039	1
KIAA0226L	0.000742038	0.315169	0.069	0.043	1
LPAR5	0.000758714	0.453565	0.11	0.077	1
FAM215B	0.000760213	-1.89125	0.004	0.016	1
HIST2H2BE	0.000763215	0.881654	0.034	0.017	1
GEMIN6	0.000767829	0.673106	0.059	0.036	1
VIM	0.000767909	0.162927	0.692	0.637	1
MSMP	0.000771272	1.45976	0.019	0.007	1
TMEM259	0.000776859	0.317929	0.204	0.161	1
SELK	0.000780221	0.709732	0.047	0.026	1
MED10	0.000782319	-0.174122	0.433	0.471	1
C17orf89	0.000793777	1.02945	0.031	0.015	1
CARD9	0.000803861	-1.44296	0.01	0.025	1
RDH11	0.000807807	0.52083	0.104	0.073	1
GPATCH11	0.000813202	0.361999	0.194	0.152	1
CETN3	0.000814188	0.637991	0.057	0.035	1
PHF5A	0.000815627	0.38468	0.154	0.115	1
AC008014.1	0.000820288	-0.972973	0.027	0.049	1
LINC00685	0.0008224	1.31259	0.02	0.008	1
SEC62	0.000828529	0.136248	0.842	0.802	1
SMIM14	0.000832087	-0.21945	0.412	0.453	1
FBXL3	0.000834062	0.414316	0.134	0.098	1
ANP32A	0.000835664	-0.153517	0.479	0.512	1
SSSCA1	0.000838532	1.16343	0.019	0.007	1
BACE2	0.000845684	0.29317	0.216	0.169	1
BLOC1S5	0.00087336	-0.568491	0.08	0.112	1
BLOC1S1	0.000873984	-0.151842	0.521	0.55	1
ZFAND2A	0.000876055	-0.461867	0.098	0.131	1
MEAF6	0.00087671	-0.235414	0.361	0.395	1
SNRPA	0.000877195	-0.226342	0.308	0.351	1
MYLIP	0.000877369	0.326517	0.308	0.255	1
ADRBK1	0.000881449	1.17964	0.026	0.012	1
WAKMAR2	0.000885702	1.11195	0.027	0.013	1
FAM65A	0.000886579	1.19888	0.026	0.011	1
SRP14	0.000890552	-0.102346	0.883	0.9	1
RLTPR	0.000897328	1.88413	0.011	0.003	1
GCC2	0.000906553	-0.213185	0.281	0.328	1
STMP1	0.000911166	-0.270095	0.271	0.312	1
TCTN3	0.000919713	0.60848	0.082	0.054	1
IGSF22	0.00092799	1.05988	0.025	0.011	1
RARRES3	0.000930154	1.10511	0.025	0.011	1
GSTO1	0.000940561	0.341204	0.191	0.15	1
ADD2	0.000941192	0.78386	0.043	0.024	1
LNPEP	0.000947577	-0.293459	0.246	0.287	1
MRPL32	0.000948737	0.555959	0.094	0.065	1
TAF9	0.000955514	-0.393443	0.181	0.219	1
FN3KRP	0.000964264	0.707948	0.071	0.046	1
POP4	0.000965965	0.372487	0.149	0.112	1
ACAP2	0.000975528	-0.174791	0.454	0.487	1
MARCKSL1	0.000976511	-0.241286	0.532	0.556	1
CCDC138	0.0009774	0.672192	0.049	0.028	1
NCBP2-AS2	0.000981607	0.525431	0.043	0.024	1
CCDC18-AS1	0.000987319	-0.200868	0.375	0.417	1
C7orf43	0.000990556	1.05747	0.015	0.005	1
PYCR2	0.000990742	0.289742	0.268	0.218	1
OSGEP	0.000997344	0.33773	0.23	0.184	1
SH3BGRL3	0.00100153	-0.111155	0.913	0.92	1
TMEM33	0.00101953	0.668275	0.056	0.034	1
IKBKE	0.00103005	0.550199	0.062	0.039	1
SEPW1	0.00103428	1.08618	0.033	0.017	1
UBAC2-AS1	0.00103935	-1.36068	0.01	0.024	1
MT-ND2	0.00104205	0.0738742	0.99	0.984	1
HOOK1	0.00104239	0.879722	0.04	0.022	1
BAZ2B	0.00104444	-0.608217	0.062	0.09	1
PML	0.00104694	0.403012	0.137	0.102	1
MBOAT7	0.00104868	0.676579	0.057	0.035	1
CTD-3184A7.4	0.0010517	0.651629	0.041	0.023	1
IRF2BP1	0.00105204	0.823071	0.045	0.026	1
CD1D	0.00105662	0.644487	0.061	0.038	1
HSBP1	0.0010764	0.312544	0.167	0.127	1
PROSC	0.00108718	1.15057	0.015	0.005	1
CALM3	0.0010938	-0.291186	0.306	0.343	1
ZNF91	0.00110944	0.418734	0.138	0.102	1
PNRC1	0.00111943	-0.0877811	0.959	0.967	1
INSIG2	0.00112447	0.519305	0.094	0.066	1
TOMM70A	0.00112937	1.39652	0.016	0.006	1
YWHAB	0.00113411	-0.108869	0.786	0.797	1
PITPNB	0.0011397	0.361691	0.17	0.131	1
COX17	0.00115153	0.264782	0.31	0.255	1
FCER2	0.00115799	0.112358	0.899	0.857	1
OPTN	0.00115952	0.427302	0.091	0.063	1
IGHD	0.00115986	-0.187071	0.664	0.676	1
ZMAT5	0.00116116	-0.554749	0.075	0.105	1
MITD1	0.00120304	0.23729	0.252	0.203	1
CYBC1	0.00121076	-0.256979	0.309	0.348	1
NOL11	0.00121512	0.397509	0.133	0.098	1
SNX10	0.00123648	0.215421	0.438	0.375	1
SECISBP2L	0.00124311	-0.244173	0.318	0.359	1
PLAC8	0.00124321	-0.177455	0.574	0.606	1
RPL27	0.00124359	-0.0640436	0.989	0.99	1
SNCA	0.00124555	1.77035	0.012	0.003	1
S100A6	0.00124798	0.244221	0.436	0.381	1
NR2C1	0.00125207	0.58047	0.068	0.044	1
UPF1	0.00126384	0.901267	0.038	0.02	1
SRGAP2	0.00126716	0.641087	0.073	0.049	1
COA6	0.00127939	0.438057	0.088	0.06	1
PNMA1	0.00129118	0.94943	0.036	0.02	1
POLR2K	0.00132173	0.263287	0.208	0.163	1
SCAF4	0.00134812	-0.310228	0.266	0.302	1
ANXA4	0.00134887	-0.437679	0.154	0.188	1
TRAF4	0.00135138	0.494839	0.128	0.096	1
SNX2	0.00135161	-0.107315	0.803	0.808	1
NOP10	0.00136033	0.214136	0.344	0.281	1
QTRTD1	0.00136963	2.07001	0.01	0.002	1
PIK3CB	0.00137337	0.860262	0.036	0.02	1
RPL32	0.00137566	0.0261132	1	1	1
RP11-182L21.6	0.00138302	1.91151	0.01	0.002	1
GATM	0.00140045	0.680987	0.037	0.02	1
LINC00657	0.00140229	0.954179	0.024	0.011	1
LSM3	0.00140414	-0.259913	0.293	0.328	1
MTF1	0.00143669	0.531656	0.071	0.046	1
RAB8A	0.00144679	-0.292009	0.271	0.308	1
PSMD5-AS1	0.00145759	1.17773	0.023	0.01	1
LPIN1	0.00147172	0.589818	0.061	0.039	1
MARCH6	0.00147407	0.307656	0.16	0.122	1
SLC38A1	0.00147521	0.172554	0.503	0.432	1
PDXDC1	0.00149654	0.384051	0.159	0.122	1
AL451085.2	0.00150291	-1.68261	0.006	0.018	1
LY6E	0.00150973	-0.175282	0.571	0.596	1
ASNSD1	0.00152158	0.740652	0.055	0.034	1
FAM63B	0.00152273	1.98308	0.013	0.004	1
G3BP2	0.00154838	-0.274422	0.246	0.284	1
CD96	0.00155429	0.428724	0.117	0.085	1
UTP3	0.00156077	0.365388	0.142	0.107	1
ZNF727	0.00156564	1.4907	0.013	0.004	1
FEZ2	0.00158185	0.445473	0.094	0.066	1
SRSF9	0.00159382	0.196559	0.477	0.412	1
TEPP	0.0015952	1.44114	0.013	0.004	1
HSF2	0.00160371	0.646732	0.041	0.023	1
VASP	0.00161107	-0.244816	0.344	0.381	1
EPC1	0.00162347	-0.172156	0.591	0.606	1
RHOH	0.00162561	-0.151031	0.592	0.634	1
CLTA	0.00162921	0.21377	0.292	0.238	1
TMBIM4	0.0016342	-0.177614	0.502	0.53	1
MTRNR2L8	0.00163866	-1.22324	0.028	0.048	1
AC007880.1	0.00166248	2.28813	0.01	0.003	1
AC133065.1	0.00166336	0.820761	0.047	0.028	1
MACROD2	0.00167112	-0.448551	0.117	0.15	1
CTD-2245F17.3	0.001697	1.81756	0.01	0.003	1
PLPP5	0.00170021	-0.135316	0.802	0.822	1
U2SURP	0.00171942	-0.24479	0.354	0.393	1
CCR6	0.00174325	0.222258	0.257	0.21	1
RNF141	0.00176277	-0.373259	0.207	0.242	1
POLR2J3	0.00176298	-0.365427	0.166	0.203	1
AKAP9	0.00176322	0.195486	0.346	0.29	1
HEATR6	0.00177499	0.631612	0.059	0.037	1
TMEM70	0.00178221	0.483462	0.085	0.059	1
MYO7B	0.00178749	-0.572069	0.052	0.077	1
LYRM5	0.0017931	1.56148	0.015	0.005	1
FAM134C	0.00179958	1.5394	0.015	0.005	1
FAM195B	0.00180519	0.901227	0.031	0.016	1
MIR155HG	0.00180645	0.640655	0.057	0.036	1
RNF214	0.00181872	-0.607626	0.054	0.079	1
CNTNAP2	0.00182072	-0.53782	0.16	0.193	1
RFWD2	0.00182461	1.63099	0.015	0.005	1
CLLU1OS	0.00183297	-1.25522	0.006	0.017	1
DOK1	0.00183448	0.419454	0.089	0.062	1
MTDH	0.00184044	-0.218611	0.468	0.492	1
RPL4	0.00184667	0.076179	0.989	0.983	1
BAG1	0.00185215	-0.407515	0.158	0.191	1
MAP1S	0.00185385	0.470639	0.105	0.076	1
TLR9	0.00187297	0.720599	0.037	0.02	1
ZDHHC5	0.00187421	0.613863	0.054	0.034	1
ERAP2	0.00187808	-0.380567	0.135	0.169	1
MRFAP1L1	0.00190284	0.297446	0.174	0.135	1
ORAI1	0.00190727	0.351615	0.172	0.133	1
NEK4	0.00190975	0.649607	0.047	0.028	1
HSP90AA1	0.00193537	0.12416	0.731	0.682	1
HIPK1	0.00194347	0.884099	0.029	0.014	1
MESDC1	0.00194837	1.32672	0.015	0.006	1
HSPB11	0.0019525	0.375826	0.167	0.13	1
S100A11	0.00195692	0.610054	0.059	0.038	1
NME3	0.00195981	0.243806	0.267	0.219	1
MRPL51	0.00196052	0.256661	0.217	0.173	1
PMM1	0.00196158	0.435046	0.078	0.053	1
CCT2	0.00196251	0.212864	0.355	0.303	1
GRWD1	0.00196439	0.542099	0.089	0.063	1
PDHB	0.00198341	0.26713	0.174	0.133	1
RPL17	0.00198871	0.0464374	0.997	0.997	1
TRIM52-AS1	0.0019918	-0.41874	0.149	0.18	1
SDHA	0.00199574	-0.268887	0.237	0.276	1
PSMA4	0.00199696	0.347495	0.214	0.172	1
DDX24	0.00200557	0.19721	0.465	0.404	1
EIF2S2	0.00201072	0.260425	0.344	0.294	1
ZNF821	0.00203048	-0.374914	0.126	0.16	1
BLMH	0.00204604	0.890077	0.035	0.019	1
CACNA1A	0.00204937	0.709022	0.029	0.014	1
ABLIM1	0.00205549	-0.239915	0.23	0.269	1
RBM4	0.00206034	0.197302	0.342	0.285	1
RB1	0.00208462	-0.1584	0.415	0.448	1
MKL1	0.00208865	1.22652	0.016	0.006	1
COA3	0.00209399	0.389572	0.165	0.129	1
RYK	0.00210376	-0.74342	0.037	0.059	1
C1orf228	0.00210387	0.866386	0.027	0.013	1
APRT	0.00214024	-0.134562	0.645	0.66	1
MRGBP	0.0021479	0.465245	0.067	0.044	1
WASHC3	0.00215162	-0.306176	0.161	0.195	1
RALGPS2	0.00216366	-0.120847	0.715	0.722	1
HMGCR	0.00216609	0.817085	0.039	0.022	1
ZC3H12D	0.00218381	0.556225	0.059	0.037	1
MYL6B	0.002191	0.294755	0.096	0.067	1
AC103831.1	0.00222341	-1.57063	0.007	0.019	1
PSMC6	0.00222744	0.285098	0.275	0.229	1
TGIF1	0.00222793	0.456871	0.123	0.092	1
ZNF485	0.00223085	0.746909	0.026	0.013	1
CARMIL1	0.00224103	0.631664	0.071	0.048	1
ARL1	0.00226138	0.362422	0.116	0.085	1
AP001055.6	0.00226418	1.0895	0.017	0.007	1
SSBP4	0.00228351	-0.347404	0.234	0.268	1
ZNF213	0.00228943	1.66637	0.011	0.003	1
TM9SF1	0.00234437	0.575919	0.071	0.048	1
TMEM191B	0.00234672	1.06834	0.022	0.01	1
PHF10	0.00238579	0.624599	0.053	0.033	1
KLF10	0.00239347	0.714872	0.034	0.018	1
CKS2	0.00239362	0.67516	0.043	0.025	1
WDSUB1	0.00241634	-0.468631	0.089	0.119	1
BRWD1	0.00242011	-0.277179	0.197	0.234	1
AC026471.1	0.00242135	1.08999	0.02	0.009	1
PBDC1	0.00242445	0.392396	0.123	0.091	1
PPTC7	0.00244843	0.378607	0.094	0.067	1
MPLKIP	0.00245465	0.351941	0.201	0.161	1
TCP11L2	0.00256449	-0.434293	0.107	0.138	1
AP1M1	0.00256804	-0.342531	0.211	0.244	1
RPL37A	0.00257493	-0.0472129	0.999	0.997	1
HLX	0.00257906	1.58976	0.012	0.004	1
CALM1	0.00262118	-0.139881	0.773	0.784	1
RPS24	0.00262882	-0.0461365	1	1	1
TRMT2B	0.0026385	-0.524435	0.082	0.109	1
SNX11	0.00269658	0.550124	0.077	0.052	1
ICOSLG	0.0027037	0.423835	0.07	0.046	1
CFAP36	0.0027138	0.693671	0.05	0.032	1
RPL10A	0.0027242	-0.0511592	0.999	0.996	1
MMAB	0.00273713	0.342017	0.106	0.077	1
RNASET2	0.00274768	-0.0952873	0.681	0.714	1
KMT2D	0.00275971	0.603565	0.053	0.033	1
ST3GAL1	0.00276408	0.273871	0.322	0.278	1
TC2N	0.00276976	0.945012	0.028	0.014	1
ZNF83	0.00278734	0.371582	0.119	0.088	1
GTF2H5	0.00279196	0.33422	0.146	0.112	1
RTF2	0.00279297	-0.277573	0.24	0.273	1
C6orf106	0.00279575	1.42049	0.013	0.004	1
HDAC9	0.00282559	0.236142	0.264	0.219	1
KBTBD4	0.00284922	-0.414964	0.089	0.118	1
TADA2A	0.00286653	0.720019	0.04	0.023	1
MRPL39	0.00286725	0.434929	0.11	0.081	1
IRAK1	0.00286916	0.819716	0.054	0.035	1
FLVCR1-DT	0.00288474	-0.993594	0.019	0.035	1
PET100	0.00288524	-0.14979	0.483	0.512	1
TUBB	0.0028963	0.190976	0.452	0.395	1
NOB1	0.00291892	0.283953	0.187	0.147	1
NIPA2	0.00297276	0.241758	0.205	0.162	1
HVCN1	0.00298826	-0.117003	0.869	0.88	1
C1orf115	0.00302495	1.39897	0.013	0.005	1
GCLC	0.00302817	0.943422	0.027	0.014	1
ZNF232	0.0030358	0.520206	0.054	0.034	1
SMYD2	0.00305477	0.419788	0.098	0.07	1
BOD1L1	0.00309135	0.224995	0.233	0.19	1
FBH1	0.00312398	-0.462207	0.089	0.117	1
PRKRIR	0.0031702	1.33936	0.014	0.005	1
RIOX2	0.00318098	-0.734411	0.04	0.06	1
LINC-PINT	0.00319123	0.347522	0.11	0.081	1
RP11-542M13.3	0.00321556	1.76709	0.01	0.003	1
AC233755.2	0.00322779	0.155097	0.014	0.005	1
VPS41	0.00325497	0.359431	0.121	0.09	1
ECHDC3	0.0032561	1.7043	0.01	0.003	1
CH17-189H20.1	0.0032585	1.64752	0.01	0.003	1
CHERP	0.00326691	0.367878	0.109	0.08	1
EEF1A1	0.0032819	0.0270368	1	1	1
FCGR2B	0.00333933	0.234398	0.354	0.304	1
MRI1	0.00334804	0.566499	0.074	0.051	1
ZDHHC24	0.00335183	0.38417	0.114	0.085	1
SMAGP	0.00335746	-0.478366	0.102	0.13	1
ATG101	0.00335945	0.566107	0.077	0.054	1
ARF5	0.00337057	-0.188157	0.445	0.471	1
LINC00969	0.0033793	0.805966	0.025	0.012	1
TRANK1	0.00339417	0.352698	0.101	0.073	1
PSMG4	0.00343061	-0.406548	0.147	0.178	1
CCNI	0.00343203	-0.064509	0.949	0.937	1
PUM2	0.0034365	-0.313349	0.21	0.242	1
MIS18BP1	0.00347142	-0.300535	0.307	0.334	1
SKIV2L2	0.00347594	1.10897	0.021	0.01	1
CD53	0.00349731	-0.0999351	0.701	0.722	1
FAM208B	0.00350439	1.22315	0.015	0.006	1
ELAC1	0.00350563	-0.788464	0.026	0.044	1
BASP1	0.0035154	0.331246	0.209	0.17	1
BRE	0.0035369	1.28392	0.016	0.006	1
MRPL36	0.00353876	0.347728	0.121	0.091	1
PAF1	0.0035402	0.28182	0.15	0.115	1
TGFBR2	0.00354177	-0.234293	0.379	0.411	1
LLPH	0.00354762	0.290749	0.198	0.159	1
AC007952.4	0.00356754	-0.368191	0.091	0.12	1
SPCS2	0.0035684	0.150194	0.539	0.476	1
LINC00649	0.00357691	1.28377	0.017	0.007	1
CTAGE5	0.00358618	1.44407	0.017	0.007	1
FANCL	0.00358812	0.488063	0.05	0.032	1
PAPD4	0.00361108	0.580409	0.024	0.012	1
LIMD1	0.00361734	0.526011	0.082	0.058	1
NMNAT3	0.00363663	1.2108	0.017	0.007	1
ZNF175	0.00369839	1.85316	0.01	0.003	1
VAT1	0.00372315	-0.426486	0.127	0.157	1
HIST1H4C	0.00373974	0.162247	0.639	0.576	1
CTBS	0.00377559	-0.447275	0.14	0.17	1
TMED5	0.0038016	0.339923	0.152	0.118	1
PRSS21	0.00380794	1.49868	0.01	0.003	1
AC009299.3	0.00381949	0.906818	0.02	0.009	1
SEMA4F	0.00382103	1.09791	0.018	0.008	1
RP11-689B22.2	0.00386071	1.04482	0.018	0.008	1
SNHG21	0.00389578	-0.619413	0.064	0.088	1
NOC2L	0.00389852	-0.319176	0.144	0.177	1
GTF2H2	0.00390056	0.439551	0.071	0.049	1
ZNF791	0.00390223	-0.378789	0.133	0.164	1
SPINT2	0.00390395	-0.223961	0.354	0.381	1
CAHM	0.00393383	-1.16337	0.01	0.023	1
NDUFV2	0.00394307	0.201211	0.385	0.328	1
STXBP2	0.00397352	-0.259313	0.22	0.255	1
LIX1L	0.0039977	0.465957	0.084	0.06	1
MRPL35	0.00400983	0.56205	0.056	0.036	1
NCOA7	0.00403029	0.568143	0.053	0.034	1
SPPL2A	0.00404152	0.297078	0.161	0.126	1
ZNF335	0.0040569	0.56574	0.057	0.037	1
PTPN12	0.00407936	0.448527	0.04	0.024	1
KDM6B	0.00408472	0.501887	0.07	0.048	1
NRBF2	0.00409315	0.343425	0.129	0.098	1
CTSO	0.00409981	0.464374	0.076	0.053	1
RBL2	0.00410292	-0.256559	0.265	0.298	1
AL590764.1	0.00410586	0.677478	0.039	0.023	1
CD79A	0.00411762	-0.0622723	0.996	0.998	1
CREM	0.00417194	0.566618	0.053	0.034	1
GPCPD1	0.0041887	-0.327306	0.15	0.182	1
SPCS1	0.00419627	-0.137148	0.518	0.539	1
PRKD2	0.00425201	-0.347106	0.205	0.237	1
RSL24D1	0.004256	-0.179093	0.474	0.502	1
INVS	0.00427748	0.44902	0.07	0.048	1
EIF4G1	0.00432669	0.292848	0.136	0.103	1
TMEM117	0.00437041	-0.557245	0.04	0.061	1
RABL2B	0.00437722	-0.484767	0.098	0.126	1
GABARAP	0.00439163	-0.0815008	0.862	0.862	1
SPOCK2	0.00440159	0.273086	0.225	0.185	1
ZNRD1	0.00440301	0.286933	0.178	0.142	1
RBM7	0.00440832	-0.410776	0.123	0.153	1
CDK13	0.00441435	0.234142	0.291	0.246	1
RBPJ	0.00442148	0.371519	0.109	0.081	1
LGALS9	0.00443229	-0.286528	0.285	0.312	1
NCLN	0.00445557	-0.599407	0.063	0.086	1
WDR74	0.00446717	-0.212899	0.311	0.346	1
PAX8	0.00447743	-1.13602	0.006	0.016	1
EGR1	0.00450039	0.590842	0.027	0.014	1
TRAPPC13	0.00450455	0.746179	0.038	0.023	1
HDHD5	0.00450841	-0.519193	0.069	0.093	1
HHLA3	0.00452671	0.721821	0.041	0.025	1
RP11-158I9.8	0.00454337	1.953	0.011	0.004	1
ZNF623	0.00454913	0.510432	0.055	0.036	1
CCDC174	0.00456648	0.210027	0.16	0.125	1
SOCS1	0.00456856	0.374605	0.14	0.109	1
PARP1	0.00458651	-0.186028	0.54	0.562	1
AREG	0.00459639	0.426827	0.105	0.078	1
RNF13	0.0045993	-0.299352	0.261	0.293	1
MMP24OS	0.0046364	-0.263252	0.206	0.241	1
AFF4	0.00463827	-0.192748	0.401	0.427	1
RBX1	0.00464004	0.186585	0.417	0.358	1
CD63	0.0046412	0.326853	0.132	0.101	1
PEX5	0.00465217	-0.858364	0.024	0.041	1
TAP2	0.00466945	-0.241067	0.285	0.317	1
B4GALT3	0.00467096	0.369131	0.128	0.098	1
MRPS26	0.00470302	0.248034	0.239	0.196	1
RBBP6	0.00471323	-0.146995	0.473	0.499	1
TMEM35B	0.00474104	0.365895	0.084	0.059	1
RCHY1	0.00475409	0.540199	0.06	0.04	1
AC087239.1	0.00476141	-0.554324	0.064	0.088	1
CXorf40A	0.00476426	0.653816	0.037	0.022	1
DDX6	0.00476988	-0.16569	0.415	0.447	1
MCRS1	0.00477553	0.335929	0.14	0.109	1
YY1AP1	0.00479051	0.280143	0.15	0.115	1
RGS2	0.00481289	0.406508	0.117	0.09	1
CNBP	0.00483812	-0.0884339	0.823	0.827	1
SIGLEC5	0.00486779	0.631276	0.048	0.03	1
RHOF	0.00489154	-0.288092	0.213	0.244	1
UCKL1	0.00491496	0.266745	0.14	0.108	1
RIC1	0.00492326	0.211927	0.221	0.181	1
USP10	0.00493128	0.236253	0.215	0.173	1
ARF1	0.00494632	-0.0923168	0.614	0.637	1
LINC00847	0.00495845	0.654726	0.052	0.034	1
MYO1C	0.00497063	0.630041	0.04	0.024	1
RAMAC	0.00497935	-0.353161	0.127	0.156	1
TRMT112	0.0049912	0.136883	0.609	0.55	1
AC119396.1	0.00503089	0.204587	0.369	0.321	1
PDCD7	0.00505199	0.233017	0.158	0.122	1
KRAS	0.00507024	0.279836	0.152	0.119	1
AC110611.2	0.00508353	-0.624067	0.039	0.059	1
RP11-325F22.2	0.00508602	0.793255	0.034	0.02	1
C1orf50	0.00509344	0.369783	0.076	0.053	1
ZDHHC23	0.00510781	-1.37609	0.007	0.017	1
ATP5F1C	0.00511007	-0.175172	0.331	0.361	1
RAD54L2	0.00511521	0.890775	0.024	0.012	1
RP11-410L14.2	0.00513918	1.51741	0.013	0.005	1
FAM60A	0.0051425	1.2586	0.022	0.011	1
ZNF580	0.00516003	-0.375254	0.197	0.226	1
GBAS	0.00516744	0.975077	0.022	0.011	1
LINC02018	0.00520632	-2.18013	0.003	0.01	1
NFE2L2	0.00521943	0.225964	0.195	0.157	1
OSBPL9	0.00523039	-0.314931	0.154	0.186	1
HAUS8	0.0052669	0.743082	0.034	0.02	1
GFPT1	0.00527456	0.648124	0.047	0.03	1
GNB4	0.00530034	0.296896	0.149	0.117	1
C9orf16	0.00533479	-0.132438	0.481	0.506	1
SAP18	0.00533515	-0.114831	0.616	0.636	1
CAMK2D	0.00543518	0.234509	0.437	0.386	1
MSN	0.00544807	-0.146424	0.509	0.53	1
STRA13	0.00546015	0.97513	0.022	0.011	1
APIP	0.00547643	0.34992	0.103	0.076	1
FAM122A	0.00548506	1.32578	0.013	0.005	1
PPA1	0.00551068	0.274366	0.269	0.229	1
SGPL1	0.00557382	0.683279	0.034	0.02	1
SELO	0.00559365	1.32616	0.014	0.006	1
BCL2L11	0.00562278	0.485733	0.086	0.063	1
EP400NL	0.00562412	1.13782	0.014	0.006	1
PPP5C	0.00565845	0.426675	0.084	0.061	1
ZNF92	0.00567391	-0.262648	0.238	0.272	1
DOCK2	0.00567543	-0.351909	0.165	0.198	1
ADRBK2	0.00569195	1.36224	0.015	0.006	1
USP3	0.00571712	-0.328023	0.183	0.214	1
RALY	0.005718	-0.184602	0.463	0.486	1
ZNF610	0.00572705	1.10036	0.02	0.009	1
ANKRD12	0.00574062	0.144202	0.578	0.514	1
SKIL	0.00575504	0.255136	0.169	0.135	1
NCBP2AS2	0.00576951	-0.258812	0.218	0.252	1
AC009403.2	0.00577967	1.06688	0.015	0.006	1
ATP6V0E1	0.00578623	0.178667	0.578	0.527	1
FAM200A	0.00583219	0.587158	0.05	0.033	1
LRRIQ3	0.00586136	1.11333	0.015	0.006	1
RAPGEF5	0.00591092	1.05549	0.019	0.009	1
C12orf57	0.0059135	-0.136391	0.731	0.756	1
SMPD1	0.00595033	-0.539829	0.079	0.104	1
YIPF4	0.00597016	0.365885	0.141	0.111	1
HIPK3	0.00597829	-0.499725	0.093	0.118	1
PVRIG	0.0059937	1.04935	0.018	0.008	1
TOLLIP-AS1	0.00601629	-0.956898	0.008	0.019	1
AC004241.1	0.00601892	1.11947	0.018	0.008	1
MRPL42	0.00602853	0.338054	0.131	0.101	1
CD55	0.00603726	0.158508	0.551	0.49	1
INIP	0.00606554	0.372711	0.07	0.048	1
SOCS3	0.00606896	1.0577	0.015	0.006	1
TENT5A	0.00607784	-0.362666	0.075	0.1	1
CAPN1	0.00608054	-0.251807	0.204	0.236	1
MAP1LC3A	0.00609747	0.767823	0.019	0.009	1
HK2	0.00610628	1.06238	0.017	0.008	1
LITAF	0.00612343	-0.192173	0.387	0.413	1
HSD17B7	0.00612393	0.353094	0.112	0.084	1
RPL18	0.00615836	0.0298201	1	1	1
RPS3	0.00616349	0.0289969	0.999	1	1
LRP5L	0.00616878	0.615963	0.019	0.009	1
TRIP10	0.00619694	0.78023	0.017	0.008	1
ABI3	0.00620222	-0.794764	0.031	0.048	1
HIST1H2BC	0.00624548	0.375974	0.07	0.048	1
VAMP4	0.00624627	-0.606641	0.064	0.087	1
IMPDH2	0.00627219	0.248463	0.381	0.338	1
CAPN2	0.00631571	0.383199	0.091	0.067	1
SAMD4B	0.00632267	0.596846	0.044	0.028	1
ALG13	0.00632864	0.334595	0.199	0.163	1
TPD52	0.00633177	-0.168796	0.59	0.595	1
GOLGA5	0.00642141	-0.541269	0.058	0.08	1
ZNF600	0.00643411	-0.461239	0.071	0.096	1
AKAP6	0.00651498	0.727885	0.043	0.027	1
RAC2	0.00653677	-0.075694	0.846	0.874	1
RP4-545C24.1	0.00653925	0.9331	0.025	0.013	1
PDIA3	0.0065472	-0.153376	0.47	0.493	1
LMBRD1	0.00657871	-0.186246	0.425	0.443	1
AC104794.3	0.00658653	-1.0714	0.012	0.024	1
C19orf12	0.00658832	0.363452	0.073	0.052	1
DIDO1	0.00660491	-0.402118	0.117	0.145	1
RPL7L1	0.00662339	0.253042	0.221	0.18	1
GPM6A	0.00662665	0.690669	0.043	0.027	1
TMUB1	0.00667344	-0.274015	0.241	0.27	1
CMC1	0.00668154	0.468057	0.077	0.054	1
LRPPRC	0.0066835	-0.271516	0.138	0.169	1
SCML4	0.00671201	-0.434613	0.101	0.128	1
MRPL46	0.0067217	0.331596	0.106	0.08	1
THOC7	0.0067531	-0.284355	0.214	0.245	1
CORO1A	0.00675722	-0.0720583	0.934	0.941	1
THAP2	0.00676917	0.566751	0.066	0.046	1
SLX4IP	0.00677532	-0.842959	0.024	0.04	1
STARD7-AS1	0.00678464	-1.27846	0.007	0.017	1
DLGAP4	0.00682729	0.271109	0.154	0.122	1
MINCR	0.00684113	-0.637052	0.04	0.059	1
JUP	0.00685391	-0.446875	0.137	0.165	1
ZNF688	0.00685915	-0.411899	0.105	0.131	1
GAPDH	0.00689334	-0.0701064	0.807	0.821	1
RPL23A	0.00690409	-0.0398831	0.999	0.999	1
PEBP1	0.00692597	-0.127314	0.501	0.534	1
TINF2	0.00694268	0.217184	0.266	0.222	1
SPRY1	0.00700517	0.580664	0.055	0.037	1
STX7	0.00704127	0.167373	0.569	0.509	1
EZR	0.0070466	0.227315	0.8	0.776	1
HSPH1	0.00705303	0.291594	0.133	0.103	1
CHPT1	0.00706312	0.219394	0.447	0.4	1
LRRC40	0.00707896	0.616098	0.065	0.046	1
LAPTM4A	0.00712278	0.174583	0.377	0.326	1
ZNF267	0.00713785	0.481397	0.089	0.065	1
ARGLU1	0.00714614	-0.149715	0.559	0.58	1
SLC25A29	0.00716448	-1.14709	0.008	0.018	1
DHRS1	0.00717511	0.422468	0.073	0.052	1
AL691432.2	0.00719332	-0.545769	0.024	0.04	1
ATP5PB	0.00720527	-0.157979	0.412	0.438	1
CDK5R1	0.0072289	0.965216	0.024	0.012	1
DHODH	0.00725038	-0.948322	0.02	0.035	1
TECR	0.00726855	0.138645	0.304	0.254	1
STIMATE	0.00727396	0.802848	0.024	0.013	1
KLF3	0.00731009	-0.252172	0.244	0.274	1
BUD23	0.00732087	-0.284424	0.188	0.218	1
RCBTB1	0.00733468	-0.654308	0.036	0.054	1
ATP5MPL	0.00734294	-0.110888	0.442	0.474	1
SEC61B	0.00737868	0.186961	0.38	0.332	1
FAM153CP	0.00738235	-0.780422	0.024	0.04	1
JTB	0.0074145	-0.137434	0.525	0.539	1
MGAT4A	0.00742978	-0.685389	0.032	0.049	1
AC025159.1	0.00745033	-0.448526	0.09	0.116	1
GPR137	0.00750341	0.41232	0.1	0.075	1
NCK2	0.00751644	0.33646	0.146	0.116	1
DEXI	0.00758704	0.723412	0.038	0.023	1
RAB11FIP4	0.00760533	0.460998	0.075	0.054	1
IL6	0.00760603	1.29799	0.01	0.003	1
CLINT1	0.00760607	0.233324	0.26	0.217	1
THUMPD3-AS1	0.00761306	-0.30703	0.177	0.209	1
USP14	0.00763135	0.319423	0.12	0.092	1
RBM39	0.00769151	-0.111004	0.645	0.656	1
AP3M2	0.0076996	-0.792495	0.029	0.046	1
FAM103A1	0.00780322	0.889108	0.028	0.016	1
LTO1	0.00780933	-0.660018	0.049	0.069	1
GFM1	0.00784274	0.229654	0.097	0.072	1
GTF3C3	0.00790202	0.415315	0.057	0.038	1
NDUFAF4	0.00792082	0.29022	0.15	0.12	1
TAP1	0.00794936	0.229603	0.228	0.188	1
IRF5	0.00798586	0.271787	0.144	0.113	1
LRBA	0.00802951	-0.370926	0.128	0.155	1
TPRKB	0.00809248	0.248923	0.187	0.151	1
RNF20	0.00810396	-0.410288	0.075	0.099	1
C1orf131	0.00810596	0.27306	0.151	0.12	1
PDE7A	0.00812337	0.280924	0.17	0.137	1
C9orf91	0.00816641	1.2621	0.011	0.004	1
STT3A	0.00817034	0.413113	0.075	0.054	1
GEMIN7	0.00818069	0.292196	0.121	0.094	1
B4GAT1	0.0081912	1.33267	0.011	0.004	1
HMG20B	0.00823236	0.352485	0.134	0.105	1
SERPINB9P1	0.00830268	0.342071	0.107	0.081	1
KIAA0907	0.00834429	1.61107	0.011	0.004	1
NUP107	0.00835133	0.20476	0.167	0.134	1
FAM117B	0.00836836	0.285895	0.148	0.117	1
AC090360.1	0.0083736	-1.22403	0.006	0.016	1
WNT10A	0.00839016	0.68243	0.028	0.016	1
STIP1	0.00839134	0.301796	0.13	0.101	1
HSD17B14	0.00839795	1.50718	0.011	0.004	1
TCL1A	0.0084071	0.0658068	0.93	0.951	1
NEK7	0.00847383	0.388498	0.086	0.063	1
ATMIN	0.00848641	-0.946597	0.022	0.036	1
SRGN	0.00850964	0.480905	0.095	0.072	1
ZNF182	0.00851854	0.901222	0.021	0.011	1
CAP1	0.00854224	-0.108386	0.595	0.619	1
CA5B	0.00856075	-0.347785	0.16	0.187	1
CEMIP2	0.00858324	0.296346	0.162	0.131	1
PHAX	0.0085946	0.33743	0.137	0.109	1
RP11-1000B6.3	0.00859515	1.23268	0.019	0.009	1
SYVN1	0.00864877	0.212173	0.324	0.278	1
ERP44	0.00868838	0.158589	0.354	0.303	1
AC005520.2	0.00869067	-0.938772	0.015	0.027	1
TUBG2	0.00872713	1.02657	0.019	0.009	1
FGD4	0.00872945	-1.79739	0.003	0.011	1
MED8	0.00875438	0.321827	0.103	0.077	1
C21orf2	0.00881698	0.831889	0.019	0.009	1
C6orf47	0.00881834	0.371618	0.091	0.068	1
NFKB2	0.00883142	0.222524	0.269	0.225	1
SLC45A3	0.00888217	0.618742	0.031	0.018	1
PSMC5	0.0088984	-0.197827	0.283	0.312	1
GGPS1	0.00891473	1.03457	0.026	0.014	1
AC008875.3	0.00893209	-0.410373	0.127	0.153	1
NAT9	0.00894477	0.347075	0.103	0.078	1
CARD16	0.00897129	0.198885	0.306	0.261	1
XRCC6	0.0089732	-0.0939604	0.587	0.596	1
EIF4E	0.00899556	0.248092	0.204	0.167	1
AL139246.5	0.00899718	-0.490582	0.063	0.084	1
SMC1A	0.00900787	0.235002	0.202	0.166	1
MFSD10	0.0090474	0.16924	0.25	0.205	1
SEC13	0.00907157	0.241277	0.219	0.181	1
CSNK1E	0.00907856	0.623457	0.045	0.029	1
SFSWAP	0.00911503	-0.35038	0.178	0.204	1
DDX58	0.00911528	0.355725	0.089	0.066	1
CHMP2B	0.00912937	0.203652	0.233	0.192	1
ELF2	0.00913327	-0.254122	0.232	0.259	1
SYPL1	0.00913657	0.146301	0.6	0.542	1
OAS2	0.00913766	0.330101	0.098	0.073	1
CDC42EP3	0.00914421	0.624227	0.064	0.046	1
MYADM	0.00916313	0.49878	0.098	0.074	1
NISCH	0.00917216	-0.681589	0.047	0.066	1
TSSC1	0.00917578	1.39328	0.013	0.005	1
LRRC61	0.00919911	1.25428	0.016	0.007	1
LINC02384	0.0092251	-1.57484	0.005	0.014	1
FAM102B	0.00922545	1.25032	0.013	0.005	1
ZFP37	0.0092404	1.26902	0.013	0.005	1
RP11-624C23.1	0.0092467	0.967014	0.017	0.008	1
ZSCAN18	0.00930452	-0.379352	0.106	0.132	1
PDE4B	0.00930756	0.199784	0.506	0.457	1
MATK	0.0093214	0.712229	0.038	0.024	1
CLEC20A	0.00940318	-0.685639	0.051	0.071	1
FAM24B	0.00946842	-0.69918	0.03	0.046	1
LINC02256	0.00947843	-0.393677	0.123	0.148	1
FTCDNL1	0.00948465	1.30697	0.015	0.007	1
CTU2	0.00949014	0.582381	0.042	0.027	1
MFAP1	0.00949362	0.514448	0.065	0.046	1
BUD13	0.00949457	0.464344	0.07	0.05	1
LSR	0.0094961	0.394039	0.092	0.069	1
TP53RK	0.00950211	0.707555	0.031	0.018	1
RHEB	0.00951446	0.284447	0.133	0.103	1
OSBPL8	0.00951524	-0.205753	0.306	0.331	1
SERF1B	0.00951891	1.01854	0.013	0.006	1
LINC02161	0.00952417	-1.2188	0.008	0.018	1
TRMT10C	0.00952625	0.235195	0.208	0.172	1
RNF38	0.00952943	-0.531663	0.056	0.076	1
DNAJC4	0.00956944	-0.213783	0.341	0.364	1
CNPY3	0.00960014	-0.115831	0.479	0.507	1
ERBB2IP	0.00960049	0.909865	0.017	0.008	1
MOCS3	0.0096009	0.760775	0.029	0.017	1
TAPT1	0.00960317	0.198589	0.149	0.118	1
AC008957.1	0.00961242	-0.902739	0.019	0.033	1
GPR108	0.0096143	-0.380986	0.144	0.171	1
BLVRB	0.00963336	0.618818	0.049	0.033	1
ANP32B	0.00967057	-0.11263	0.633	0.657	1
CR2	0.00968192	-0.354505	0.123	0.149	1
AGTPBP1	0.00972071	-0.589268	0.044	0.063	1
CERNA1	0.00980345	-0.653662	0.036	0.054	1
ATL3	0.00981085	0.444931	0.078	0.057	1
EIF3J	0.00983554	0.249772	0.188	0.154	1
RSRC2	0.0098387	0.269101	0.278	0.237	1
AC245407.2	0.00984684	-0.64861	0.059	0.08	1
LINC01013	0.00988514	-0.740386	0.04	0.057	1
ISY1	0.00988668	0.275307	0.159	0.128	1
TNFRSF17	0.00998138	0.504802	0.068	0.048	1
FGR	0.00998437	-0.228772	0.227	0.263	1
NDUFV1	0.00998757	-0.182891	0.337	0.365	1
UBE2D2	0.0100064	-0.0820019	0.755	0.771	1
RPL41	0.0100081	-0.0383676	0.999	1	1
PPP1R9A	0.0100197	-1.46658	0.006	0.014	1
PCGF1	0.0100432	0.582952	0.041	0.026	1
ZNF410	0.0100723	0.427526	0.087	0.066	1
RPL28	0.0100851	-0.0256379	1	1	1
IDH2	0.0101673	-0.316048	0.151	0.178	1
UBL5	0.010171	0.151614	0.632	0.587	1
CSTF3	0.0101935	0.477579	0.056	0.038	1
TMEM102	0.0102136	0.455439	0.041	0.026	1
TESK2	0.0102345	0.368845	0.091	0.068	1
CD48	0.010257	0.121942	0.717	0.669	1
STAT3	0.0102653	-0.246171	0.244	0.272	1
CCDC6	0.0102896	0.177004	0.17	0.136	1
AEBP1	0.0103206	-0.559438	0.019	0.033	1
ZBTB38	0.0103259	0.482568	0.071	0.051	1
POLH	0.0103301	0.308203	0.091	0.067	1
NUTM2B-AS1	0.0103608	0.265772	0.205	0.169	1
DENND6A	0.0103652	-0.506302	0.072	0.094	1
PIGV	0.0103888	0.689633	0.033	0.02	1
PPP2R3C	0.0104409	0.273909	0.137	0.108	1
LMAN1	0.010445	0.339483	0.173	0.142	1
PFDN6	0.010495	0.238457	0.184	0.15	1
CERK	0.0105067	-0.633925	0.044	0.063	1
WDR89	0.0105135	0.409955	0.059	0.04	1
ZBTB45	0.0105235	0.539578	0.049	0.033	1
CDK5RAP3	0.0105376	0.185573	0.306	0.261	1
TRA2A	0.0105591	-0.177749	0.305	0.339	1
CCDC141	0.0105602	-0.764487	0.023	0.037	1
NAGK	0.0105807	0.259676	0.135	0.106	1
GATD3A	0.0105843	-1.13417	0.006	0.014	1
PPP6C	0.0106232	0.219756	0.271	0.228	1
DEGS1	0.0106392	-0.300288	0.243	0.27	1
ZNF331	0.0107021	0.382512	0.125	0.098	1
PCMT1	0.0107163	0.186329	0.221	0.181	1
RARS	0.0107195	0.464927	0.068	0.049	1
FAM46C	0.0107599	0.336412	0.04	0.026	1
ATP1B3	0.0107722	0.356769	0.085	0.063	1
ACTL6A	0.0108066	0.276045	0.08	0.058	1
ZNF816	0.0108312	0.774957	0.033	0.02	1
CCDC126	0.010872	0.510071	0.063	0.044	1
WDR91	0.0109444	0.637733	0.033	0.02	1
EBLN3P	0.0109523	0.184644	0.424	0.38	1
REEP5	0.0109629	0.152795	0.377	0.327	1
FANCG	0.0110174	0.696428	0.029	0.017	1
ZNF574	0.0110227	0.654781	0.041	0.027	1
BTN2A2	0.011033	0.253363	0.14	0.11	1
NR4A1	0.0110686	1.04854	0.023	0.012	1
MKNK2	0.011071	0.242291	0.205	0.172	1
CHORDC1	0.01114	0.370408	0.117	0.091	1
CWF19L2	0.0111417	0.202133	0.25	0.21	1
PIK3CD	0.0111587	0.243141	0.142	0.113	1
ATP11B	0.0111597	0.289934	0.109	0.084	1
MIATNB	0.0111603	-0.50467	0.06	0.081	1
TAPBP	0.0112862	-0.123996	0.629	0.636	1
FHIT	0.0113851	-0.683758	0.034	0.05	1
PFDN2	0.0114004	0.175988	0.23	0.191	1
UTP20	0.0114386	0.663628	0.041	0.027	1
BNIP3L	0.0114419	0.242182	0.313	0.272	1
FCHSD1	0.0114562	0.331114	0.082	0.06	1
NDFIP1	0.011469	-0.291685	0.215	0.244	1
TMEM115	0.011476	0.399159	0.096	0.073	1
TSPAN13	0.011495	-0.11212	0.522	0.542	1
PSMD8	0.0115156	0.182486	0.359	0.31	1
AP3M1	0.0116204	0.365497	0.099	0.075	1
PTPA	0.011633	-0.440756	0.059	0.08	1
M6PR	0.0116416	-0.169517	0.317	0.341	1
PSME3	0.0116525	0.243684	0.126	0.098	1
CD40	0.0117299	0.205515	0.585	0.556	1
AZIN1	0.0117982	0.280892	0.131	0.103	1
SMARCD2	0.0119055	0.653613	0.041	0.026	1
AC087071.1	0.0119628	-1.13263	0.015	0.027	1
RPL24	0.0120159	-0.0371512	0.997	0.998	1
BMPR2	0.0120219	0.691914	0.038	0.024	1
TBC1D23	0.0120313	0.357795	0.089	0.066	1
VPS13C	0.0120498	-0.210957	0.353	0.375	1
ZNF714	0.0120721	0.528062	0.05	0.034	1
TNFSF8	0.0121133	0.716547	0.027	0.015	1
FASTKD3	0.0121768	0.8811	0.027	0.015	1
MEN1	0.0121871	0.372874	0.077	0.057	1
MAP4K1	0.0122372	-0.296009	0.209	0.233	1
CIP2A	0.0122464	0.903387	0.021	0.011	1
PSMD5	0.0122635	0.503426	0.056	0.038	1
SLAMF1	0.0122744	0.388967	0.103	0.079	1
FAM174C	0.0123043	-0.361567	0.152	0.178	1
HIST1H3D	0.012306	-0.539697	0.041	0.06	1
CTU1	0.0123325	0.575036	0.031	0.019	1
DHRS7	0.0123455	0.178187	0.269	0.227	1
KCNA3	0.0123776	-0.342073	0.105	0.131	1
COX4I1	0.0124409	0.0694757	0.98	0.98	1
ELL	0.0124862	0.450998	0.052	0.036	1
SPICE1	0.012495	0.425669	0.063	0.045	1
DCUN1D5	0.0124958	0.301256	0.096	0.073	1
SBF2-AS1	0.0125599	0.575523	0.034	0.021	1
HNRNPU	0.012581	-0.13513	0.626	0.633	1
SLC9A3R1	0.0125824	-0.378067	0.17	0.193	1
PARL	0.0125832	-0.270488	0.164	0.191	1
COX10-AS1	0.0126612	0.756676	0.026	0.015	1
TCF4	0.0127125	-0.12897	0.412	0.443	1
KAT2B	0.0127758	0.437053	0.051	0.034	1
GDI1	0.0129001	0.287919	0.204	0.17	1
GTF2IRD2B	0.0129118	0.272281	0.235	0.2	1
TTC28	0.0129945	-1.00816	0.013	0.025	1
UFD1L	0.0130041	1.07331	0.019	0.01	1
TTC24	0.0130409	-0.636672	0.027	0.043	1
BCAP29	0.0130714	-0.275649	0.136	0.162	1
AP000873.2	0.0130717	0.593004	0.034	0.021	1
DHTKD1	0.0131289	0.228032	0.11	0.085	1
TM9SF3	0.0131792	0.406447	0.062	0.044	1
CAPG	0.0132388	-0.195505	0.317	0.345	1
PCMTD2	0.0132485	-0.328873	0.13	0.156	1
PCNX	0.0132943	1.58385	0.01	0.003	1
MYSM1	0.013358	-0.454561	0.066	0.086	1
PFN1	0.0133598	-0.0574315	0.973	0.978	1
PCCA-DT	0.0133675	1.20178	0.01	0.003	1
VPS13B-DT	0.0133998	-0.520612	0.047	0.066	1
PMPCA	0.0134935	0.343723	0.116	0.09	1
FRS2	0.0135336	0.349116	0.089	0.068	1
AC123768.3	0.0135531	-1.63025	0.004	0.011	1
BZRAP1-AS1	0.0135894	1.06831	0.01	0.003	1
ARHGAP45	0.0135924	-0.186467	0.274	0.307	1
CCAR1	0.0136859	0.148574	0.2	0.166	1
AKAP10	0.0136867	-0.446592	0.084	0.107	1
PPP1R14A	0.0136887	-0.306392	0.133	0.162	1
DSP	0.0137287	-0.334311	0.111	0.137	1
CBX6	0.0137658	0.534498	0.046	0.031	1
ATP5MC3	0.0138985	-0.139661	0.413	0.429	1
UFC1	0.0139055	-0.171217	0.399	0.421	1
ANAPC16	0.0139184	-0.089847	0.803	0.815	1
AC022182.2	0.0139335	-0.787053	0.012	0.023	1
CNOT1	0.0139551	-0.171563	0.244	0.276	1
CD58	0.0140072	0.770864	0.033	0.02	1
POLR1B	0.0140337	0.580071	0.04	0.026	1
CCDC9	0.0140462	0.61441	0.033	0.02	1
E2F4	0.0141169	0.179918	0.168	0.135	1
RPS3A	0.0141325	-0.0266045	1	1	1
TMEM50B	0.0141496	0.264889	0.128	0.101	1
TMEM101	0.0141996	0.252431	0.11	0.085	1
RXYLT1	0.0142321	-0.490598	0.057	0.077	1
RNF6	0.0142321	0.293713	0.134	0.107	1
PQLC1	0.0142376	1.21917	0.01	0.004	1
KIAA0922	0.0142438	0.596838	0.033	0.02	1
MED14OS	0.0142508	0.949549	0.024	0.014	1
C14orf169	0.0142541	1.12757	0.01	0.004	1
MTMR2	0.0142861	0.656819	0.036	0.023	1
RP11-428G5.5	0.0142873	1.17445	0.01	0.004	1
NDUFC1	0.0143353	0.170519	0.383	0.332	1
TCEANC	0.0143566	0.85712	0.024	0.013	1
RPA3	0.0144192	0.18829	0.271	0.233	1
SDCBP	0.0144534	0.21404	0.237	0.198	1
TMUB2	0.0144644	0.182596	0.172	0.139	1
GSKIP	0.0145138	0.321649	0.065	0.046	1
LINC01006	0.0145327	0.528055	0.043	0.028	1
AIM2	0.0145343	0.399727	0.033	0.02	1
ARHGAP18	0.0145629	0.715678	0.029	0.017	1
LIPA	0.014624	-0.277228	0.188	0.215	1
ANAPC15	0.014634	-0.38207	0.109	0.133	1
RPS25	0.0146755	-0.0388068	0.999	1	1
RCE1	0.0146821	0.345444	0.085	0.063	1
GCLM	0.0146949	0.543384	0.029	0.017	1
LAMTOR3	0.0147157	0.354002	0.086	0.064	1
RP11-455F5.5	0.0147353	1.63933	0.012	0.005	1
GGA2	0.0147809	-0.192764	0.394	0.417	1
UGT8	0.0148317	-0.556468	0.038	0.055	1
MRPS36	0.0148389	0.183898	0.248	0.21	1
TMEM123	0.0148944	-0.121928	0.473	0.492	1
CNOT11	0.0149017	0.387674	0.079	0.059	1
LINC02132	0.0149514	-0.626361	0.035	0.051	1
TRIM3	0.015115	1.37087	0.012	0.005	1
AFDN	0.0152088	1.29253	0.013	0.006	1
BSDC1	0.0152096	0.26884	0.181	0.151	1
PRDX2	0.0152623	-0.23903	0.199	0.229	1
POLB	0.0152938	0.330799	0.062	0.044	1
HIST1H2BB	0.0153066	1.34647	0.013	0.006	1
GMDS-AS1	0.01532	1.22446	0.012	0.005	1
BX284668.6	0.0153454	1.08291	0.011	0.005	1
MDGA1	0.0153588	0.895071	0.015	0.007	1
MANEA-DT	0.0154531	-0.697353	0.029	0.044	1
SRSF6	0.0154583	0.275305	0.159	0.129	1
C14orf1	0.0154794	0.893982	0.012	0.005	1
DNAJB9	0.015495	-0.254049	0.19	0.217	1
WDPCP	0.0155047	-0.688255	0.027	0.042	1
NAAA	0.0155074	0.295244	0.137	0.11	1
NAT14	0.0155308	1.08472	0.013	0.006	1
RBM42	0.0155327	0.157388	0.232	0.192	1
AC123023.1	0.0155464	0.979593	0.013	0.006	1
AP3B1	0.0155667	0.195756	0.287	0.247	1
DHX15	0.0156125	0.232556	0.165	0.135	1
SMCHD1	0.0156801	-0.111047	0.579	0.601	1
HS3ST1	0.0156926	0.225361	0.11	0.086	1
HNRNPL	0.0156998	0.12978	0.417	0.371	1
KDM7A	0.0157191	-0.288379	0.105	0.129	1
MIEF1	0.0157522	0.508822	0.056	0.04	1
ZNF766	0.0158276	0.234227	0.121	0.095	1
JAM3	0.015916	0.646784	0.023	0.013	1
CHCHD2	0.0159263	-0.076123	0.831	0.838	1
SHISAL2A	0.0159318	-0.254167	0.207	0.236	1
AL592183.1	0.0159459	-0.678696	0.023	0.037	1
SERPINB6	0.0159542	0.273792	0.13	0.103	1
KDM7A-DT	0.0160087	-0.881694	0.016	0.028	1
GOLGA8A	0.0160288	0.879763	0.026	0.015	1
DAXX	0.016032	0.188941	0.26	0.219	1
C2orf42	0.0160345	0.509646	0.041	0.027	1
AC133550.3	0.0160758	-1.65999	0.005	0.013	1
MID1IP1	0.0161116	-0.245126	0.145	0.172	1
ABHD14A	0.0161459	-0.511297	0.057	0.076	1
SNW1	0.0162142	0.193279	0.24	0.205	1
TRAPPC6A	0.016218	-0.258626	0.24	0.265	1
ADA2	0.0162195	-0.380331	0.087	0.109	1
USF1	0.016225	0.389521	0.114	0.089	1
GNL3	0.0162511	0.224699	0.189	0.155	1
MME	0.0162673	-1.66088	0.003	0.01	1
SHISA5	0.0162751	-0.142168	0.5	0.506	1
KLF13	0.0162845	0.356785	0.126	0.1	1
POT1	0.0163297	0.614959	0.037	0.024	1
NME1	0.0163768	-0.364728	0.11	0.134	1
SYNGR2	0.0163874	0.0876335	0.798	0.764	1
ZNF706	0.0164315	0.169286	0.458	0.403	1
SESTD1	0.0164525	0.264638	0.206	0.174	1
MARCH5	0.0164551	0.353199	0.1	0.077	1
CD27-AS1	0.0164591	-0.618305	0.047	0.064	1
PDCD10	0.0164946	0.161932	0.26	0.218	1
ZNF510	0.0165063	0.778155	0.026	0.015	1
ATG2B	0.0165208	0.680439	0.034	0.021	1
NUP42	0.0165381	-0.387858	0.118	0.142	1
CCDC82	0.0165634	0.274494	0.131	0.105	1
ACTR3	0.0166327	0.131812	0.625	0.575	1
RAB11A	0.0166375	0.227157	0.297	0.262	1
PACS2	0.0166454	-1.26504	0.005	0.013	1
LINC01237	0.0166661	-0.66227	0.028	0.043	1
WASF1	0.0167054	-0.716662	0.034	0.049	1
TRIM16	0.0167106	-0.955217	0.01	0.02	1
NFIX	0.0167122	0.818792	0.022	0.012	1
TSG101	0.0167278	0.243788	0.158	0.127	1
ZNF566	0.0168643	0.563679	0.045	0.031	1
KDM5A	0.0168712	0.257679	0.229	0.194	1
UBE2I	0.0169161	0.125841	0.572	0.515	1
STK11	0.0169283	0.605794	0.027	0.016	1
RBM12	0.0169401	0.585515	0.056	0.039	1
SQSTM1	0.0170961	0.170892	0.492	0.441	1
SLC38A10	0.017134	-0.362594	0.094	0.117	1
SP2	0.017144	0.236972	0.112	0.088	1
CIAO1	0.0171649	0.242424	0.183	0.152	1
L3HYPDH	0.0172093	0.409585	0.064	0.046	1
DHX33	0.0172134	0.687106	0.036	0.023	1
SARS2	0.0172192	0.485328	0.064	0.046	1
FEM1B	0.0172705	-0.297129	0.059	0.078	1
MSL1	0.0172929	0.431449	0.065	0.047	1
AC245100.1	0.0173418	0.622593	0.033	0.021	1
FMO5	0.0173541	0.596152	0.054	0.038	1
DNAJB1	0.0173714	0.229055	0.197	0.165	1
SF3B2	0.0173778	-0.106018	0.596	0.61	1
MRPL20	0.0174389	0.176503	0.262	0.223	1
LINC00653	0.0175107	-0.604838	0.025	0.039	1
PTGR2	0.0175348	0.843961	0.021	0.011	1
ITPRIP	0.0175442	0.55151	0.057	0.041	1
TTC9C	0.0176618	0.326485	0.071	0.052	1
LPAR2	0.0176847	-0.771465	0.012	0.023	1
KCTD5	0.0177484	0.478752	0.056	0.039	1
DAAM1	0.0177537	0.238589	0.068	0.049	1
TPGS1	0.0177655	0.425362	0.106	0.083	1
BRAT1	0.0177843	0.417516	0.072	0.053	1
SESN2	0.0177885	0.790367	0.02	0.011	1
SLC25A32	0.0178874	0.217222	0.146	0.118	1
AC079767.4	0.0179394	0.879477	0.025	0.014	1
AC124014.1	0.0179593	-0.838899	0.019	0.031	1
RPA2	0.0180394	0.133438	0.246	0.206	1
UBE2E3	0.018057	0.238048	0.152	0.123	1
GNPDA2	0.0180682	0.483762	0.064	0.046	1
PRKDC	0.0180766	0.209662	0.254	0.218	1
SMARCE1	0.0181359	-0.227314	0.354	0.366	1
MGMT	0.0181967	0.227383	0.193	0.161	1
UBA7	0.0182463	0.255598	0.162	0.135	1
ILK	0.0182906	0.27051	0.158	0.129	1
WASHC2C	0.0182984	-0.291759	0.109	0.132	1
EXOSC10	0.0183564	0.227553	0.152	0.123	1
CLECL1	0.0184217	0.644378	0.029	0.017	1
USP42	0.0184363	0.35489	0.058	0.041	1
CHCHD1	0.0184587	0.308902	0.117	0.093	1
MIIP	0.0184823	0.239806	0.17	0.14	1
PTOV1	0.0184847	-0.232114	0.247	0.275	1
DARS	0.0185238	-0.186118	0.341	0.365	1
PMPCB	0.0185652	0.21183	0.288	0.25	1
PLA2G12A	0.018595	0.533797	0.052	0.036	1
TMEM208	0.0186836	0.201506	0.123	0.096	1
SRSF11	0.0186949	0.121453	0.451	0.398	1
RPAP2	0.0187697	0.273922	0.108	0.084	1
TMA7	0.0187894	-0.0794046	0.912	0.928	1
SH3BGRL	0.018822	-0.106177	0.652	0.662	1
VHL	0.0188518	-0.259545	0.243	0.265	1
AL592435.1	0.0188901	-1.34522	0.007	0.015	1
DNAJC16	0.0189093	0.327921	0.061	0.044	1
MTMR10	0.0189144	-0.525258	0.063	0.082	1
NDUFB11	0.0189308	0.137397	0.622	0.563	1
PRPS2	0.0189706	-0.383639	0.126	0.149	1
RSPRY1	0.0190075	0.304104	0.066	0.048	1
TMF1	0.019032	0.204437	0.28	0.241	1
TXNDC15	0.0190927	0.3841	0.066	0.048	1
IMP4	0.0191158	0.163969	0.217	0.182	1
ABCF1	0.0191955	0.315864	0.154	0.126	1
SDF2L1	0.0191994	0.151739	0.106	0.082	1
MESD	0.0192855	0.191386	0.171	0.14	1
VEGFB	0.0193934	0.551216	0.049	0.034	1
PDLIM2	0.0194193	-0.292313	0.197	0.22	1
DGUOK	0.0194194	-0.191804	0.353	0.367	1
BLK	0.019444	0.125111	0.605	0.555	1
FAM229B	0.0194638	-0.875774	0.007	0.015	1
ZNHIT3	0.0194666	0.228974	0.207	0.175	1
TMEM131L	0.0195244	-0.218219	0.219	0.247	1
EXOSC9	0.0195463	0.249672	0.097	0.074	1
DENND1C	0.0195713	-0.267836	0.179	0.205	1
GPS2	0.0195826	-0.209898	0.354	0.37	1
NKTR	0.0196364	0.227031	0.279	0.241	1
TMEM216	0.0196475	0.362972	0.084	0.064	1
PLAG1	0.019672	0.533735	0.035	0.023	1
MDN1	0.0197075	0.448263	0.068	0.05	1
MICOS13	0.0197537	-0.211229	0.274	0.295	1
IL10RA	0.0197892	-0.353437	0.139	0.163	1
ZNF254	0.0198047	0.35426	0.063	0.045	1
FAHD1	0.0198115	0.566502	0.046	0.032	1
SGMS1-AS1	0.0198191	-0.52825	0.063	0.083	1
UROS	0.0198433	-0.384404	0.107	0.13	1
RPL37	0.0198528	0.0261188	0.999	1	1
PHC2	0.0199512	-1.06765	0.008	0.016	1
SEC11C	0.0199746	0.207979	0.228	0.191	1
C6orf120	0.0200102	0.457371	0.052	0.036	1
CPT1A	0.0200709	-0.662759	0.025	0.038	1
CD46	0.0201059	0.201654	0.168	0.138	1
ZNF563	0.0201708	0.417328	0.033	0.02	1
ABHD5	0.020294	0.632346	0.038	0.025	1
PRKAG2-AS1	0.0203056	-0.735083	0.02	0.033	1
ENTPD5	0.0203087	-1.08803	0.01	0.02	1
HSD17B10	0.0203287	0.214297	0.182	0.15	1
PSMA3	0.0203556	0.187631	0.2	0.167	1
RELB	0.0203701	0.198064	0.374	0.329	1
KCNH8	0.020381	-0.452061	0.077	0.097	1
AC022182.1	0.0203811	-0.294385	0.136	0.161	1
RNF115	0.0204096	0.258329	0.148	0.121	1
PAXX	0.0204919	-0.208874	0.256	0.279	1
UGGT1	0.0205853	0.43357	0.049	0.034	1
CYB5R3	0.0206356	-0.220958	0.295	0.318	1
FKBP4	0.0206781	0.149123	0.161	0.131	1
AC025171.3	0.0206858	-0.963841	0.013	0.024	1
BLVRA	0.0207051	0.782415	0.018	0.009	1
NAXD	0.0208712	-0.882018	0.019	0.031	1
RRP15	0.0208776	0.285532	0.121	0.096	1
HDDC3	0.0209166	-0.464579	0.094	0.115	1
CCT8	0.0209231	-0.206325	0.32	0.345	1
NUP54	0.0209691	0.237656	0.115	0.09	1
DDX52	0.0210784	0.212964	0.094	0.072	1
RP11-421L21.3	0.021133	1.00164	0.017	0.009	1
XXbac-BPG299F13.17	0.0211446	0.709552	0.017	0.009	1
KIF9	0.0211446	0.927722	0.017	0.009	1
TSR1	0.0211909	0.340047	0.073	0.054	1
UCHL3	0.0212803	0.285204	0.094	0.073	1
RAB5IF	0.0212813	0.31455	0.154	0.128	1
EPC2	0.0213125	-0.323747	0.097	0.119	1
TBRG4	0.02138	0.276885	0.093	0.071	1
KLF3-AS1	0.0214245	-0.544004	0.014	0.025	1
PADI4	0.0214584	-1.26394	0.005	0.012	1
TREML2	0.0215103	0.337928	0.134	0.108	1
AHSA1	0.0215257	0.272189	0.178	0.15	1
ADRB2	0.0215265	0.749118	0.023	0.013	1
HGS	0.0215633	0.267764	0.152	0.124	1
AC012306.2	0.0215855	-1.31602	0.005	0.012	1
AC110769.2	0.0215954	-1.37563	0.005	0.012	1
TMEM222	0.0216168	-0.339663	0.129	0.152	1
RTN4	0.0216315	0.152879	0.239	0.203	1
PGAM1	0.0216576	-0.180294	0.331	0.355	1
ZNF383	0.0216901	0.425642	0.046	0.032	1
POLDIP2	0.0217761	-0.288847	0.145	0.169	1
CAB39	0.0217904	0.265448	0.085	0.065	1
SNUPN	0.0218035	0.456027	0.078	0.059	1
SYNC	0.0218169	-0.351197	0.102	0.124	1
PSMG2	0.0218571	0.178394	0.258	0.22	1
NDOR1	0.0219735	-0.839254	0.027	0.041	1
POLR3E	0.0221182	0.304677	0.066	0.048	1
ACTR5	0.0221234	0.647935	0.036	0.024	1
SSBP2	0.0221297	-0.200988	0.235	0.261	1
SORD	0.0221333	0.564947	0.054	0.039	1
MARCH9	0.0221537	0.363162	0.089	0.069	1
RPL34	0.0221833	0.0196605	1	1	1
NAA20	0.0221934	0.267672	0.16	0.131	1
NIBAN3	0.0222396	-0.0682355	0.693	0.732	1
VWA8	0.0222688	-0.58608	0.033	0.047	1
LINC01004	0.0222762	0.925313	0.016	0.008	1
HMBS	0.0223185	-0.584322	0.026	0.04	1
KCNIP2	0.0223627	0.569707	0.04	0.027	1
SUPT3H	0.0223636	-0.314716	0.03	0.044	1
CCDC122	0.0224072	-0.608307	0.034	0.049	1
AF117829.1	0.0224097	-0.577793	0.051	0.068	1
IWS1	0.022491	0.218043	0.136	0.109	1
ARPC2	0.0225867	-0.0874221	0.848	0.845	1
GSTA4	0.0226059	-0.695269	0.019	0.03	1
USP1	0.0226079	-0.30893	0.151	0.173	1
RP11-792A8.4	0.0226344	1.07863	0.015	0.008	1
LEF1	0.0227851	-1.23343	0.006	0.013	1
DBNDD1	0.0228717	-0.304458	0.174	0.2	1
POLR2L	0.022959	-0.192131	0.359	0.374	1
PGGHG	0.0229994	-0.471525	0.047	0.064	1
FKBP2	0.023005	0.294486	0.16	0.132	1
TRUB2	0.0230869	0.307881	0.079	0.06	1
DTD2	0.0231195	-0.466003	0.055	0.073	1
CYFIP2	0.0232087	-0.191986	0.365	0.383	1
ABHD12	0.0232239	-0.315404	0.054	0.073	1
SMAD3	0.0233009	-0.248035	0.197	0.223	1
GNA13	0.023401	0.337122	0.128	0.103	1
CD81	0.0234498	0.239859	0.306	0.269	1
AC020911.2	0.0234511	0.795624	0.026	0.015	1
TRAPPC9	0.0234839	-0.442015	0.041	0.057	1
PPIB	0.0234892	-0.0875124	0.665	0.676	1
OSER1-DT	0.0235286	-0.5502	0.036	0.052	1
KPNB1	0.0236262	-0.176809	0.373	0.39	1
LILRB1	0.0237447	-0.293848	0.148	0.172	1
ZSWIM7	0.0238223	-0.36761	0.144	0.167	1
RFX3	0.0239119	-0.580047	0.049	0.065	1
TLE1	0.023917	0.160348	0.355	0.312	1
ULK3	0.0240254	-0.559234	0.037	0.052	1
UBXN7	0.0240471	0.342177	0.102	0.081	1
AC026979.2	0.0240801	-0.693582	0.037	0.052	1
SUGP2	0.0240942	0.434166	0.075	0.057	1
MARF1	0.024208	-0.292687	0.147	0.17	1
NETO1	0.0242204	0.397051	0.064	0.047	1
FUCA1	0.0242245	0.5055	0.022	0.012	1
AC091271.1	0.0242323	0.644834	0.021	0.012	1
C14orf142	0.0242712	1.06525	0.01	0.004	1
ZSWIM3	0.0242914	1.24016	0.01	0.004	1
NMT2	0.0243049	-0.39391	0.021	0.033	1
EMB	0.0243111	-0.226598	0.206	0.233	1
IFIT2	0.0243151	0.342433	0.045	0.031	1
TMED10	0.0243242	-0.161328	0.308	0.332	1
C2orf47	0.0243583	1.32711	0.01	0.004	1
CSE1L	0.0244216	0.304543	0.061	0.045	1
MRPL13	0.0244226	0.2473	0.125	0.1	1
UTRN	0.024465	0.203498	0.319	0.28	1
RPS15	0.0244783	-0.0253028	0.999	1	1
UBA2	0.02454	-0.192483	0.292	0.317	1
SNHG32	0.0245744	-0.179877	0.328	0.349	1
ZNF285	0.0245901	0.863073	0.02	0.011	1
AP003068.23	0.0245928	1.23152	0.01	0.004	1
NAA80	0.0246397	-0.645372	0.029	0.043	1
C1orf43	0.0246411	0.16962	0.295	0.258	1
BORCS5	0.0246562	0.203509	0.108	0.085	1
SPG20	0.0246583	1.14681	0.01	0.004	1
SLC35A5	0.0246715	0.407948	0.061	0.045	1
POLD2	0.0247519	0.239564	0.18	0.151	1
FAM208A	0.0247637	0.696908	0.025	0.015	1
LINC01215	0.024808	-0.25566	0.248	0.272	1
C7orf49	0.0248373	1.25405	0.011	0.005	1
GBE1	0.024874	0.334778	0.062	0.045	1
SIGLEC10	0.0248875	-0.346627	0.108	0.13	1
TRIM2	0.0248975	-1.22626	0.004	0.01	1
ZNF385A	0.0249009	-0.447936	0.066	0.084	1
CWC25	0.0249921	0.280706	0.111	0.088	1
CCDC57	0.0250669	-0.313056	0.11	0.132	1
TAGLN2	0.0250817	-0.077528	0.869	0.874	1
DNAL1	0.0250936	0.740769	0.013	0.006	1
CDC27	0.0251559	-0.308772	0.1	0.123	1
TAF7	0.0252297	-0.121717	0.485	0.494	1
MUM1	0.0252339	0.718359	0.013	0.006	1
CLDND1	0.0252566	-0.296504	0.142	0.165	1
PAFAH2	0.0253069	1.026	0.011	0.005	1
XPNPEP3	0.0253626	-0.420438	0.059	0.077	1
NUP43	0.0253682	0.35425	0.049	0.034	1
PEF1	0.0254241	0.20123	0.174	0.144	1
ZNF513	0.0254347	0.466853	0.013	0.006	1
AP004609.3	0.025475	-0.523692	0.031	0.045	1
AL590399.1	0.0255839	0.551839	0.025	0.015	1
AP1S3	0.0255894	0.417353	0.043	0.03	1
RELT	0.0256948	0.361552	0.083	0.064	1
PHKG2	0.0257249	0.308437	0.107	0.086	1
NBEAL2	0.025756	0.740599	0.02	0.011	1
AC073332.1	0.0257707	-1.11542	0.011	0.021	1
NSL1	0.02584	0.116257	0.211	0.175	1
NCEH1	0.025879	-0.867718	0.008	0.016	1
NDEL1	0.0258831	0.286993	0.108	0.086	1
FBF1	0.0259555	-0.752273	0.012	0.022	1
BACH1	0.0259715	-0.30633	0.123	0.146	1
REM2	0.0260715	-1.11557	0.01	0.018	1
SLBP	0.0260988	0.208485	0.17	0.14	1
AC009961.1	0.0261468	-0.898269	0.013	0.023	1
LCK	0.0261646	-0.275711	0.1	0.121	1
RHBDF2	0.0261758	0.191407	0.212	0.181	1
SYTL1	0.0262127	-0.217015	0.274	0.297	1
TBCCD1	0.0262389	0.546181	0.042	0.029	1
SIRT6	0.0264213	0.301229	0.093	0.072	1
OS9	0.0264314	-0.211029	0.307	0.329	1
COMMD4	0.0265256	-0.473932	0.064	0.083	1
RAB10	0.0266157	0.217667	0.175	0.146	1
CASTOR2	0.0267007	-1.22972	0.004	0.011	1
POLR3C	0.0267172	-0.306162	0.108	0.131	1
STK4	0.0267215	-0.109072	0.56	0.567	1
PSMC4	0.0268058	0.165783	0.222	0.187	1
TSPYL2	0.0268479	0.284129	0.137	0.112	1
ZFP90	0.0268725	-0.354999	0.089	0.11	1
NUP58	0.0269111	0.209502	0.164	0.135	1
CCDC28A	0.0269293	0.214726	0.133	0.108	1
PILRB	0.0269348	-0.345489	0.064	0.084	1
GLMP	0.0269722	-0.909625	0.017	0.028	1
WASHC1	0.0269754	-0.350656	0.125	0.147	1
SLU7	0.0269835	0.227665	0.232	0.199	1
CLN5	0.0270361	-0.404039	0.076	0.095	1
LST1	0.0270991	-0.409048	0.093	0.113	1
KMT2A	0.0271111	0.102672	0.209	0.174	1
WAC	0.0271636	0.18581	0.264	0.227	1
ZNF782	0.0272186	-0.766481	0.01	0.019	1
TENT4B	0.0272718	0.408751	0.04	0.027	1
DROSHA	0.0272849	0.466875	0.04	0.027	1
SNX4	0.0272875	0.309923	0.08	0.061	1
FP565260.3	0.0274082	0.54567	0.024	0.014	1
AGGF1	0.027417	0.208406	0.167	0.138	1
TPT1	0.0274505	-0.0335661	0.999	0.999	1
ZNF181	0.0275023	0.438726	0.048	0.034	1
ACTR1A	0.0275457	0.249722	0.131	0.106	1
SS18L2	0.0275508	0.120462	0.234	0.198	1
FAM156A	0.0275789	0.542889	0.028	0.017	1
HIST1H1E	0.0276009	-0.219193	0.335	0.351	1
BRD3OS	0.0276081	-0.443753	0.053	0.07	1
SIAH2	0.0276529	0.175294	0.22	0.186	1
CEBPB	0.0276982	0.139451	0.175	0.144	1
S100A4	0.0277637	0.309283	0.186	0.159	1
LEMD3	0.0277714	-0.337342	0.136	0.158	1
RFC5	0.0277802	0.443832	0.056	0.04	1
TARS2	0.0278192	0.246598	0.066	0.049	1
FARSA	0.0278262	0.269709	0.12	0.097	1
AL356512.1	0.0278498	-1.59108	0.005	0.012	1
ZNF236-DT	0.0278639	-0.601718	0.033	0.047	1
SLC25A19	0.0279242	0.418406	0.055	0.04	1
TES	0.0279448	0.196051	0.279	0.245	1
FARSB	0.0279495	0.271618	0.11	0.087	1
AC073111.4	0.0280235	-0.344835	0.082	0.101	1
MOGS	0.0280235	0.307062	0.079	0.061	1
AKAP2	0.0280492	0.51723	0.027	0.017	1
SLAMF6	0.0280759	-0.2416	0.211	0.233	1
PHF19	0.0281112	-1.45266	0.005	0.012	1
RNPS1	0.0281597	-0.11334	0.519	0.529	1
NCOR1	0.0281825	-0.166776	0.373	0.399	1
CARD11	0.0282184	0.246589	0.142	0.117	1
COL19A1	0.0282557	0.172612	0.354	0.31	1
NIPAL2	0.0283238	0.404885	0.052	0.037	1
AHCY	0.0283913	0.198156	0.17	0.142	1
MBD3	0.0284283	0.689208	0.019	0.01	1
TIMM44	0.0284417	0.301041	0.071	0.054	1
U2AF1	0.0284481	0.22559	0.156	0.129	1
TANK	0.0284629	0.162211	0.292	0.253	1
FAM53B	0.0284675	0.235795	0.205	0.176	1
TIMM21	0.0284958	0.304042	0.066	0.049	1
COX7C	0.0285136	-0.0427333	0.956	0.959	1
XPO1	0.0286191	-0.274673	0.169	0.193	1
BIN1	0.0286503	-0.153669	0.498	0.499	1
DHCR7	0.0287664	0.502073	0.033	0.022	1
DAP3	0.0288176	0.203491	0.283	0.244	1
TIMM8B	0.0289616	0.271129	0.135	0.11	1
TAF11	0.0289692	0.262818	0.188	0.16	1
PKN1	0.0289734	-0.307123	0.136	0.157	1
FAM98A	0.0289914	0.519608	0.053	0.038	1
NOTCH1	0.0289954	0.63085	0.027	0.017	1
TMEM59	0.029105	0.14099	0.502	0.447	1
DTNBP1	0.0291488	-0.283616	0.192	0.215	1
SLC12A2	0.0295325	0.403846	0.031	0.02	1
ARL17B	0.0295367	-0.907824	0.014	0.024	1
LINC01481	0.0295544	0.653651	0.018	0.01	1
MIR762HG	0.0295898	-0.597491	0.033	0.046	1
TNFAIP8L1	0.0296136	-0.458214	0.043	0.059	1
C1orf159	0.0296379	0.728387	0.022	0.013	1
TSN	0.0296707	0.190213	0.198	0.167	1
UBE2N	0.0297022	0.149995	0.324	0.28	1
CHST15	0.0297391	-0.561436	0.027	0.04	1
ZNF428	0.0297984	-0.249406	0.224	0.247	1
LDAH	0.0298078	0.40485	0.045	0.031	1
XAF1	0.0298175	-0.231178	0.188	0.213	1
TERF2IP	0.0298728	-0.171823	0.35	0.369	1
TCTEX1D2	0.0299552	-0.478384	0.043	0.059	1
R3HDM4	0.0299776	-0.168141	0.373	0.395	1
INPP5F	0.0299814	-0.626999	0.059	0.076	1
FAM50B	0.0300604	0.503467	0.033	0.022	1
UTP14A	0.0301292	0.217855	0.087	0.068	1
AF213884.3	0.0301348	0.881503	0.022	0.013	1
TRIB3	0.0301443	0.535063	0.041	0.028	1
HEMK1	0.0301575	-0.41587	0.057	0.074	1
TAOK1	0.0302217	-0.337242	0.066	0.085	1
ADAM8	0.030228	0.374333	0.107	0.085	1
NPC1	0.0302516	0.772177	0.026	0.016	1
UBE2M	0.0303706	0.620156	0.038	0.026	1
YY1	0.0303978	0.179151	0.264	0.229	1
ECHDC2	0.0304459	-0.508097	0.024	0.037	1
HIF1AN	0.0305241	0.305447	0.071	0.054	1
RUNDC1	0.0305364	0.42579	0.049	0.035	1
CD38	0.0306099	-0.378505	0.106	0.126	1
SNHG20	0.0306981	-0.561993	0.038	0.052	1
ZNF280B	0.0307092	0.725678	0.017	0.009	1
PAPSS1	0.0308637	0.193717	0.094	0.073	1
FIS1	0.0309049	-0.129608	0.465	0.478	1
TMEM187	0.030934	0.611516	0.029	0.018	1
NEU1	0.0309346	0.448606	0.054	0.039	1
ITGA4	0.0309468	-0.168911	0.419	0.435	1
ZNF773	0.030957	0.441876	0.036	0.024	1
AC104971.3	0.030982	-0.348978	0.113	0.134	1
COMMD5	0.0310276	0.322596	0.077	0.059	1
SQLE	0.031148	0.428627	0.093	0.073	1
CSTF1	0.031151	0.343434	0.058	0.043	1
ANKRD36B	0.0312082	-0.545035	0.045	0.06	1
SEC63	0.0313155	0.190374	0.241	0.209	1
PRH1	0.0313312	-0.354958	0.076	0.095	1
DDX3X	0.0313575	0.166269	0.281	0.243	1
WDR82	0.0314631	0.18578	0.126	0.102	1
CDKN2D	0.0315026	-0.298569	0.206	0.227	1
DIP2A	0.0315031	0.421705	0.078	0.061	1
IDI1	0.0315344	0.18405	0.239	0.206	1
SERINC5	0.0315373	-0.667348	0.022	0.034	1
BRI3	0.0315506	0.263194	0.107	0.085	1
RRM2B	0.0315538	0.273708	0.146	0.121	1
SMARCB1	0.0316561	-0.13257	0.404	0.416	1
ASH1L	0.0316744	0.186011	0.225	0.193	1
CR1	0.0317217	-0.30216	0.105	0.126	1
WDR47	0.0317645	0.683052	0.022	0.013	1
AGPAT1	0.0318173	0.339375	0.087	0.069	1
ZNF629	0.0318895	0.710349	0.017	0.009	1
CDK16	0.0318967	0.193556	0.077	0.058	1
AD000671.6	0.0319262	0.668326	0.017	0.009	1
ARPP19	0.0319356	0.20353	0.184	0.154	1
HIST1H2AL	0.0319505	-0.867144	0.013	0.022	1
CLIC1	0.031954	0.0728766	0.79	0.753	1
FAM118B	0.0320431	0.47547	0.026	0.016	1
HPS1	0.0320513	-0.178604	0.287	0.315	1
VPS39	0.0320937	0.199544	0.091	0.07	1
LIPE	0.0320998	0.312085	0.075	0.057	1
PDPR	0.0321077	-0.310434	0.044	0.06	1
EIF3B	0.0321204	0.299527	0.092	0.072	1
HIST1H2AG	0.0321417	0.368097	0.053	0.038	1
AC011416.3	0.0321974	-0.87952	0.011	0.02	1
GIPC1	0.0322	-0.989797	0.007	0.014	1
MOSPD1	0.0322336	0.518366	0.038	0.026	1
USP9X	0.0322367	0.266263	0.114	0.091	1
CSNK1G1	0.032238	-0.478552	0.042	0.057	1
AL359504.2	0.032269	-0.802111	0.013	0.022	1
MICOS10	0.0322903	-0.161325	0.284	0.309	1
PEX14	0.0323529	0.363509	0.05	0.036	1
EXOC1	0.0323922	0.388677	0.101	0.081	1
PIP4K2B	0.0324017	-0.595897	0.028	0.041	1
ARID5B	0.0324213	-0.134544	0.449	0.462	1
PAIP2B	0.0324676	0.365584	0.071	0.054	1
SMYD3	0.0324687	-0.45268	0.049	0.065	1
AXIN1	0.0324935	0.594391	0.032	0.021	1
PNO1	0.032508	0.312666	0.078	0.06	1
ARMC10	0.0325262	0.318643	0.115	0.093	1
TRIM4	0.0325532	0.240898	0.13	0.106	1
PSMD12	0.032593	0.226095	0.116	0.094	1
PSD4	0.0326244	0.237501	0.108	0.086	1
ABHD4	0.0326363	0.72486	0.021	0.012	1
ACYP1	0.0327278	-0.485034	0.066	0.084	1
XKRX	0.0327716	-1.04416	0.009	0.017	1
YWHAE	0.0327745	0.223458	0.192	0.162	1
AP002490.1	0.0328318	-0.951756	0.01	0.019	1
ORC5	0.0328859	-0.531732	0.034	0.048	1
ADPRH	0.0328904	0.458933	0.033	0.021	1
BBOF1	0.0330759	-1.23717	0.004	0.01	1
EGLN2	0.0330774	0.176156	0.265	0.227	1
NLRP1	0.0330986	0.204431	0.139	0.115	1
ZPR1	0.0331069	0.307354	0.125	0.102	1
ZNF316	0.0331669	-0.464837	0.019	0.03	1
TPM4	0.0333353	0.19982	0.269	0.231	1
UBE2V1	0.0333702	-0.125569	0.37	0.387	1
NIPAL3	0.0338004	-0.383485	0.045	0.06	1
TMEM99	0.0339101	0.506695	0.031	0.02	1
RPL38	0.0339182	-0.0386329	0.992	0.988	1
TIFA	0.0339405	0.189306	0.261	0.227	1
MICU1	0.0339623	-0.359234	0.084	0.103	1
PHGDH	0.033996	1.13381	0.015	0.008	1
UFM1	0.0340465	-0.163851	0.295	0.318	1
SIKE1	0.0341041	0.347055	0.096	0.076	1
SLC25A53	0.0342255	0.347899	0.064	0.049	1
CCDC25	0.03432	-0.247875	0.153	0.175	1
TMEM87A	0.0343274	0.196265	0.146	0.12	1
FAM131A	0.0343767	0.738443	0.02	0.012	1
RABIF	0.0344887	0.333308	0.094	0.075	1
MRPL49	0.0345008	0.266434	0.109	0.088	1
EMILIN2	0.0345328	0.61768	0.02	0.012	1
SLC19A1	0.0345679	0.907427	0.015	0.008	1
TGS1	0.0345963	0.136161	0.19	0.16	1
RPRD1B	0.0346525	-0.60473	0.025	0.037	1
NDUFA8	0.0346597	0.234746	0.118	0.095	1
ZNF484	0.0346855	-0.474212	0.052	0.068	1
MMS22L	0.0346893	0.658469	0.024	0.015	1
ATP6V1C1	0.034715	0.398566	0.064	0.049	1
RABGGTB	0.0347154	0.231901	0.159	0.133	1
AC091045.1	0.0347236	-0.319716	0.117	0.138	1
DHRSX	0.0347344	-0.337243	0.124	0.146	1
PGD	0.0347551	0.237634	0.107	0.085	1
TSSC4	0.0347742	0.255688	0.149	0.123	1
AC139530.1	0.0348171	-0.431951	0.054	0.071	1
LSM6	0.0348544	0.181721	0.23	0.199	1
SLC25A38	0.0349041	0.224594	0.179	0.152	1
NME4	0.0349592	0.16469	0.196	0.165	1
HCG18	0.0349763	-0.376212	0.109	0.128	1
IRAK1BP1	0.035004	0.78678	0.015	0.008	1
ZNF460	0.0350096	0.292373	0.08	0.062	1
HSD17B4	0.0350233	0.180908	0.19	0.162	1
P2RX5	0.0350393	0.154087	0.637	0.603	1
AC009185.1	0.0350765	-1.396	0.004	0.011	1
COL9A2	0.0351235	0.33611	0.047	0.034	1
TMED7	0.0351563	0.429471	0.071	0.054	1
[truncated: 8,480 more rows]

## Sheet: Table S7. activated DEGs
Differentially expressed genes in activated B cells
	p_val	avg_log2FC (HC)	pct.1 (HC)	pct.2 (Stage 1 T1D)	p_val_adj
RPS2	5.69817155767239e-19	0.429948	0.981	0.946	2.72988002984969e-14
RPL11	9.48058845382888e-18	0.368818	0.983	0.956	4.54196031646034e-13
RPL34	3.54796963029602e-16	0.406208	0.987	0.935	1.69976129048222e-11
RPL35A	4.07885604081284e-16	0.442262	0.929	0.829	1.95409835203262e-11
RPL19	4.24903036610283e-16	0.394892	0.977	0.932	2.03562546779255e-11
SF1	5.00496896625956e-16	-0.652257	0.896	0.909	2.39778053235563e-11
RPS3	5.19837364017625e-16	0.387732	0.979	0.903	2.49043684353564e-11
EEF1A1	7.17251215758043e-16	0.355458	1	0.993	3.43620712445363e-11
RPS6	9.09371263583129e-16	0.403059	0.96	0.925	4.35661584957406e-11
RPS27A	1.58790616656719e-15	0.388281	0.963	0.92	7.60734086279011e-11
HLA-DRB5	2.90914285171901e-15	0.484497	0.778	0.519	1.39371215740154e-10
HLA-A	4.04484872286096e-15	0.399191	0.973	0.925	1.93780612614823e-10
RPL3	4.61038794773098e-15	0.359606	0.973	0.915	2.20874465799896e-10
RPS19	5.13803300448785e-15	0.386077	0.977	0.945	2.46152885179004e-10
RPL18A	7.596776026894e-15	0.385243	0.983	0.947	3.63946345896438e-10
RPL13	1.18681993956094e-14	0.36665	0.996	0.973	5.68581696644855e-10
RPL28	1.43867380021589e-14	0.358845	0.983	0.957	6.89239844207429e-10
RPL10	3.08098175271499e-14	0.353629	0.99	0.974	1.4760367380907e-09
EEF1B2	3.79351034419485e-14	0.419467	0.894	0.774	1.81739493569687e-09
RPS5	7.57722416206981e-14	0.397111	0.944	0.868	3.6300965515644e-09
RPLP0	1.13045424971682e-13	0.364167	0.971	0.91	5.41578021954334e-09
HLA-DQB1	1.28764979737212e-13	0.461539	0.956	0.855	6.16887264925033e-09
XIST	4.02347903747977e-13	0.711519	0.393	0.198	1.92756833727581e-08
RPS4X	4.02635649519238e-13	0.388505	0.958	0.883	1.92894686971676e-08
RPS23	5.88543296645475e-13	0.351263	0.987	0.954	2.81959322556914e-08
RPL21	6.13046619537696e-13	0.407988	0.931	0.839	2.9369837448812e-08
RPL18	7.43963621354991e-13	0.342092	0.956	0.903	3.56418091718749e-08
RPL29	7.44233207492207e-13	0.395285	0.95	0.853	3.56547245045367e-08
RPL30	8.20442301928772e-13	0.372878	0.979	0.94	3.93057498008036e-08
RPL5	8.72130386789965e-13	0.379847	0.902	0.795	4.17820225703336e-08
RPS21	9.19637666870516e-13	0.354471	0.973	0.912	4.40580013444327e-08
RPL14	9.86666534733599e-13	0.337279	0.944	0.882	4.72692203460172e-08
RPL37	9.88045958670195e-13	0.370132	0.977	0.932	4.73353057879717e-08
NIBAN3	1.00527224981353e-12	-0.678883	0.723	0.838	4.81605829440665e-08
RNASE6	1.08318618365332e-12	1.33771	0.237	0.088	5.18932836864633e-08
RPL36	1.14459162958409e-12	0.386431	0.934	0.841	5.48350957901147e-08
RPS28	1.2263183988743e-12	0.352429	0.967	0.922	5.875046185327e-08
RPS15A	1.97479622763038e-12	0.381193	0.956	0.912	9.46085376733163e-08
HLA-DRB1	2.72861368187604e-12	-0.354108	0.996	0.994	1.30722424271317e-07
RPLP1	3.01416194417657e-12	0.337494	0.987	0.969	1.44402470421611e-07
RPL32	3.39271537861252e-12	0.36836	0.971	0.933	1.62538208358569e-07
RPSA	3.57949909638542e-12	0.350988	0.948	0.841	1.71486642709633e-07
RPS3A	4.47054918480759e-12	0.336067	0.979	0.935	2.14175070345762e-07
RPS27	6.65201076573253e-12	0.349372	0.99	0.983	3.18684531764714e-07
HSPA8	1.04147665189179e-11	0.594601	0.703	0.514	4.98950634388318e-07
MT-ND3	1.2066374141883e-11	0.199875	0.988	0.987	5.78075852389329e-07
RPL6	1.37432315056646e-11	0.347791	0.958	0.869	6.58410734973379e-07
RPL39	1.55257913423687e-11	0.37391	0.958	0.932	7.438096116302e-07
RPS13	1.56178053082149e-11	0.360827	0.942	0.861	7.48217816705958e-07
AFF3	1.62495040611202e-11	-0.615134	0.821	0.858	7.78481240560149e-07
EEF1G	1.98230851374135e-11	0.357986	0.923	0.801	9.49684362763205e-07
EEF2	2.81134527356307e-11	0.342908	0.965	0.856	1.3468592936586e-06
RPS10	4.49088405928456e-11	1.10045	0.434	0.26	2.15149273512205e-06
RPS12	4.75015517724184e-11	0.362313	0.973	0.936	2.27570434231302e-06
RIPOR2	6.22893231152045e-11	-0.560048	0.69	0.794	2.98415689180322e-06
RPS15	6.28628966748375e-11	0.310869	0.977	0.905	3.01163565389812e-06
RPL35	6.30066585419279e-11	0.342661	0.909	0.798	3.01852299742668e-06
RPS9	7.95781497630413e-11	0.32178	0.933	0.831	3.81242999884778e-06
RPS18	9.01786645056851e-11	0.338282	0.965	0.935	4.32027945913836e-06
DDIT4	1.61483269654991e-10	1.44779	0.218	0.09	7.7363404826313e-06
PFDN5	1.90468477869051e-10	0.351373	0.898	0.741	9.12496383775051e-06
SEPT7	2.12730712495911e-10	2.32557	0.11	0.023	1.01915029742541e-05
RPL41	2.69004344677609e-10	0.352196	0.969	0.908	1.28874601448149e-05
NACA	2.73684738630839e-10	0.349915	0.896	0.788	1.31116884583262e-05
UBA52	2.95630627306809e-10	0.359329	0.904	0.752	1.41630720930146e-05
FAU	3.19122964359983e-10	0.301103	0.96	0.908	1.52885429765581e-05
EPB41L4A-AS1	3.7386756954154e-10	1.03546	0.345	0.189	1.79112475215961e-05
RPL17	3.90573220530394e-10	0.344666	0.938	0.844	1.87115818491701e-05
RPS8	4.46029789774356e-10	0.29049	0.992	0.956	2.13683951685098e-05
RPL7A	4.53618280587622e-10	0.311131	0.965	0.899	2.17319445863918e-05
RPL23A	5.17779104509291e-10	0.342256	0.934	0.862	2.48057613388311e-05
RPL12	5.54098671867987e-10	0.310005	0.958	0.91	2.65457591718515e-05
GPR183	7.16961679539457e-10	0.9855	0.31	0.161	3.43482001433763e-05
MT-ND4	7.37972026614246e-10	0.265717	0.973	0.937	3.53547638510353e-05
RPS14	7.56213411604115e-10	0.333883	0.946	0.895	3.62286721231299e-05
EIF3L	7.79183466704214e-10	0.462613	0.738	0.538	3.73291215228655e-05
RPLP2	7.92209271289423e-10	0.308925	0.938	0.892	3.79531617689337e-05
SEPT1	1.00881805329439e-09	2.54097	0.085	0.013	4.83304552972278e-05
RPL22	1.03194326358992e-09	0.338875	0.9	0.781	4.94383378720658e-05
RPL15	1.12920143120333e-09	0.304185	0.94	0.869	5.4097782166089e-05
HNRNPA2B1	1.13385333740719e-09	-0.403799	0.952	0.942	5.43206456885038e-05
ATP5E	1.13868864979872e-09	1.90298	0.154	0.053	5.45522958345569e-05
RP11-693J15.5	1.19944662320803e-09	3.02643	0.081	0.011	5.74630888246501e-05
RPL9	1.20241747809088e-09	0.360411	0.921	0.791	5.76054165403777e-05
RPS29	1.28404580119783e-09	0.341536	0.938	0.861	6.15160662437858e-05
C19orf43	1.34874248663532e-09	1.99554	0.118	0.03	6.4615555049725e-05
RPS25	1.4327529254964e-09	0.303136	0.94	0.903	6.86403271546814e-05
DUSP1	1.44225694236089e-09	0.487478	0.805	0.634	6.90956455946255e-05
RPL36A	1.68636632642669e-09	0.332302	0.902	0.77	8.07904379664498e-05
RPL26	2.40788902620253e-09	0.316526	0.948	0.903	0.000115357
FAM129C	2.89619394337445e-09	1.98654	0.137	0.043	0.000138751
FAM96A	4.6065363700091e-09	2.09475	0.106	0.026	0.00022069
FCRL1	4.78632479318918e-09	-0.714228	0.696	0.757	0.000229303
TPT1	5.69994033721694e-09	0.278162	0.954	0.9	0.000273073
RPL37A	5.98395785164687e-09	0.322862	0.942	0.838	0.000286679
GLTSCR2	6.44805250778642e-09	1.65062	0.148	0.051	0.000308913
PTPRCAP	6.79383486300463e-09	0.335672	0.908	0.762	0.000325479
RPS7	7.3334662698976e-09	0.28948	0.95	0.872	0.000351332
SYNGR2	7.58222599955932e-09	0.415604	0.767	0.566	0.000363249
C17orf62	9.68659252269798e-09	2.05798	0.085	0.016	0.000464065
UQCRB	1.0010835872157e-08	0.423229	0.697	0.498	0.000479599
RPL36AL	1.04054856073351e-08	0.418062	0.753	0.573	0.000498506
BCL7B	1.4286216566351e-08	0.626034	0.256	0.125	0.000684424
RPL24	1.44739837292345e-08	0.334377	0.89	0.765	0.00069342
RPL13A	1.63714206116647e-08	0.291662	0.936	0.865	0.000784322
SMCHD1	1.68828976677158e-08	-0.520321	0.803	0.832	0.000808826
AC090498.1	1.83390458388525e-08	1.35616	0.154	0.055	0.000878587
HNRNPF	1.88088847105285e-08	0.434263	0.478	0.297	0.000901096
ATP5L	2.01594117847892e-08	1.70652	0.137	0.047	0.000965797
LCN8	2.02879588678655e-08	-2.31694	0.066	0.168	0.000971956
GNB2L1	2.37289358143185e-08	1.2149	0.154	0.055	0.00113681
FOXP1	3.70411103955519e-08	-0.529967	0.863	0.878	0.00177457
GYPC	3.71576920572024e-08	0.431587	0.453	0.282	0.00178015
RPS24	4.10447445800567e-08	0.255589	0.958	0.889	0.00196637
RPL31	4.11483359107985e-08	0.360716	0.855	0.683	0.00197133
ATP5I	5.05472106931325e-08	1.8856	0.118	0.037	0.00242162
ATP5J	5.52594430665813e-08	2.12046	0.085	0.018	0.00264737
SEC61B	5.58032830051005e-08	0.517009	0.432	0.269	0.00267342
ATP5D	6.25681539087479e-08	1.54478	0.118	0.037	0.00299752
SHFM1	8.37625412214681e-08	3.08318	0.066	0.01	0.0040129
ATP5G2	8.40474186047626e-08	1.43519	0.137	0.05	0.00402654
ATP5G3	9.42333484391871e-08	2.5836	0.085	0.02	0.00451453
USMG5	9.45464726132666e-08	1.96855	0.089	0.021	0.00452953
SEPT6	1.00720335905863e-07	1.59817	0.102	0.028	0.00482531
ATP5C1	1.12715903410585e-07	2.45041	0.071	0.013	0.00539999
DDX5	1.31043884179406e-07	-0.365185	0.96	0.94	0.00627805
IER2	1.3636963111653e-07	0.545717	0.667	0.514	0.0065332
MRPL18	1.38081025982571e-07	0.944842	0.197	0.09	0.00661519
MINOS1	1.77959565354791e-07	2.77767	0.064	0.01	0.00852569
RPS20	1.78899101810152e-07	0.365701	0.759	0.607	0.0085707
CCT2	1.83246706707319e-07	0.563179	0.383	0.238	0.00877898
COX4I1	1.88759674795652e-07	0.379595	0.859	0.72	0.0090431
CLIC1	1.90289655842643e-07	0.397596	0.692	0.504	0.0091164
DYNLL1	2.03994076687263e-07	0.534003	0.318	0.181	0.00977295
ATP5F1	2.59863834057366e-07	2.76968	0.071	0.014	0.0124496
AIM2	3.03125370524008e-07	1.03874	0.204	0.1	0.0145221
FAM65B	3.04945104798899e-07	1.69633	0.11	0.036	0.0146093
RANBP1	3.1072487791423e-07	0.701254	0.295	0.171	0.0148862
FTH1	3.13740131514732e-07	0.3604	0.946	0.866	0.0150307
RPL4	3.89915909969858e-07	0.28648	0.908	0.788	0.0186801
PTPRC	3.92822414576953e-07	-0.392391	0.915	0.927	0.0188193
JUNB	3.96154220322899e-07	0.319277	0.879	0.815	0.018979
FTL	4.09641828993779e-07	0.253639	0.944	0.856	0.0196251
UQCRH	4.1808846010179e-07	0.356146	0.618	0.428	0.0200298
CD48	4.58578591423931e-07	0.444259	0.59	0.428	0.0219696
HIST1H1E	4.78211939386056e-07	-1.0152	0.387	0.479	0.0229102
SSR2	4.87392638142459e-07	0.408213	0.622	0.451	0.02335
ST13	4.92385897432873e-07	0.410616	0.532	0.373	0.0235892
RPL10A	4.98978018140579e-07	0.247113	0.936	0.852	0.023905
CTB-133G6.1	5.00341757720251e-07	2.55099	0.069	0.014	0.0239704
SMAP2	5.99132859628142e-07	0.266414	0.64	0.45	0.0287033
RPS11	6.04870838343933e-07	0.273571	0.879	0.767	0.0289782
PPIA	6.05368503160917e-07	0.307768	0.865	0.741	0.029002
BCL2A1	6.55024504438829e-07	0.723985	0.222	0.117	0.0313809
SRSF2	6.55651782126015e-07	0.262137	0.584	0.405	0.031411
RPL7	6.6569342006385e-07	0.303202	0.85	0.687	0.031892
C14orf2	6.68191325523923e-07	1.49917	0.091	0.026	0.0320117
PLEK	7.0407042034426e-07	0.590278	0.378	0.239	0.0337306
BANF1	7.3806646697277e-07	0.382103	0.356	0.213	0.0353593
C11orf31	7.59813958785114e-07	1.42981	0.114	0.04	0.0364012
S100A6	7.84810164235903e-07	0.455697	0.461	0.316	0.0375987
AES	8.93771085222083e-07	1.54113	0.119	0.044	0.0428188
RPL23	9.39620597447019e-07	0.319825	0.763	0.589	0.0450153
FXYD7	9.40703578411825e-07	2.63743	0.056	0.009	0.0450672
APEX1	9.51303795808356e-07	0.450535	0.439	0.293	0.0455751
TMEM2	9.64708712242088e-07	2.28729	0.073	0.017	0.0462173
H3F3B	9.9163979854678e-07	-0.325109	0.963	0.937	0.0475075
FAM96B	1.01932061262981e-06	2.40096	0.067	0.014	0.0488336
NDUFC1	1.13565722534446e-06	0.448527	0.356	0.219	0.0544071
MT-ATP8	1.17823606980285e-06	0.207659	0.99	0.982	0.0564469
RPL8	1.19450674439225e-06	0.228745	0.96	0.909	0.0572264
FKBP5	1.26092956638512e-06	1.52466	0.102	0.034	0.0604086
TOMM7	1.27234296977756e-06	0.318872	0.798	0.649	0.0609554
HIGD2A	1.31278008644988e-06	0.428448	0.534	0.377	0.0628927
MAT2B	1.40747302146416e-06	0.513755	0.474	0.319	0.0674292
FCRL5	1.44705964734314e-06	0.38512	0.491	0.337	0.0693257
MRPL51	1.5162676282265e-06	0.962574	0.204	0.104	0.0726413
VAMP8	1.63227585195287e-06	0.437736	0.397	0.255	0.0781991
PHB2	1.64585274204717e-06	0.309355	0.568	0.405	0.0788495
UBE2G1	1.76060389976568e-06	0.645404	0.274	0.156	0.084347
PARK7	2.02985602798037e-06	0.33665	0.472	0.314	0.0972463
ATPIF1	2.05123037961586e-06	1.69343	0.087	0.026	0.0982703
OGG1	2.12178523995894e-06	1.09343	0.114	0.041	0.10165
FOS	2.18082335998877e-06	0.719889	0.326	0.206	0.104479
COA3	2.53999246578338e-06	0.832748	0.16	0.073	0.121686
GLRX3	2.72981078356781e-06	0.471654	0.183	0.088	0.13078
PTP4A2	3.08690836764961e-06	0.372451	0.449	0.303	0.147888
ARID5A	3.09884838188761e-06	0.970705	0.156	0.071	0.14846
IFNLR1	3.38249605610595e-06	1.12097	0.114	0.043	0.162049
TRMT112	3.45114371706353e-06	0.311588	0.509	0.37	0.165337
GADD45GIP1	3.47307208650051e-06	0.538616	0.308	0.189	0.166388
TRA2B	3.53091635088583e-06	-0.67487	0.593	0.643	0.169159
BLK	3.59882338705557e-06	0.243623	0.736	0.562	0.172412
SNRPD2	3.62904786411049e-06	0.341795	0.645	0.477	0.17386
RPS16	3.71245370846673e-06	0.24224	0.915	0.832	0.177856
PSMA5	3.83066429680994e-06	0.648834	0.258	0.151	0.183519
SNRPB2	3.93274248299513e-06	0.399899	0.329	0.202	0.18841
CLECL1	4.00819634301027e-06	0.907597	0.168	0.083	0.192025
MT-ND2	4.13991759912706e-06	0.198496	0.967	0.916	0.198335
CTSZ	4.50181518229586e-06	0.5963	0.341	0.219	0.215673
COX6B1	4.97800688396381e-06	0.354186	0.597	0.448	0.238486
MYL12A	5.29066017862934e-06	0.258302	0.744	0.58	0.253465
NSA2	5.33777118638803e-06	0.316395	0.584	0.43	0.255722
CAMK2D	5.42456759837528e-06	-0.681109	0.516	0.575	0.25988
SUMO1	5.52520924741673e-06	0.400923	0.36	0.232	0.264702
C1orf186	5.81348232629142e-06	5.96444	0.029	0	0.278512
AHI1	5.8778231493442e-06	0.787155	0.131	0.055	0.281595
RP11-160E2.6	5.90798987986751e-06	2.87292	0.044	0.006	0.28304
RP9	6.10812395224874e-06	0.71221	0.252	0.148	0.292628
RP5-1171I10.5	6.56566659954204e-06	2.13031	0.062	0.014	0.314548
C15orf57	6.80032541604247e-06	2.56954	0.05	0.009	0.32579
EBLN3	7.01330702002645e-06	1.68407	0.077	0.023	0.335994
RP1-313I6.12	7.1295860724326e-06	4.05805	0.033	0.001	0.341564
FXYD5	7.45190564099526e-06	0.281846	0.782	0.633	0.357006
LPXN	7.84617546027523e-06	0.583769	0.229	0.127	0.375895
RGS2	8.49363975315187e-06	0.228305	0.25	0.141	0.406913
PSMB3	8.8715051151014e-06	0.453523	0.358	0.23	0.425016
DPY30	8.92425745681509e-06	0.671554	0.166	0.081	0.427543
SNU13	9.07783197123416e-06	0.300677	0.493	0.344	0.434901
MALAT1	9.21012742271726e-06	-0.238827	0.998	1	0.441239
MBNL1	9.66863930163746e-06	-0.479239	0.811	0.792	0.463205
KIAA1033	1.02006651553625e-05	2.01458	0.058	0.013	0.488693
AURKAIP1	1.02071233738531e-05	0.204008	0.345	0.218	0.489003
DNAJC4	1.03775485028429e-05	0.583861	0.329	0.211	0.497168
DRAM2	1.04849859251071e-05	0.279322	0.439	0.29	0.502315
ZPR1	1.06134627568008e-05	0.782468	0.166	0.083	0.50847
NDUFAB1	1.07110495564903e-05	0.477777	0.276	0.166	0.513145
C18orf32	1.07943403675937e-05	0.460105	0.295	0.183	0.517135
MZT2B	1.08579892467786e-05	0.316252	0.461	0.313	0.520185
IGHA1	1.13601217594782e-05	1.0056	0.245	0.147	0.544241
ATP5J2	1.16730808906711e-05	1.53996	0.085	0.028	0.559234
ATP5B	1.18579231252936e-05	1.53931	0.083	0.027	0.568089
PROSC	1.20034368882487e-05	5.26616	0.027	0	0.575061
DUSP2	1.20784466636295e-05	1.07868	0.212	0.119	0.578654
AC245014.3	1.23406691324516e-05	-1.0821	0.21	0.304	0.591217
TLR10	1.24340577005387e-05	0.854656	0.26	0.161	0.595691
C9orf142	1.25534623702044e-05	2.05288	0.067	0.018	0.601411
GTF2H5	1.28488770804489e-05	0.940259	0.139	0.064	0.615564
TMA7	1.2927701715916e-05	0.233432	0.751	0.589	0.61934
CD27	1.29794762844605e-05	1.03058	0.152	0.074	0.621821
IGSF8	1.3570520337963e-05	0.800018	0.193	0.104	0.650136
GEMIN6	1.36009614154265e-05	1.5474	0.067	0.018	0.651595
TMEM160	1.44227311123417e-05	0.575805	0.277	0.168	0.690964
SSBP2	1.51276281638095e-05	-1.11749	0.264	0.353	0.724734
MANF	1.53506770447397e-05	0.962506	0.11	0.044	0.73542
ANKRD33B	1.53975536116492e-05	1.43853	0.077	0.024	0.737666
COMMD6	1.5805750888149e-05	0.323288	0.697	0.548	0.757222
THOC7	1.59294568335075e-05	0.834281	0.202	0.112	0.763148
BACE2	1.61200887270031e-05	0.413979	0.254	0.149	0.772281
KIAA0430	1.87419809968077e-05	2.282	0.05	0.01	0.897891
TMEM256	1.87649851677465e-05	0.562996	0.324	0.215	0.898993
RPL38	1.9043873137438e-05	0.258911	0.884	0.745	0.912354
IGHM	1.90895371001202e-05	-0.365322	0.884	0.883	0.914542
ERVK3-1	1.95670000485483e-05	0.402451	0.231	0.129	0.937416
RALGPS2	2.00016520233749e-05	-0.328184	0.879	0.889	0.958239
ITGB1	2.02854309922073e-05	0.3288	0.249	0.147	0.971834
SSPN	2.04845694343392e-05	1.19088	0.11	0.046	0.981375
PLP2	2.05914251853825e-05	0.43828	0.432	0.309	0.986494
MAN1B1	2.06043243223456e-05	0.555708	0.114	0.047	0.987112
ATP5A1	2.11559652805166e-05	1.7388	0.073	0.023	1
VIM	2.12672945927317e-05	0.346048	0.694	0.552	1
SURF1	2.15456859017941e-05	0.587957	0.229	0.132	1
AC241585.2	2.18804650362421e-05	1.60639	0.064	0.017	1
SELT	2.21147039485391e-05	2.19014	0.058	0.014	1
DANCR	2.23337552945919e-05	0.714769	0.231	0.137	1
FAM177A1	2.25671383474072e-05	0.684746	0.162	0.081	1
C11orf98	2.32614092121361e-05	0.75081	0.185	0.1	1
UTRN	2.33725769961271e-05	-0.700267	0.507	0.565	1
ITPR1	2.35297027484582e-05	-0.755414	0.503	0.559	1
MFSD10	2.59132321519402e-05	0.398872	0.283	0.172	1
ISG20	2.65831005694814e-05	0.20434	0.757	0.573	1
SARS	2.67849655747241e-05	0.442639	0.26	0.159	1
SRPK1	2.74461027569349e-05	0.527188	0.21	0.118	1
CARD16	2.77952608106646e-05	0.315146	0.301	0.188	1
CR381653.1	2.80304775894832e-05	1.25252	0.075	0.024	1
RP11-796E2.4	2.84171301160863e-05	1.87138	0.067	0.02	1
PRAG1	2.89680899105918e-05	0.791727	0.123	0.055	1
METTL12	3.01801490871573e-05	3.1253	0.033	0.003	1
ARHGAP24	3.04776954986512e-05	0.211257	0.622	0.469	1
TMSB4X	3.11445599319343e-05	0.196554	0.942	0.903	1
ZNF706	3.12198286527834e-05	0.16556	0.457	0.31	1
CCDC109B	3.3774489247353e-05	1.40687	0.077	0.026	1
GDPD5	3.43812039001189e-05	1.53537	0.054	0.013	1
HSPB1	3.51556137421437e-05	0.667714	0.225	0.131	1
CD74	3.5534214090093e-05	0.115812	1	1	1
BTN3A2	3.57570920318894e-05	0.374921	0.297	0.181	1
HERPUD1	3.58784400750198e-05	0.309252	0.638	0.468	1
CLNS1A	3.70631189804904e-05	0.354672	0.345	0.226	1
RBM39	3.76003964690814e-05	-0.475617	0.805	0.794	1
DAD1	3.86100625895522e-05	0.403701	0.403	0.283	1
FAM26F	3.89617294299008e-05	1.0906	0.089	0.033	1
SPSB3	3.94017387352986e-05	0.154318	0.38	0.253	1
PYCR2	3.94292360972015e-05	0.458845	0.274	0.175	1
IER5	3.95787746051505e-05	0.436113	0.195	0.107	1
RPS27L	3.96086960325206e-05	0.359102	0.38	0.257	1
SEC11C	4.1466054487854e-05	0.612387	0.235	0.138	1
OXA1L	4.36635964632212e-05	0.244642	0.476	0.337	1
C10orf54	4.39163431980434e-05	2.69933	0.039	0.006	1
SEP15	4.40403828635145e-05	1.30537	0.083	0.03	1
GPX4	4.43685383084466e-05	0.269181	0.495	0.35	1
BASP1	4.45888545989227e-05	0.667251	0.231	0.139	1
TOX	4.50304301375857e-05	1.58713	0.064	0.018	1
GSKIP	4.56812359771179e-05	1.48844	0.073	0.024	1
FUNDC1	4.69409529605074e-05	1.54829	0.056	0.014	1
ATM	4.86340338041463e-05	-0.627773	0.53	0.589	1
KIAA0125	4.88076547649019e-05	2.00701	0.066	0.02	1
SOD1	5.16125572113773e-05	0.37341	0.451	0.326	1
C1QBP	5.25412463915333e-05	0.37657	0.397	0.279	1
RP4-545C24.1	5.42398563373095e-05	2.74243	0.035	0.004	1
FAM159A	5.46759707852527e-05	1.92167	0.044	0.009	1
ACD	5.64823655967148e-05	0.675358	0.162	0.085	1
STK25	5.74602694111656e-05	0.83638	0.181	0.102	1
RNF41	5.76935810641037e-05	0.407098	0.227	0.135	1
RP11-231C14.7	5.78605075788067e-05	2.35962	0.052	0.013	1
ACADM	5.97360002776426e-05	0.426274	0.224	0.131	1
C14orf142	6.04261283888257e-05	3.987	0.027	0.001	1
HSPE1	6.1959685286065e-05	0.290293	0.38	0.255	1
NUDT2	6.29093288460647e-05	1.62475	0.067	0.021	1
GPX1	6.32425462430981e-05	1.02946	0.087	0.033	1
SNHG12	6.38653243600003e-05	0.506994	0.218	0.128	1
RBX1	6.6608370108705e-05	0.369012	0.326	0.216	1
CCNL1	6.68950490572988e-05	-0.73035	0.657	0.667	1
BLVRB	6.74112176609136e-05	1.4251	0.081	0.03	1
LINC00926	6.74416509426427e-05	-0.423108	0.875	0.852	1
AC079767.4	6.90205256425649e-05	2.332	0.046	0.01	1
BANK1	6.92222928722865e-05	-0.31811	0.879	0.875	1
SNHG9	6.93117231730336e-05	0.463679	0.328	0.22	1
CBFA2T3	6.96316958397994e-05	0.98426	0.156	0.083	1
PRKX	7.09282075364504e-05	0.519546	0.237	0.145	1
VPS13C	7.09356828958831e-05	-0.556933	0.584	0.636	1
SCOC	7.67223339900879e-05	0.528372	0.119	0.054	1
PRELID1	7.69999873614298e-05	0.304824	0.408	0.286	1
CCT5	8.22531951510874e-05	0.172216	0.306	0.195	1
WNT16	8.23085623761394e-05	3.08522	0.037	0.006	1
RHOG	8.23612031358964e-05	0.218823	0.351	0.235	1
ORAI1	8.27832284343313e-05	0.492331	0.175	0.097	1
PA2G4	8.42860954036511e-05	0.361032	0.362	0.253	1
RNASEK	8.56532322726271e-05	0.227249	0.732	0.578	1
MYL6	8.66126311005358e-05	0.234815	0.807	0.646	1
NUDCD2	8.78176877493544e-05	0.572923	0.179	0.1	1
LINC01420	8.79394643809512e-05	2.11	0.048	0.011	1
SS18L2	9.00722969986231e-05	0.639824	0.22	0.132	1
PITHD1	9.31921616703308e-05	0.451809	0.241	0.147	1
EMC6	9.56382063354682e-05	0.690864	0.133	0.065	1
ITGAE	9.73839817220049e-05	0.443745	0.276	0.175	1
TPM4	0.00010041	0.300909	0.364	0.25	1
EEF1D	0.000100584	0.167442	0.915	0.819	1
COX8A	0.00010224	0.339256	0.385	0.267	1
MDH2	0.000103096	0.379878	0.408	0.286	1
MGEA5	0.000103215	1.79081	0.067	0.023	1
HMHA1	0.000103315	1.41919	0.075	0.027	1
TAGLN2	0.000103472	0.270138	0.771	0.642	1
MRPL52	0.000105831	0.435679	0.364	0.256	1
LDHB	0.000107781	0.21188	0.459	0.326	1
PRMT1	0.000108139	0.305106	0.376	0.262	1
PNKD	0.00010867	0.421479	0.295	0.199	1
IGLL5	0.00010918	2.18815	0.058	0.017	1
FDFT1	0.0001126	0.275392	0.443	0.319	1
ADRBK1	0.000114562	3.01663	0.039	0.007	1
ZFP36L2	0.000115163	0.282452	0.861	0.713	1
EVI2B	0.000115561	0.234038	0.624	0.479	1
TCEB2	0.00011559	1.56371	0.087	0.036	1
SCIMP	0.000117009	0.267837	0.32	0.213	1
ENOSF1	0.000117366	1.94932	0.058	0.017	1
ATP6V1G1	0.000118935	0.218237	0.703	0.526	1
ADRBK2	0.000121613	3.19838	0.029	0.003	1
MRPL50	0.000121675	0.862745	0.092	0.038	1
KCTD10	0.000123229	1.40288	0.058	0.017	1
NOP10	0.000123508	0.483816	0.279	0.183	1
PRDX5	0.000126725	0.265931	0.393	0.273	1
PLEKHJ1	0.000126781	0.267811	0.293	0.195	1
EMP3	0.000127319	0.187051	0.638	0.475	1
FKBP4	0.000128571	0.611365	0.158	0.087	1
WHSC1L1	0.000131906	1.31626	0.085	0.034	1
MEF2C	0.000134052	-0.296687	0.848	0.838	1
AD000671.6	0.00013489	2.01745	0.039	0.007	1
TUT4	0.000135933	-0.661263	0.437	0.505	1
COTL1	0.000136354	0.279115	0.603	0.464	1
LAPTM4A	0.000140486	0.26528	0.372	0.26	1
DNAJC19	0.00014092	0.655045	0.247	0.161	1
MRPS15	0.000141399	0.460209	0.212	0.127	1
CD82	0.000142453	0.329689	0.484	0.347	1
EIF3K	0.000143737	0.227749	0.742	0.578	1
DHX16	0.000145412	0.715373	0.094	0.04	1
NELFA	0.00014645	0.488545	0.168	0.094	1
CHCHD2	0.00014886	0.216048	0.719	0.549	1
PNP	0.000149972	0.910761	0.145	0.077	1
N4BP2	0.000150111	-2.1528	0.05	0.108	1
SIGLEC5	0.000151481	1.40779	0.071	0.026	1
PRDX1	0.000152448	0.392835	0.358	0.249	1
ACTR1B	0.000152549	0.675654	0.171	0.097	1
H2AFX	0.000156375	1.32631	0.114	0.055	1
NIT1	0.000157256	0.567894	0.104	0.047	1
PSME1	0.000157468	0.227344	0.703	0.556	1
RPL27	0.000164297	0.2157	0.863	0.728	1
MDM4	0.000169424	-0.692341	0.428	0.488	1
BTG1	0.000169943	-0.192258	0.981	0.991	1
NDUFB10	0.000170053	0.309005	0.387	0.269	1
MRPL48	0.000172904	0.442574	0.118	0.057	1
H2AFZ	0.000175953	0.395442	0.36	0.259	1
NR4A2	0.000178878	0.0548366	0.293	0.186	1
MSANTD4	0.000180718	1.41588	0.04	0.009	1
ADH5	0.000183609	0.310672	0.287	0.186	1
CIB1	0.000191087	0.401265	0.441	0.327	1
ARL6IP5	0.000195131	0.112178	0.541	0.393	1
MYCBP	0.000195143	0.963277	0.094	0.041	1
TFEB	0.000197863	0.485409	0.224	0.137	1
MLX	0.000198381	0.709564	0.175	0.102	1
ZNF208	0.000206526	0.951337	0.048	0.013	1
C20orf24	0.000211775	2.66546	0.031	0.004	1
RNU12	0.000211775	2.66307	0.031	0.004	1
C9orf16	0.000213875	0.314051	0.439	0.327	1
NDUFB11	0.000217551	0.2819	0.491	0.371	1
GRN	0.000222452	0.397555	0.297	0.202	1
GNAI2	0.0002236	0.240647	0.306	0.205	1
MZT2A	0.000223908	0.448976	0.293	0.192	1
COX7A2L	0.000224859	0.24941	0.331	0.226	1
SNHG8	0.000228131	0.203327	0.642	0.499	1
WARS	0.000229833	0.582746	0.164	0.092	1
IL7	0.000232106	0.84838	0.123	0.063	1
HSF1	0.000236787	0.397668	0.314	0.212	1
OAZ1	0.000241467	0.244382	0.844	0.708	1
FAM200B	0.000242548	0.780576	0.141	0.075	1
GBAS	0.000244071	3.08406	0.027	0.003	1
REX1BD	0.000245786	0.506927	0.32	0.223	1
PNN	0.000246649	-0.517205	0.601	0.619	1
AC104024.1	0.000249696	3.07486	0.027	0.003	1
APIP	0.000251594	0.965679	0.129	0.065	1
UBE2N	0.000253529	0.42966	0.299	0.201	1
TBRG4	0.000253914	0.782288	0.11	0.053	1
TRIM4	0.000254974	0.442449	0.175	0.1	1
EML6	0.000256201	1.1362	0.083	0.034	1
ANXA7	0.000258397	0.0940783	0.276	0.174	1
RP11-488L18.8	0.000259538	3.67535	0.023	0.001	1
A1BG	0.00026509	0.716554	0.145	0.08	1
METTL8	0.000276143	0.495366	0.193	0.117	1
SF3B6	0.000276166	0.321672	0.364	0.256	1
GNPDA2	0.000276259	0.561935	0.081	0.033	1
ERLEC1	0.000278421	0.208899	0.227	0.137	1
UQCR11	0.000281845	0.277766	0.532	0.415	1
LINC00653	0.000291129	-3.02503	0.004	0.034	1
EIF2S2	0.000293238	0.118508	0.366	0.253	1
TUBB	0.000293699	0.244243	0.412	0.293	1
CCDC90B	0.000294617	0.221396	0.214	0.129	1
POLE4	0.000294724	0.397549	0.272	0.178	1
GAPDH	0.00029643	0.283129	0.728	0.593	1
SDHAF1	0.000299099	0.813785	0.087	0.037	1
GGCT	0.000300596	0.632119	0.123	0.063	1
XRRA1	0.000302857	0.891325	0.087	0.037	1
CCT3	0.000303624	0.237851	0.385	0.272	1
RAC2	0.000304657	0.237688	0.759	0.587	1
VOPP1	0.000304892	0.301549	0.368	0.263	1
CACYBP	0.000307418	0.323021	0.293	0.195	1
MT-CYB	0.00030962	0.111446	0.992	0.987	1
CHORDC1	0.000310831	0.218249	0.193	0.114	1
TOMM5	0.000311058	0.427519	0.306	0.208	1
HIF1A	0.000322841	-0.666893	0.503	0.545	1
ZNF611	0.000322999	0.470148	0.081	0.033	1
COL4A3	0.000323269	0.236537	0.106	0.05	1
BX890604.2	0.000327376	0.953658	0.062	0.021	1
MMADHC	0.000328666	0.18211	0.297	0.201	1
FAM65A	0.000331174	2.0925	0.039	0.009	1
DOPEY2	0.000331174	2.13219	0.039	0.009	1
COX17	0.000334388	0.434323	0.291	0.199	1
ZNF574	0.000335901	1.53974	0.054	0.017	1
RSL1D1	0.000336476	0.293449	0.453	0.35	1
SLC25A4	0.00035501	1.07074	0.062	0.021	1
SH3BGRL3	0.000356244	0.177001	0.773	0.592	1
ALDOA	0.000357598	0.297237	0.518	0.397	1
HPCAL1	0.000365306	0.382278	0.247	0.159	1
DDX17	0.000366634	-0.484054	0.776	0.772	1
CNDP2	0.000367263	0.359577	0.301	0.199	1
ATF4	0.000367424	0.0939628	0.27	0.174	1
SNX3	0.000368247	0.265242	0.699	0.552	1
SNRPE	0.000368373	0.120498	0.262	0.168	1
ZNF577	0.000368684	1.34559	0.066	0.024	1
SMARCAL1	0.000369347	0.337594	0.087	0.037	1
IL13RA1	0.000369749	0.376069	0.116	0.057	1
FZR1	0.000370731	0.567285	0.092	0.041	1
DNAJB12	0.000378309	0.231805	0.208	0.127	1
SUPT4H1	0.000379867	0.496829	0.222	0.142	1
UXT	0.000380022	0.259828	0.572	0.434	1
MYEOV2	0.000380647	1.70753	0.046	0.013	1
PGBD2	0.000381579	0.952972	0.079	0.033	1
ZNF17	0.000383285	1.28217	0.054	0.017	1
SEPT9	0.000390123	1.27138	0.091	0.041	1
HSPA1A	0.000391944	0.952521	0.066	0.024	1
ZFAS1	0.000396154	0.220186	0.692	0.526	1
NDUFA5	0.000396459	0.236881	0.308	0.209	1
NAP1L1	0.000402578	0.310261	0.524	0.41	1
CECR1	0.000405467	2.95299	0.029	0.004	1
TMEM191B	0.000410319	2.32079	0.029	0.004	1
C12orf65	0.000411516	0.444051	0.148	0.083	1
ADK	0.000412903	-0.477952	0.622	0.639	1
BACH2	0.000415336	-0.585843	0.676	0.677	1
CAPG	0.000415693	0.208016	0.383	0.27	1
NDUFB3	0.000419098	0.46008	0.206	0.129	1
MRPL22	0.000419589	0.577475	0.129	0.067	1
CD22	0.00042044	-0.383709	0.684	0.691	1
TXNL1	0.000423532	0.229809	0.268	0.175	1
CH17-373J23.1	0.000429003	2.64082	0.029	0.004	1
ABCF2	0.000431401	0.861299	0.125	0.067	1
PRKCE	0.000431816	-1.39201	0.141	0.209	1
AKR1B1	0.000433164	0.573738	0.197	0.122	1
OST4	0.000434745	0.202414	0.618	0.468	1
PPA1	0.000440349	0.455024	0.247	0.164	1
ADRM1	0.000440803	0.377739	0.299	0.206	1
RP11-731F5.2	0.00044141	2.8673	0.035	0.007	1
ALKBH7	0.00044613	0.436096	0.303	0.209	1
B2M	0.000447217	0.116465	0.99	0.983	1
VAV3	0.00044913	-1.03499	0.283	0.347	1
CD70	0.000449553	0.981598	0.067	0.026	1
FAM208A	0.000450456	1.77669	0.048	0.014	1
EIF3D	0.000452873	0.231994	0.597	0.464	1
ACTL6A	0.000458467	0.569173	0.114	0.057	1
PVT1	0.00046274	0.588674	0.114	0.058	1
EIF3G	0.000466667	0.220864	0.557	0.435	1
LSM5	0.000477921	0.394059	0.276	0.188	1
APOBEC3C	0.000479485	0.455698	0.247	0.162	1
PDXDC1	0.000483704	0.281673	0.27	0.179	1
SREBF2	0.000484523	0.123406	0.252	0.164	1
TAP1	0.000485735	0.234261	0.318	0.22	1
FTSJ2	0.00048913	3.13408	0.025	0.003	1
DLST	0.000493802	0.490081	0.187	0.114	1
EIF4EBP3	0.000495114	0.988558	0.098	0.047	1
LINC00649	0.00049865	2.89857	0.025	0.003	1
TOMM34	0.000499517	0.693886	0.094	0.044	1
RAN	0.000500569	0.219406	0.563	0.425	1
MPLKIP	0.000501085	0.340987	0.198	0.124	1
NANS	0.00050487	1.16012	0.073	0.03	1
RRP7A	0.00050537	0.258686	0.281	0.186	1
PFDN6	0.000509411	0.818649	0.154	0.09	1
P4HB	0.000511864	0.214307	0.401	0.289	1
ANKRD44	0.000512412	-0.531405	0.644	0.667	1
IKBKE	0.000515032	0.686277	0.123	0.065	1
YPEL3	0.000515336	0.163151	0.418	0.303	1
NME4	0.000517166	0.561279	0.152	0.087	1
STOM	0.00051821	1.7797	0.025	0.003	1
FXYD1	0.000526709	0.84408	0.1	0.048	1
LRRC61	0.000528031	3.86158	0.021	0.001	1
LL22NC03-2H8.5	0.000528031	3.91924	0.021	0.001	1
RB1	0.000528201	-0.593186	0.538	0.575	1
CCNQ	0.000533098	0.563188	0.152	0.087	1
LRPAP1	0.000543008	0.119802	0.304	0.205	1
C7orf60	0.000543319	3.28405	0.021	0.001	1
NOTCH2NLB	0.000547942	1.7726	0.042	0.011	1
FUNDC2	0.000557108	0.345201	0.262	0.171	1
SEC62	0.000563832	0.126262	0.734	0.597	1
BTF3	0.000564785	0.204679	0.788	0.653	1
FIS1	0.000568479	0.202003	0.416	0.304	1
NDUFA2	0.000569472	0.369562	0.256	0.169	1
NSD3	0.000573738	-0.480109	0.536	0.576	1
CHCHD10	0.000574664	0.214382	0.507	0.378	1
ATF1	0.00057991	0.530037	0.139	0.077	1
TMEM14B	0.000583501	0.287257	0.314	0.22	1
CASP9	0.000584457	0.974405	0.077	0.033	1
IGHG1	0.000591337	0.453786	0.171	0.101	1
TXNIP	0.000592055	-0.241442	0.965	0.95	1
SRGN	0.000593001	0.337884	0.146	0.083	1
RP11-386I14.4	0.000606261	2.34505	0.037	0.009	1
PRDX6	0.000607996	0.361105	0.322	0.225	1
ZNF687	0.000608541	1.14556	0.064	0.024	1
ALOX5AP	0.000609468	0.331267	0.378	0.276	1
C7orf55	0.000615792	2.41468	0.031	0.006	1
KCTD5	0.000617042	0.297644	0.087	0.038	1
PABPC4	0.000618314	0.164559	0.299	0.203	1
POLR2L	0.000624483	0.282302	0.324	0.228	1
SDF2	0.000626106	0.407794	0.145	0.081	1
GNAS	0.000631026	0.147293	0.499	0.37	1
ZFAND1	0.000631489	0.426953	0.17	0.1	1
ILF3-AS1	0.000645173	1.94317	0.031	0.006	1
ARFIP2	0.000648939	0.474619	0.098	0.047	1
C1orf174	0.00067247	0.345161	0.135	0.074	1
PNPT1	0.000675764	0.216394	0.156	0.088	1
CCR6	0.000679914	0.310109	0.289	0.199	1
CEP250	0.000683682	0.919152	0.085	0.038	1
ECSIT	0.000684889	0.485695	0.133	0.073	1
RABGGTA	0.000685812	0.655003	0.123	0.065	1
AKIRIN1	0.000686339	0.416539	0.225	0.147	1
DSTYK	0.000686344	0.580223	0.079	0.034	1
EIF2S1	0.000686529	0.337437	0.168	0.098	1
ERGIC3	0.00069334	0.258986	0.358	0.256	1
BRMS1	0.000694981	0.51922	0.206	0.132	1
ACSM3	0.000697183	-1.21325	0.104	0.169	1
STX18-AS1	0.000698927	2.60922	0.046	0.014	1
NME2	0.000705277	0.259325	0.607	0.455	1
LINC01800	0.00070823	-1.61245	0.039	0.087	1
EIF2AK3	0.000708442	-0.888131	0.26	0.323	1
C19orf60	0.000709361	1.385	0.054	0.018	1
AC245100.1	0.000710155	1.52717	0.044	0.013	1
EIF3H	0.000710365	0.157362	0.674	0.518	1
SLC25A24	0.000711181	0.0985215	0.189	0.112	1
POLR2E	0.000711492	0.298796	0.314	0.216	1
UNC45A	0.00071537	0.56651	0.175	0.107	1
HLA-DMB	0.000729406	-0.481049	0.736	0.713	1
TRIM27	0.000732952	0.22002	0.175	0.105	1
CS	0.000738288	0.095932	0.229	0.145	1
DOK3	0.000740661	0.682224	0.139	0.078	1
CEBPZ	0.000745925	0.162061	0.378	0.269	1
C16orf13	0.000747382	1.79212	0.046	0.014	1
PGK1	0.000756503	0.265959	0.555	0.434	1
MMP24-AS1	0.000756808	1.79335	0.046	0.014	1
C8orf59	0.000760628	1.31081	0.069	0.028	1
HSP90AB1	0.000762902	0.193655	0.811	0.694	1
IGBP1	0.000764396	0.315489	0.318	0.226	1
RPS17	0.000767461	0.233149	0.724	0.573	1
GMEB1	0.00077092	0.705509	0.125	0.068	1
MAP3K8	0.000771668	0.25424	0.493	0.394	1
TBCA	0.000772966	0.261768	0.445	0.334	1
CARS	0.000778985	0.554702	0.096	0.047	1
HSD17B4	0.000785015	0.523055	0.216	0.141	1
CCDC53	0.000786589	1.93755	0.039	0.01	1
NDUFB2	0.000790953	0.195916	0.405	0.296	1
AP3S1	0.000792715	0.107254	0.281	0.185	1
ITGA4	0.00079499	-0.602749	0.609	0.626	1
CD59	0.000815371	1.07815	0.056	0.02	1
C19orf53	0.000815612	0.172068	0.426	0.317	1
TSSC4	0.000826725	0.674686	0.164	0.1	1
ATP5G1	0.000827657	1.48613	0.046	0.014	1
OSBPL3	0.000836055	0.348517	0.11	0.055	1
PSMB8	0.000845184	0.208525	0.551	0.424	1
EIF6	0.00084684	0.369782	0.241	0.159	1
RGS1	0.000847427	1.03719	0.058	0.021	1
CMTM6	0.000848727	0.112597	0.412	0.296	1
C12orf45	0.000849866	0.715102	0.104	0.053	1
ZNF326	0.000851081	-1.12624	0.239	0.303	1
TBC1D10A	0.000854239	0.614875	0.145	0.083	1
LAT2	0.000865077	0.205509	0.514	0.405	1
CUEDC2	0.00086776	0.456755	0.187	0.117	1
MCOLN2	0.000868221	1.01006	0.104	0.053	1
AHSA1	0.000872706	0.520807	0.214	0.142	1
NDUFB9	0.000875585	0.333928	0.432	0.324	1
ZNF331	0.000886165	0.119227	0.245	0.159	1
SEC11A	0.000892093	0.162851	0.343	0.24	1
IFT20	0.000899891	0.355838	0.171	0.104	1
KLRK1	0.00090024	0.597844	0.067	0.027	1
ATP5H	0.000902429	1.45063	0.062	0.024	1
TXNDC9	0.000907466	0.773493	0.131	0.074	1
SIT1	0.000908407	0.29705	0.2	0.127	1
SRP14	0.00091302	0.178321	0.734	0.589	1
ENC1	0.000915547	0.738575	0.075	0.033	1
RHOT2	0.000919233	0.213802	0.245	0.162	1
NDUFB1	0.000923254	0.462469	0.328	0.238	1
FBXW5	0.000926657	0.588824	0.212	0.139	1
CCNG1	0.000932875	0.461152	0.233	0.155	1
ICAM2	0.000939574	0.355164	0.274	0.189	1
ADARB1	0.000942027	-1.15217	0.139	0.202	1
RHBDF2	0.000946811	0.239377	0.312	0.218	1
AC006129.2	0.000948109	1.55104	0.064	0.026	1
ITGB7	0.000948866	0.391576	0.316	0.229	1
FBXL15	0.000952344	0.67687	0.11	0.057	1
C19orf66	0.000953583	1.89023	0.04	0.011	1
PRPS1	0.000958262	0.261849	0.222	0.142	1
NBPF15	0.000958491	0.202867	0.197	0.125	1
RP11-410L14.2	0.00096441	4.69922	0.015	0	1
RP11-182L21.6	0.00096441	4.92769	0.015	0	1
RP11-15A1.3	0.00096441	4.58403	0.015	0	1
COMT	0.00097117	0.303517	0.146	0.084	1
CTSH	0.000976886	0.162934	0.382	0.272	1
PCNP	0.000981955	0.241973	0.335	0.239	1
TCAF1	0.000989998	0.888427	0.06	0.023	1
CCDC94	0.000997389	2.85564	0.023	0.003	1
SMAGP	0.000998212	0.543479	0.129	0.071	1
GLMP	0.00100896	1.42722	0.04	0.011	1
DGCR6L	0.00101625	0.664785	0.131	0.074	1
FAM127B	0.0010294	2.35754	0.023	0.003	1
PDE3B	0.00103304	-1.64775	0.054	0.104	1
DDX27	0.00104229	0.0552272	0.337	0.24	1
WBSCR22	0.00104376	1.43553	0.05	0.017	1
CRKL	0.00104569	0.659107	0.114	0.06	1
GPN3	0.00105009	1.06494	0.069	0.03	1
TRAM2	0.00106262	0.781821	0.04	0.011	1
EML2	0.00106984	0.800738	0.121	0.067	1
SSR4	0.00108976	0.182107	0.545	0.417	1
C21orf33	0.00109116	3.63692	0.019	0.001	1
LDHA	0.00109376	0.196522	0.382	0.279	1
C7orf43	0.00109503	3.39158	0.019	0.001	1
PRPSAP2	0.00109629	0.302316	0.171	0.104	1
PEBP1	0.00109872	0.297846	0.447	0.35	1
MRE11A	0.0011028	3.47453	0.019	0.001	1
PDCL3	0.00110407	0.679618	0.123	0.068	1
PCNXL4	0.00110671	3.23836	0.019	0.001	1
FAM195B	0.00110766	2.07254	0.035	0.009	1
ATP5PO	0.00110999	0.26112	0.493	0.38	1
NACC1	0.00111033	1.86382	0.035	0.009	1
AC113189.5	0.00112246	2.93019	0.019	0.001	1
STIP1	0.00112271	0.414772	0.173	0.107	1
MIIP	0.00113849	0.247156	0.185	0.114	1
HIST1H4C	0.00113982	0.160242	0.599	0.472	1
BMPR1A	0.00115411	2.06072	0.029	0.006	1
MAP2K2	0.00116096	0.421401	0.191	0.119	1
HOOK2	0.00118127	0.762023	0.106	0.055	1
PDCD5	0.00118339	0.23998	0.25	0.169	1
MARCKS	0.00122441	0.521683	0.17	0.105	1
KCNQ1	0.00123042	0.731348	0.085	0.04	1
NELFE	0.00123061	0.560574	0.193	0.125	1
TESC	0.00123842	1.87395	0.066	0.027	1
CPSF1	0.00125237	0.382283	0.139	0.08	1
KLF13	0.00125964	0.33639	0.208	0.134	1
SRSF9	0.0012653	0.0620919	0.453	0.339	1
RBMX2	0.00128955	0.556007	0.116	0.063	1
HSPD1	0.00129124	-0.060652	0.389	0.279	1
VPS28	0.0013024	0.194809	0.493	0.381	1
TUFM	0.00130381	0.0554518	0.428	0.309	1
MEAF6	0.00132161	0.109595	0.355	0.257	1
MKNK2	0.00133872	0.141586	0.349	0.25	1
ACP5	0.00134288	0.350209	0.25	0.168	1
EMB	0.00134728	-0.800536	0.293	0.357	1
GNB2	0.00135482	0.115583	0.474	0.356	1
SLC2A6	0.00136332	0.0890254	0.202	0.127	1
MRPS26	0.0013647	0.407242	0.222	0.147	1
COX6C	0.00138207	0.162398	0.57	0.438	1
TROVE2	0.00138884	2.05469	0.037	0.01	1
ORMDL2	0.00140039	0.870398	0.114	0.063	1
C1orf43	0.00140161	0.156024	0.308	0.22	1
KMT2E	0.00140448	-0.498658	0.697	0.697	1
CNOT11	0.00140661	0.319861	0.108	0.057	1
EAF1	0.00140777	0.464	0.104	0.054	1
HIPK1	0.00141044	0.976631	0.071	0.031	1
CCNI	0.00141345	0.192611	0.829	0.698	1
SNAI3	0.00142076	1.71087	0.037	0.01	1
RHBDD2	0.00142391	0.208534	0.16	0.095	1
C14orf119	0.00144841	0.763637	0.092	0.047	1
BCAS4	0.00146586	0.0994956	0.356	0.256	1
EEA1	0.00146986	0.173475	0.187	0.115	1
SERF2	0.0014957	0.200595	0.836	0.688	1
WAS	0.00149602	0.221539	0.52	0.398	1
COX7C	0.00151327	0.205126	0.786	0.639	1
RP11-325F22.2	0.00152063	1.45529	0.037	0.01	1
CEP97	0.00153418	0.66438	0.069	0.03	1
FDPS	0.00155015	0.276166	0.25	0.172	1
P2RY8	0.00156182	-0.643619	0.428	0.472	1
ATP6V1F	0.00156581	0.255321	0.356	0.266	1
S100A4	0.00156982	0.234738	0.25	0.171	1
XRCC6	0.00158056	0.119749	0.607	0.469	1
ARL4C	0.00158059	0.47166	0.175	0.11	1
GABPB1-IT1	0.00159374	-0.701877	0.245	0.314	1
DNAJB1	0.00159523	0.760595	0.171	0.108	1
IL4R	0.00159556	-0.433436	0.578	0.634	1
FAM177B	0.00160761	1.15801	0.104	0.055	1
TPI1	0.00160889	0.15614	0.451	0.333	1
MOCS2	0.00161449	0.635362	0.112	0.061	1
HINT1	0.00161721	0.196065	0.798	0.664	1
TMEM261	0.00163772	2.17292	0.025	0.004	1
RAC1	0.00164068	0.14584	0.385	0.28	1
HCFC1R1	0.00164454	0.463179	0.143	0.084	1
RIC3	0.00164606	0.101074	0.333	0.24	1
GFPT1	0.0016469	0.462901	0.119	0.065	1
RAB11B	0.00165067	0.253903	0.36	0.263	1
CAMK4	0.0016507	2.27408	0.039	0.011	1
HM13	0.00165264	0.504603	0.254	0.176	1
RFWD2	0.00165323	2.02669	0.031	0.007	1
TUBB2A	0.00165323	1.56184	0.031	0.007	1
POLR2G	0.00165628	0.313008	0.26	0.181	1
SAMSN1	0.00167647	0.729311	0.108	0.058	1
C7orf73	0.00167896	1.11313	0.058	0.023	1
GEMIN8	0.00168455	1.19423	0.062	0.026	1
PTGES3	0.00168578	0.0894584	0.532	0.411	1
POLR2F	0.00169635	0.62616	0.179	0.115	1
OGA	0.00170396	-0.694231	0.511	0.531	1
FMNL1	0.00170749	-0.0338613	0.434	0.317	1
MRPL13	0.00171184	0.311359	0.119	0.065	1
GET4	0.00172369	0.18065	0.135	0.077	1
PRDX3	0.00172617	0.673377	0.112	0.061	1
ATF7IP	0.00175231	-0.50228	0.628	0.624	1
SEPT2	0.0017699	1.3585	0.048	0.017	1
MAP7D1	0.0017877	0.591557	0.106	0.057	1
ORMDL1	0.00179232	-0.0652517	0.264	0.176	1
SNHG29	0.00179524	0.277091	0.563	0.467	1
SDHD	0.00182417	0.325427	0.235	0.158	1
SARAF	0.00185062	-0.209539	0.888	0.853	1
SHMT2	0.00185311	0.166115	0.418	0.313	1
COX7A2	0.00187472	0.108618	0.524	0.405	1
PLAG1	0.0018925	1.13988	0.077	0.037	1
GPSM3	0.00189396	0.164494	0.721	0.563	1
SEC61G	0.00190092	0.279963	0.341	0.249	1
RABAC1	0.00190803	0.110093	0.464	0.353	1
ZNF101	0.00191314	-1.21608	0.085	0.139	1
SECISBP2	0.00192548	-0.790265	0.372	0.42	1
TRIM34	0.00196407	0.426774	0.123	0.07	1
NHP2	0.00197425	0.253701	0.304	0.213	1
TRAK1	0.00197663	0.473786	0.17	0.107	1
LSM7	0.00198074	0.136529	0.586	0.467	1
RELL2	0.00198962	0.730543	0.067	0.03	1
RP11-16E12.2	0.00199105	2.81193	0.021	0.003	1
HEXDC	0.00200346	2.72169	0.021	0.003	1
AC008691.1	0.00200809	2.84922	0.033	0.009	1
LYRM5	0.0020097	2.71001	0.021	0.003	1
ZNF830	0.00201922	0.0481361	0.179	0.111	1
RP11-117D22.2	0.00202742	4.08802	0.013	0	1
LRRIQ3	0.00202742	4.56663	0.013	0	1
AF213884.2	0.00202742	4.24038	0.013	0	1
RP11-83A24.2	0.00202742	4.40505	0.013	0	1
SMIM10	0.00202742	5.00838	0.013	0	1
SGK223	0.00202742	4.32863	0.013	0	1
TMEM55A	0.00202742	4.35401	0.013	0	1
RNF219	0.00202742	4.72071	0.013	0	1
METRNL	0.00202742	5.19953	0.013	0	1
PQLC3	0.00202851	2.55314	0.021	0.003	1
TNIP1	0.00203274	0.142699	0.412	0.307	1
TMOD3	0.00205039	0.0152427	0.276	0.186	1
CD81	0.00205066	0.338648	0.308	0.225	1
TIMM9	0.00206172	0.379607	0.137	0.081	1
MAP4K2	0.00207649	0.179308	0.291	0.205	1
IP6K2	0.00207792	0.416217	0.141	0.084	1
TCEANC	0.00208962	1.82557	0.033	0.009	1
TNIP2	0.00208966	0.621411	0.137	0.081	1
IMP3	0.00209177	0.131585	0.329	0.236	1
RP5-887A10.1	0.00211417	1.80606	0.033	0.009	1
PRR5	0.00211417	1.87225	0.033	0.009	1
LAPTM5	0.00212548	0.195296	0.933	0.888	1
YY1	0.00212778	0.215612	0.297	0.215	1
C11orf49	0.00214068	0.703244	0.1	0.053	1
YBX3	0.00214913	0.281528	0.399	0.306	1
NOB1	0.00215109	0.293696	0.198	0.132	1
HDGF	0.002153	0.388323	0.108	0.058	1
UBE2V1	0.00217581	0.0490591	0.407	0.306	1
LMAN2	0.00219221	0.167798	0.272	0.191	1
TOMM22	0.00220757	0.268994	0.316	0.228	1
DAAM1	0.00223858	0.513537	0.139	0.084	1
B4GALT3	0.00224843	0.597038	0.119	0.068	1
SPIN3	0.00226728	1.77232	0.027	0.006	1
ADGRE5	0.00227009	0.355693	0.16	0.1	1
ZFP37	0.00227919	2.42867	0.027	0.006	1
SYT1	0.00229115	2.17385	0.027	0.006	1
EIF3I	0.00229264	0.295674	0.32	0.232	1
ZNF613	0.00229816	2.81595	0.017	0.001	1
CKS2	0.00230508	1.44582	0.056	0.023	1
CTB-50L17.10	0.00230621	2.74615	0.017	0.001	1
AC008906.1	0.00230621	2.13879	0.017	0.001	1
COPS8	0.00230855	0.172746	0.227	0.152	1
UBIAD1	0.00231161	0.417159	0.139	0.083	1
LTB	0.00232097	0.140128	0.933	0.882	1
CPED1	0.00233346	1.10782	0.027	0.006	1
PPIH	0.00233607	0.285927	0.235	0.161	1
CAMK2G	0.00233799	0.35321	0.141	0.084	1
MRPL47	0.00233914	0.160993	0.158	0.098	1
UQCR10	0.00234497	0.222726	0.457	0.353	1
ATP5S	0.00234568	1.80932	0.027	0.006	1
CBR3	0.00237144	0.865154	0.054	0.021	1
PCDH9	0.00237228	-0.805939	0.304	0.36	1
ANAPC16	0.00237507	0.132373	0.63	0.501	1
CHMP4B	0.002384	0.12098	0.268	0.186	1
RPL27A	0.00238431	0.227569	0.813	0.701	1
HOMEZ	0.00238498	2.18604	0.035	0.01	1
CCT6A	0.00238645	0.159757	0.335	0.236	1
GLRX	0.00239505	0.445876	0.145	0.087	1
U2AF1L4	0.00240083	0.137169	0.202	0.132	1
BID	0.00240294	0.591231	0.052	0.02	1
TAZ	0.00244116	0.245133	0.26	0.181	1
TRAPPC2L	0.00245446	0.461968	0.175	0.112	1
MCL1	0.0024579	0.090481	0.387	0.284	1
SMS	0.00246193	0.323577	0.185	0.121	1
C12orf76	0.00246197	0.681642	0.089	0.046	1
MRPS21	0.00246615	0.0856086	0.459	0.347	1
HMOX1	0.00247035	0.879733	0.054	0.021	1
GRAP	0.00247088	0.17712	0.16	0.1	1
FAM134A	0.00247104	1.96445	0.035	0.01	1
ABCA1	0.00248374	-0.967681	0.225	0.284	1
SPCS1	0.0025022	0.238279	0.476	0.368	1
SPRYD7	0.00250988	1.36196	0.058	0.024	1
PPP1R15A	0.00254404	0.262668	0.387	0.294	1
NUBP1	0.00255051	0.74175	0.119	0.07	1
NMNAT1	0.0025543	1.11253	0.035	0.01	1
CBWD3	0.00257471	1.1778	0.044	0.016	1
SLC25A1	0.00257912	0.272023	0.21	0.139	1
PCYT1A	0.00260361	0.452644	0.108	0.06	1
AKIP1	0.00260417	1.68319	0.044	0.016	1
UACA	0.00260417	1.5122	0.044	0.016	1
RP11-297B17.3	0.00260548	1.69927	0.035	0.01	1
SSB	0.00260634	0.0761452	0.353	0.255	1
SLIRP	0.00261338	0.386718	0.222	0.154	1
SNX29	0.00261672	-0.485926	0.539	0.562	1
UQCC2	0.0026292	0.285398	0.145	0.087	1
METAP1D	0.00263316	0.49775	0.087	0.044	1
LTA	0.00263568	1.45167	0.062	0.027	1
GATM	0.00263708	1.09146	0.06	0.026	1
LINS1	0.00264625	0.56965	0.081	0.04	1
ACAT2	0.00265335	0.631846	0.081	0.04	1
IRF5	0.002658	0.569233	0.156	0.097	1
TRAPPC5	0.00266481	0.150097	0.389	0.286	1
AP000769.1	0.00268426	1.46518	0.044	0.016	1
TXNDC5	0.00268549	0.397915	0.081	0.04	1
ADIPOR1	0.00268693	0.170703	0.231	0.158	1
HSPH1	0.00271389	0.429866	0.183	0.118	1
UBL5	0.00273679	0.123717	0.522	0.397	1
BAG5	0.00273986	0.162169	0.16	0.1	1
PSMA7	0.0027425	0.0794997	0.503	0.387	1
TKT	0.00274507	0.209314	0.324	0.239	1
SESN1	0.00275511	0.313669	0.195	0.128	1
CFAP36	0.00276921	0.876062	0.044	0.016	1
PRDX4	0.00277484	0.820359	0.083	0.041	1
EIF4G3	0.00277835	-0.0537673	0.191	0.121	1
SUMO3	0.00278941	0.38054	0.233	0.162	1
FLNB	0.00281325	0.513906	0.125	0.073	1
HSH2D	0.00281636	0.223441	0.389	0.286	1
FCRL3	0.00283139	0.0944015	0.416	0.309	1
ACTR1A	0.00283837	0.443635	0.129	0.077	1
ARPC1B	0.00287543	0.181392	0.701	0.583	1
UBE2I	0.002897	0.117876	0.551	0.432	1
TPRKB	0.00292284	0.55881	0.15	0.092	1
TXN	0.00293083	0.425979	0.146	0.09	1
ZNHIT3	0.00293423	0.517042	0.179	0.118	1
S1PR4	0.00294049	0.122585	0.385	0.292	1
STK33	0.00294316	1.48668	0.037	0.011	1
MRPS36	0.00294626	0.31583	0.239	0.166	1
TMEM231	0.00297918	3.33138	0.023	0.004	1
PLEKHO1	0.00298101	0.336541	0.195	0.129	1
GOPC	0.00298793	0.225373	0.193	0.127	1
CSTB	0.00298939	0.196584	0.329	0.243	1
RASSF7	0.00303507	0.381603	0.158	0.1	1
GSTO1	0.00303635	0.655103	0.146	0.091	1
QARS	0.00306778	0.262531	0.204	0.137	1
AP003068.23	0.00308079	2.37182	0.023	0.004	1
XAB2	0.00308517	0.448226	0.168	0.108	1
ZNF780A	0.00311806	0.635868	0.067	0.031	1
SON	0.00313863	-0.300978	0.875	0.831	1
SFT2D1	0.00314038	0.238043	0.279	0.199	1
CTAGE5	0.00315027	2.20941	0.023	0.004	1
LINC02100	0.00317756	1.0528	0.067	0.031	1
NAGPA	0.00318152	0.52868	0.131	0.08	1
PAGR1	0.00319945	0.386558	0.187	0.124	1
LINC01679	0.00320332	1.57264	0.023	0.004	1
AC136475.5	0.00321169	-3.0488	0.002	0.021	1
TBC1D13	0.00322802	0.519315	0.096	0.051	1
MS4A1	0.00326214	-0.213475	0.988	0.989	1
GRINA	0.00326836	0.0462972	0.326	0.236	1
PDCD4-AS1	0.00331296	1.0221	0.089	0.047	1
DGKZ	0.00332955	0.940259	0.069	0.033	1
PABPC1	0.00334148	0.142173	0.929	0.844	1
NRBF2	0.00338391	0.0908092	0.145	0.088	1
SRM	0.00339674	0.377383	0.22	0.152	1
CCR7	0.00342564	0.132076	0.449	0.353	1
FKBP2	0.00343241	0.500477	0.16	0.104	1
KIAA1551	0.00344851	1.42926	0.05	0.02	1
ARL2BP	0.00345109	0.362875	0.191	0.128	1
DENND5B	0.00348423	0.133726	0.239	0.165	1
VPREB3	0.00350392	0.130985	0.509	0.398	1
SNRPB	0.00352599	0.102202	0.466	0.361	1
LIMS1	0.00353603	0.484849	0.1	0.055	1
ILK	0.0035467	0.298378	0.162	0.104	1
TMEM223	0.00355529	0.456435	0.112	0.064	1
PSMB8-AS1	0.00356744	0.185731	0.358	0.266	1
CMPK1	0.00357129	0.190621	0.43	0.327	1
BRK1	0.00357187	0.134591	0.511	0.393	1
RTFDC1	0.00357652	1.46064	0.039	0.013	1
TXNDC12	0.00359889	0.465024	0.187	0.125	1
EIF3F	0.00362759	0.158998	0.778	0.656	1
MYO1D	0.00364116	0.867459	0.039	0.013	1
OGFOD1	0.00366657	0.541627	0.071	0.034	1
CLTB	0.00366809	0.477993	0.179	0.119	1
DRG1	0.00366974	0.211022	0.158	0.1	1
UBXN1	0.00367466	0.187572	0.671	0.535	1
ACTR2	0.00367992	-0.519392	0.624	0.609	1
PFKM	0.00368014	2.35382	0.04	0.014	1
NCBP3	0.00369721	0.20271	0.2	0.134	1
MRPL21	0.003708	0.317702	0.189	0.125	1
SNW1	0.00371046	0.112025	0.289	0.206	1
FCHSD2	0.0037249	-0.580726	0.478	0.514	1
AL136419.3	0.00372755	0.528296	0.073	0.036	1
MRFAP1L1	0.00373708	0.242501	0.166	0.105	1
STK19	0.00378439	0.448869	0.069	0.033	1
UBL7	0.0038183	0.21623	0.224	0.154	1
NDUFA13	0.00384736	0.127472	0.526	0.42	1
PHF20	0.00384864	0.0620149	0.366	0.27	1
GAS5	0.00390123	0.245841	0.551	0.448	1
LGALS1	0.00390183	0.854637	0.096	0.053	1
JTB	0.00390758	0.178522	0.435	0.336	1
SEPW1	0.00392806	1.64042	0.04	0.014	1
FOXJ3	0.00393418	0.075258	0.2	0.132	1
JADE3	0.00396391	0.390562	0.05	0.02	1
NCK1	0.00396838	0.110401	0.2	0.134	1
PBDC1	0.00397986	0.340451	0.121	0.071	1
HIST1H1D	0.00398186	-0.980682	0.162	0.218	1
APRT	0.00398489	0.233952	0.553	0.442	1
CSNK1A1	0.00398518	-0.066314	0.408	0.306	1
TES	0.00398871	0.092734	0.31	0.226	1
SF3B5	0.00400817	0.22457	0.308	0.223	1
TXNL4A	0.00400932	0.143285	0.239	0.171	1
RNASEL	0.00402726	1.32766	0.058	0.026	1
HINT2	0.00402766	0.439195	0.164	0.105	1
H2AFV	0.00403817	0.15148	0.333	0.245	1
MIS18A	0.00404006	0.839919	0.056	0.024	1
RAD51C	0.0040496	0.374426	0.141	0.087	1
NEXMIF	0.00407535	1.76156	0.019	0.003	1
KAT5	0.00408749	0.355976	0.162	0.104	1
TNK1	0.00408775	1.79132	0.019	0.003	1
IMPDH2	0.00408794	0.124195	0.318	0.236	1
SLC66A3	0.00409212	0.554595	0.116	0.067	1
MTDH	0.0040934	0.0680563	0.557	0.428	1
ZSWIM7	0.00411254	0.327531	0.175	0.115	1
SLC25A5	0.00413295	0.173608	0.595	0.465	1
CEP44	0.00413356	0.166776	0.081	0.041	1
DEK	0.00416931	0.0928856	0.366	0.262	1
TMEM60	0.00417267	1.10291	0.085	0.046	1
SF3B4	0.00418285	0.265489	0.272	0.195	1
CD52	0.00421484	0.126204	0.925	0.865	1
CASTOR2	0.0042241	-4.69114	0	0.016	1
PSMC4	0.00422652	0.166802	0.204	0.139	1
FAM207A	0.00426087	0.743814	0.106	0.061	1
GTDC1	0.00426607	0.41397	0.091	0.048	1
RP11-495P10.1	0.00429035	4.39222	0.012	0	1
METTL13	0.00429035	3.8361	0.012	0	1
LRRC16A	0.00429035	4.21573	0.012	0	1
RP3-512E2.2	0.00429035	4.74802	0.012	0	1
ADCK4	0.00429035	4.13574	0.012	0	1
NPIPB12	0.00429035	4.1337	0.012	0	1
NUDT18	0.00429337	0.49707	0.094	0.051	1
CKAP4	0.00433049	0.382571	0.104	0.058	1
RAB11A	0.00433679	0.108531	0.322	0.243	1
APH1A	0.0043497	0.261019	0.445	0.35	1
FAM103A1	0.00436906	1.88793	0.025	0.006	1
TMEM260	0.00438898	0.261952	0.15	0.094	1
SCRN1	0.00441231	0.635632	0.125	0.075	1
RNASEH2C	0.0044484	0.385782	0.283	0.212	1
C15orf39	0.00445293	1.22086	0.042	0.016	1
TMEM64	0.00447695	0.295895	0.054	0.023	1
ZNF595	0.0044778	-1.33397	0.066	0.111	1
TSPAN3	0.00449498	0.103057	0.563	0.444	1
CYTH2	0.00449823	0.284866	0.096	0.053	1
POLR2I	0.00451932	0.585673	0.195	0.134	1
CCNDBP1	0.00452728	0.162645	0.331	0.245	1
HTATSF1	0.00453884	0.463968	0.158	0.101	1
BUB3	0.00455597	0.0543458	0.326	0.236	1
STRA13	0.00456471	1.69261	0.033	0.01	1
FAM173A	0.00457447	1.59436	0.033	0.01	1
EIF1AX	0.00459051	0.0524224	0.372	0.279	1
MANBAL	0.00459245	0.48219	0.054	0.023	1
NIPAL2	0.00459605	0.30694	0.141	0.087	1
ZBTB16	0.00460055	0.424354	0.145	0.091	1
DNAJB6	0.00461505	0.0445106	0.291	0.209	1
MARC2	0.00462357	1.87036	0.033	0.01	1
PARVB	0.00463853	0.298563	0.21	0.145	1
QTRTD1	0.00466663	3.37778	0.015	0.001	1
AL590652.1	0.00466663	4.08037	0.015	0.001	1
ATP6V0B	0.00471034	0.010736	0.41	0.3	1
CARNS1	0.00471064	0.426841	0.054	0.023	1
SMIM12	0.00473985	0.449663	0.133	0.081	1
MFSD13A	0.0047809	1.75785	0.015	0.001	1
RP3-402G11.26	0.0047809	2.5084	0.015	0.001	1
KIAA0922	0.00482538	1.2076	0.044	0.017	1
C14orf166	0.00482547	0.941204	0.064	0.03	1
LPAR5	0.00483558	0.330202	0.116	0.067	1
ZNRD2	0.0048666	0.581005	0.112	0.065	1
CBWD1	0.00486823	-1.27999	0.089	0.138	1
PCMT1	0.00487191	0.437604	0.197	0.135	1
QRSL1	0.00492954	0.119905	0.407	0.313	1
ARRDC3	0.00493602	-0.909026	0.112	0.165	1
MAST4	0.00494445	0.723055	0.064	0.03	1
HEIH	0.00495328	0.502257	0.116	0.068	1
IFI27L2	0.0049666	0.301733	0.16	0.102	1
CD53	0.00497766	0.126654	0.726	0.593	1
BCCIP	0.00499779	0.11955	0.276	0.195	1
ZNF680	0.00500704	0.0438779	0.104	0.058	1
ARPC1A	0.00505801	0.282796	0.239	0.171	1
LSM2	0.00506022	0.173144	0.308	0.229	1
ZNF431	0.00508399	-0.698912	0.329	0.38	1
FTSJ3	0.00508548	0.376215	0.096	0.053	1
NUTM2B-AS1	0.00513601	-0.159681	0.303	0.213	1
TMEM159	0.00517167	0.643905	0.087	0.047	1
IFIH1	0.00518109	0.411951	0.156	0.1	1
PHF5A	0.00518947	0.356383	0.154	0.1	1
MT-ATP6	0.00519407	0.0729212	0.969	0.972	1
C19orf70	0.00520082	1.31356	0.046	0.018	1
RHOF	0.005219	0.302063	0.252	0.179	1
ISCA2	0.00522567	0.601391	0.145	0.092	1
ZNF230	0.00523022	1.49657	0.035	0.011	1
SYPL1	0.00524744	0.0777008	0.609	0.482	1
SLC25A6	0.00525319	0.179085	0.807	0.694	1
MSH6	0.00526081	0.635006	0.096	0.054	1
RPL22L1	0.00529712	0.187496	0.491	0.385	1
GTF2H2	0.0053096	0.309727	0.1	0.057	1
PPP2R1A	0.00532738	0.0509152	0.41	0.307	1
SIVA1	0.00532783	0.0980038	0.295	0.222	1
RTL8A	0.00534368	0.949204	0.073	0.037	1
KLF2	0.00534947	-0.223491	0.857	0.844	1
RNF181	0.00535485	0.146853	0.247	0.174	1
TOMM20	0.00535656	0.085011	0.509	0.393	1
CHD2	0.00536539	-0.647904	0.543	0.541	1
RFFL	0.005373	0.715558	0.066	0.031	1
PSMD8	0.00537453	0.114485	0.312	0.226	1
STARD10	0.00538062	1.53319	0.035	0.011	1
CCDC167	0.00542288	0.667904	0.077	0.04	1
NAAA	0.00543504	0.331786	0.162	0.107	1
RSRP1	0.0054429	-0.381801	0.69	0.698	1
FBXL6	0.00546339	0.92495	0.067	0.033	1
AP3D1	0.00547846	0.165726	0.148	0.092	1
NDUFS3	0.00549781	0.491144	0.195	0.137	1
EPSTI1	0.00551896	-0.961556	0.146	0.202	1
TMEM69	0.00554762	0.772139	0.079	0.041	1
CD69	0.00555115	0.322756	0.672	0.593	1
AIM1	0.00558941	1.73714	0.027	0.007	1
KMT5B	0.00559669	0.389427	0.166	0.108	1
TMEM175	0.00559774	0.206416	0.193	0.131	1
EIF5A2	0.00560256	1.05981	0.027	0.007	1
UBXN6	0.00561495	0.53471	0.067	0.033	1
SCAF8	0.0056539	-0.948749	0.204	0.259	1
TRAPPC10	0.0056637	-0.0380267	0.141	0.087	1
EFHD2	0.0056675	0.399222	0.116	0.068	1
IQCN	0.00568037	-2.84265	0.013	0.04	1
RNF126	0.00568244	0.0779018	0.328	0.24	1
FBXO10	0.00568805	0.422035	0.079	0.041	1
CHAMP1	0.0057157	0.313643	0.135	0.084	1
MGAT3	0.00572217	1.54416	0.027	0.007	1
FAM122C	0.00572729	1.22126	0.05	0.021	1
DERL1	0.00574233	-0.116047	0.241	0.165	1
CTC-523E23.11	0.00577607	1.60234	0.027	0.007	1
CDC26	0.00577618	0.56121	0.164	0.11	1
ATL2	0.00580694	0.579973	0.098	0.055	1
CSNK2B	0.0058164	0.108355	0.482	0.384	1
PRKCZ	0.00581764	0.286273	0.067	0.033	1
LYL1	0.00582987	0.312516	0.245	0.174	1
MRPS7	0.00583105	0.201494	0.216	0.151	1
INF2	0.00585322	0.452838	0.085	0.046	1
AP1G1	0.0058561	-1.17478	0.179	0.228	1
RAB20	0.00586477	2.74846	0.021	0.004	1
CCND3	0.00587876	0.13245	0.57	0.457	1
NRDC	0.00589502	-0.653732	0.264	0.321	1
TSTD3	0.00590716	0.488954	0.046	0.018	1
BET1L	0.00590823	0.420843	0.17	0.112	1
PFN1	0.00592332	0.154136	0.859	0.777	1
UBB	0.00595	0.154784	0.707	0.556	1
DSCR3	0.00596117	2.18072	0.021	0.004	1
ENO1	0.00597875	0.105286	0.491	0.383	1
VAMP2	0.00597942	-0.322783	0.705	0.663	1
ERGIC1	0.00598521	0.118213	0.314	0.232	1
LRRK1	0.00599566	0.309964	0.129	0.08	1
EMC3	0.00601439	0.075932	0.218	0.151	1
TNF	0.00601876	0.861745	0.054	0.024	1
XXbac-BPG299F13.17	0.00602622	2.20065	0.021	0.004	1
P2RX1	0.00604158	0.303409	0.075	0.038	1
FAM134C	0.00604259	2.1153	0.021	0.004	1
RPS10-NUDT3	0.00604267	0.22138	0.274	0.198	1
AC133065.1	0.0060478	1.35907	0.058	0.027	1
RAB5IF	0.00605687	0.550579	0.16	0.105	1
URI1	0.00608305	0.0492133	0.198	0.135	1
FAM21A	0.00609192	2.04547	0.021	0.004	1
ENPP4	0.00615071	-0.0634279	0.067	0.033	1
IFT57	0.00615709	0.168906	0.482	0.388	1
AC074289.1	0.00619167	1.33514	0.021	0.004	1
CHERP	0.00619572	0.111518	0.166	0.11	1
DDAH2	0.00619997	0.204827	0.274	0.199	1
UBE3B	0.00621954	0.222234	0.104	0.06	1
SUSD3	0.00623126	0.405661	0.143	0.091	1
EIF3E	0.00625842	0.119411	0.657	0.538	1
MFF	0.00626628	0.136723	0.389	0.297	1
LCMT2	0.00627591	1.02672	0.021	0.004	1
FNIP1	0.00629477	-0.738091	0.235	0.293	1
USP5	0.00629688	0.625848	0.127	0.078	1
DDX39A	0.00631283	0.0395896	0.364	0.272	1
ANXA5	0.00631627	-0.0446464	0.216	0.149	1
POP5	0.00635819	0.0962561	0.22	0.151	1
NKTR	0.00640809	-0.597479	0.468	0.482	1
CENPC	0.00645425	-0.740664	0.366	0.397	1
KATNBL1	0.00647624	0.263705	0.197	0.134	1
HEBP2	0.00654393	0.270683	0.16	0.104	1
MTSS1	0.0066274	-0.680416	0.599	0.568	1
TMED3	0.00663695	0.211704	0.131	0.081	1
LUC7L3	0.00667257	-0.5583	0.547	0.556	1
ALOX5	0.00667509	0.299818	0.464	0.373	1
SEC24B-AS1	0.00674346	1.84868	0.029	0.009	1
VAMP7	0.00675098	0.607269	0.11	0.065	1
CTSA	0.00677753	0.68376	0.119	0.074	1
CDKN1A	0.00678634	0.622162	0.098	0.057	1
ATAT1	0.0068068	0.792718	0.056	0.026	1
APBB1IP	0.00681149	-0.525764	0.474	0.502	1
THAP11	0.006831	0.568466	0.127	0.08	1
NDUFAF4	0.00683787	0.573162	0.141	0.091	1
MRPS27	0.00684905	-0.0667195	0.175	0.115	1
MYO1B	0.00686066	0.654474	0.054	0.024	1
ZNF581	0.00687213	0.321754	0.254	0.188	1
TALDO1	0.00687845	0.0496826	0.295	0.213	1
SPIB	0.00688183	0.0935508	0.599	0.464	1
RDH11	0.00688801	0.341676	0.123	0.075	1
C12orf10	0.00689357	0.47549	0.139	0.088	1
STX4	0.00690455	0.151569	0.158	0.104	1
RP11-452F19.3	0.00690812	1.63787	0.029	0.009	1
DLGAP4	0.00692654	0.244222	0.162	0.108	1
BLOC1S1	0.00694141	0.163625	0.455	0.357	1
PDAP1	0.00699009	0.220459	0.256	0.189	1
SNRPF	0.00699257	0.191239	0.312	0.235	1
ZMYND11	0.00702221	0.265969	0.121	0.074	1
ROMO1	0.00702567	0.195292	0.329	0.245	1
HSBP1	0.00705003	0.158057	0.15	0.097	1
CNBP	0.00706547	0.140157	0.728	0.576	1
CARD8-AS1	0.0070716	0.878363	0.079	0.043	1
SNRPD3	0.00708073	0.278797	0.36	0.279	1
PDCD2	0.0070957	0.326759	0.295	0.229	1
POLR2C	0.0071372	0.193675	0.227	0.162	1
PIK3C2A	0.00713763	0.214453	0.16	0.104	1
DAXX	0.00715969	0.279014	0.264	0.196	1
PPP2CA	0.00716269	-0.812	0.322	0.363	1
VPREB1	0.00719602	-2.83799	0.002	0.018	1
LITAF	0.00719952	-0.0101993	0.401	0.3	1
IRS2	0.00720974	-1.28924	0.042	0.08	1
PUF60	0.00721831	0.062366	0.279	0.202	1
LINC01781	0.00723006	0.509473	0.127	0.08	1
AL031595.3	0.00723255	0.369813	0.029	0.009	1
TNFRSF1B	0.00724261	0.162429	0.197	0.132	1
PSMF1	0.00724442	0.337258	0.295	0.225	1
OSBPL8	0.00725339	-0.677592	0.345	0.383	1
RALGDS	0.0072567	0.70702	0.062	0.03	1
BCAP31	0.00725943	0.0679841	0.414	0.316	1
CLPP	0.00727053	0.30679	0.181	0.122	1
METTL5	0.00730335	0.27029	0.206	0.145	1
NNT-AS1	0.00735732	0.953415	0.073	0.038	1
SNAP23	0.00738772	-0.0641698	0.333	0.246	1
DPF2	0.00741352	0.352756	0.179	0.124	1
SDHAF2	0.00744111	0.177893	0.204	0.139	1
CAPN15	0.00747671	1.05767	0.04	0.016	1
CASP1	0.0074801	0.33984	0.133	0.084	1
CEP57	0.0075051	0.101654	0.318	0.238	1
FBXO18	0.00756186	1.89537	0.031	0.01	1
MAGEF1	0.00757449	-0.0683694	0.154	0.098	1
PYCARD	0.00760005	0.261284	0.206	0.147	1
FGR	0.00760762	0.200972	0.301	0.222	1
COX16	0.00765151	0.0788678	0.281	0.208	1
APOA1BP	0.00766387	0.96209	0.04	0.016	1
ITGB3BP	0.00767214	0.0483634	0.197	0.134	1
DUT	0.00767893	0.139766	0.341	0.262	1
RAD23A	0.00768583	0.0135871	0.48	0.377	1
DEAF1	0.00770593	0.618625	0.067	0.034	1
ARMC5	0.00771099	0.553519	0.067	0.034	1
GDE1	0.00771432	0.518773	0.069	0.036	1
ZNF41	0.00771774	0.599681	0.06	0.028	1
C12orf66	0.00774683	0.679358	0.081	0.044	1
NDUFA6	0.00776489	0.203165	0.25	0.182	1
RNF7	0.00778499	-0.0171474	0.31	0.23	1
ATXN1	0.00779409	0.495579	0.06	0.028	1
EIF2S3	0.00780392	0.0839881	0.632	0.515	1
SDHB	0.00784663	0.170579	0.216	0.151	1
ARHGAP25	0.00787329	-0.113448	0.443	0.33	1
RP13-1032I1.7	0.00787388	2.68434	0.017	0.003	1
ZNF140	0.00787428	0.509685	0.062	0.03	1
RER1	0.00787903	0.10738	0.227	0.161	1
ZNF527	0.00791429	1.77957	0.031	0.01	1
MIA2	0.00793638	-1.01327	0.173	0.225	1
CYB5D1	0.00794441	2.67638	0.017	0.003	1
SMTN	0.00794441	2.8268	0.017	0.003	1
CYSLTR1	0.00795513	0.027183	0.189	0.127	1
DDX59	0.00797744	0.288136	0.096	0.055	1
GABARAPL2	0.00798656	0.105223	0.445	0.349	1
KIAA0226L	0.00801237	0.642127	0.073	0.038	1
MPP7	0.00801293	1.15535	0.031	0.01	1
CD180	0.00801299	0.263601	0.295	0.222	1
HELZ2	0.00801388	0.395538	0.094	0.054	1
C4orf3	0.00802701	0.168885	0.41	0.321	1
ATP2B1	0.00802801	-0.0853178	0.559	0.432	1
ZNF674-AS1	0.00803933	2.47691	0.017	0.003	1
AEN	0.00804099	0.150832	0.11	0.065	1
USP45	0.00805986	-0.0845772	0.143	0.09	1
GYLTL1B	0.00809596	1.39856	0.031	0.01	1
CBFB	0.00810798	0.297241	0.135	0.085	1
OGFOD3	0.0081128	0.63566	0.081	0.044	1
TYSND1	0.00813775	0.575722	0.077	0.041	1
NCDN	0.00814615	1.82889	0.031	0.01	1
CNIH1	0.00815371	0.152674	0.208	0.145	1
RP11-147L13.15	0.0081594	1.69445	0.017	0.003	1
SSBP4	0.00817675	0.248362	0.245	0.179	1
SLC25A40	0.00817985	0.333565	0.092	0.053	1
NUTM2A-AS1	0.0082011	0.161256	0.329	0.245	1
EMC4	0.00820197	0.221966	0.245	0.179	1
SEPHS2	0.00822961	0.231119	0.224	0.161	1
HIF1AN	0.00823304	0.0777697	0.156	0.101	1
CEP192	0.0082564	-0.835177	0.069	0.112	1
TIMM8A	0.00827673	1.0866	0.042	0.017	1
RTTN	0.00828306	-1.44686	0.044	0.081	1
RP2	0.00828466	0.193953	0.104	0.061	1
GLO1	0.00828921	0.265246	0.31	0.236	1
MAFIP	0.00828943	-2.82635	0.006	0.026	1
PSME2	0.00833005	0.176898	0.428	0.334	1
SAP18	0.00836669	0.0722791	0.541	0.417	1
NCBP2-AS2	0.00846132	0.870307	0.042	0.017	1
MAP4	0.00846781	0.199302	0.243	0.174	1
BOLA2	0.00850084	0.326226	0.091	0.051	1
MRPS25	0.00850423	0.326348	0.245	0.179	1
GYG1	0.00853217	0.261133	0.085	0.047	1
SNF8	0.00856753	0.220121	0.193	0.134	1
TMEM189	0.00857928	0.25919	0.092	0.053	1
ANP32B	0.00857957	0.0927592	0.559	0.437	1
RASSF1	0.0086049	-0.0225269	0.308	0.225	1
HSPBAP1	0.0086103	0.309858	0.102	0.06	1
LSM10	0.00861246	0.108881	0.38	0.284	1
HACD2	0.00862345	-1.00876	0.11	0.158	1
SYNJ2	0.00863344	0.408772	0.091	0.051	1
SF3A2	0.00866172	0.119995	0.389	0.3	1
ZFP36	0.00870786	0.0792333	0.748	0.646	1
ZNF532	0.00871629	0.268592	0.081	0.044	1
PDK2	0.00873715	0.218309	0.069	0.036	1
H3F3A	0.0087437	0.167676	0.909	0.805	1
IPPK	0.00877732	1.46175	0.048	0.021	1
TRAPPC1	0.00878517	0.212729	0.399	0.317	1
SASH3	0.00878795	0.0684504	0.383	0.292	1
ANAPC11	0.00887343	0.225023	0.272	0.202	1
HDAC4	0.00893878	1.70613	0.05	0.023	1
AMPD2	0.0089865	1.00766	0.046	0.02	1
IL6	0.00901309	1.71688	0.033	0.011	1
BORCS6	0.00904382	0.414986	0.085	0.047	1
PTPN7	0.0090623	0.14569	0.091	0.051	1
MOB3A	0.00906738	-0.0159065	0.252	0.183	1
TP53I11	0.00913858	0.259712	0.119	0.074	1
ZMYND8	0.00914276	-0.836963	0.183	0.236	1
NUDT7	0.00915511	1.3904	0.033	0.011	1
UBTF	0.00915934	0.220447	0.301	0.226	1
PQLC2	0.00916187	3.81932	0.01	0	1
RP5-1071N3.1	0.00916187	3.71456	0.01	0	1
RP11-488L18.10	0.00916187	4.08032	0.01	0	1
AC007386.4	0.00916187	4.18161	0.01	0	1
ARMC9	0.00916187	3.82469	0.01	0	1
RP11-708J19.1	0.00916187	3.95656	0.01	0	1
RP11-398K22.12	0.00916187	4.08566	0.01	0	1
PCSK1N	0.00916187	4.83301	0.01	0	1
MAMLD1	0.00916187	3.75947	0.01	0	1
RP11-158I9.8	0.00916187	4.1219	0.01	0	1
IDI2-AS1	0.00916187	3.63349	0.01	0	1
RNASEH2B-AS1	0.00916187	4.09346	0.01	0	1
RP11-400F19.6	0.00916187	3.91646	0.01	0	1
ZGLP1	0.00916187	4.51037	0.01	0	1
RP5-821D11.7	0.00916187	4.0115	0.01	0	1
LINC01970	0.00916187	4.08727	0.01	0	1
AATF	0.00916933	0.153534	0.276	0.202	1
VARS	0.00920793	0.385605	0.108	0.065	1
SLC35A5	0.00921253	0.173449	0.096	0.055	1
ANKRA2	0.00921528	0.165916	0.177	0.121	1
FUCA2	0.00921853	0.185911	0.044	0.018	1
IGHG3	0.00924629	0.348316	0.125	0.08	1
LYN	0.00924871	-0.328022	0.717	0.704	1
NDUFA1	0.0092534	0.166369	0.482	0.385	1
CHCHD1	0.00925396	0.355714	0.108	0.065	1
PNMA1	0.0092829	1.05031	0.048	0.021	1
PSAP	0.00929373	0.0596474	0.582	0.472	1
RNF114	0.00934576	0.0500361	0.304	0.229	1
TUBB4B	0.00939975	0.326455	0.15	0.1	1
LINC00493	0.009406	1.2098	0.048	0.021	1
PPP5D1	0.00946682	-3.08595	0.008	0.028	1
ERP29	0.00949494	0.161052	0.728	0.596	1
NENF	0.00952232	0.448888	0.168	0.114	1
TLR6	0.00952854	1.05677	0.071	0.038	1
SUMO2	0.00953621	0.137625	0.686	0.583	1
ABHD14B	0.00953914	0.247638	0.314	0.242	1
OSER1	0.00955115	0.201299	0.237	0.172	1
SP2	0.00956278	0.195715	0.125	0.078	1
PATL1	0.00957685	0.110113	0.17	0.114	1
GBGT1	0.00958454	-1.29604	0.015	0.041	1
PSMB10	0.00959228	0.171929	0.441	0.343	1
AUP1	0.00961883	0.0958278	0.457	0.356	1
COPZ1	0.00964715	0.241649	0.222	0.158	1
CTBP1	0.00964865	0.243675	0.162	0.108	1
NRCAM	0.00966747	3.41148	0.013	0.001	1
TRMT2A	0.00966854	0.538047	0.102	0.061	1
LINC00094	0.00970046	2.94823	0.013	0.001	1
RILPL2	0.00972955	0.594105	0.152	0.101	1
FBL	0.00974389	0.0742982	0.445	0.341	1
S100A13	0.00976675	2.79734	0.013	0.001	1
EP400NL	0.00976675	2.87275	0.013	0.001	1
RP11-876N24.2	0.00976675	3.01505	0.013	0.001	1
TTN	0.00977789	-0.915862	0.25	0.296	1
RP4-728D4.2	0.00983344	2.77963	0.013	0.001	1
FRMPD3	0.00983344	3.05646	0.013	0.001	1
CD24	0.00984176	0.0343252	0.41	0.316	1
RWDD2A	0.00986694	2.76264	0.013	0.001	1
SMC5-AS1	0.00986694	1.72262	0.013	0.001	1
HN1L	0.00986694	2.50185	0.013	0.001	1
EMC7	0.00987624	0.146754	0.187	0.131	1
TMEM143	0.00987948	0.998077	0.052	0.024	1
FDX1	0.00988504	0.114632	0.158	0.107	1
TCEB3	0.00990054	2.18345	0.013	0.001	1
C17orf97	0.00990054	1.20156	0.013	0.001	1
ZNF835	0.00990054	1.28465	0.013	0.001	1
MRPL39	0.00992952	0.581485	0.092	0.054	1
SART1	0.00994146	0.223655	0.181	0.124	1
TMBIM6	0.00999162	0.0653684	0.642	0.508	1
THEMIS2	0.0100019	0.29022	0.092	0.053	1
DDX50	0.0100068	-0.0444389	0.301	0.218	1
TRIAP1	0.0100124	0.644685	0.114	0.07	1
MBD6	0.0100129	0.392338	0.091	0.053	1
ANKAR	0.0100257	-0.827161	0.166	0.216	1
C11orf73	0.0100364	1.90564	0.025	0.007	1
WIPF2	0.0100646	0.453868	0.106	0.064	1
NFX1	0.010139	-0.139105	0.218	0.152	1
NFYC	0.010151	0.111075	0.222	0.161	1
TIGAR	0.0101749	0.986612	0.066	0.034	1
MRPS24	0.0101806	0.155664	0.268	0.198	1
KIAA1958	0.010195	-2.77601	0.01	0.031	1
CKAP2	0.010225	0.254068	0.148	0.098	1
CUTA	0.010253	0.145994	0.401	0.319	1
NQO2	0.0102639	1.4707	0.052	0.024	1
NR4A1	0.0102676	0.664608	0.119	0.074	1
SLC16A13	0.0102901	1.10717	0.035	0.013	1
RNF5	0.0103117	0.0993632	0.158	0.105	1
SCAMP1	0.0103228	-0.949587	0.087	0.131	1
MTLN	0.0103353	0.541874	0.092	0.054	1
THRAP3	0.0103399	0.0775485	0.572	0.45	1
ZCCHC6	0.0103602	1.45504	0.025	0.007	1
ZNF547	0.0103602	0.935385	0.025	0.007	1
COL4A4	0.0103759	0.614198	0.091	0.053	1
PHAX	0.0103948	0.249111	0.154	0.102	1
CASP8AP2	0.0104413	0.367788	0.143	0.095	1
LNPK	0.0105036	-0.0836002	0.083	0.046	1
FAM46A	0.0105255	1.53722	0.025	0.007	1
SETD1A	0.0105532	0.377121	0.052	0.024	1
ITSN2	0.0105629	-0.437865	0.599	0.61	1
ACSF3	0.0105825	0.187917	0.123	0.077	1
U2AF1	0.0105904	0.215849	0.197	0.138	1
RING1	0.0106009	0.353553	0.152	0.102	1
SH3GL1	0.010609	0.225042	0.106	0.064	1
SLC35B2	0.0106308	0.595654	0.092	0.054	1
WDR1	0.0106741	0.049076	0.403	0.309	1
BMI1	0.0107349	0.953248	0.1	0.061	1
TPGS2	0.0107351	0.503454	0.114	0.071	1
THYN1	0.010741	0.315051	0.133	0.087	1
VEZF1	0.0107563	0.0938958	0.168	0.112	1
EIF1AD	0.0107714	0.312155	0.094	0.055	1
ANXA6	0.0107802	-0.386948	0.588	0.586	1
ZBTB45	0.0108237	0.757697	0.056	0.027	1
AFTPH	0.010916	0.14736	0.356	0.275	1
CTNNBIP1	0.0109639	0.517771	0.067	0.036	1
POLG	0.0109757	0.471853	0.108	0.067	1
STARD4	0.0110074	0.965275	0.06	0.03	1
TAF12	0.0110201	0.564002	0.129	0.084	1
FOSB	0.011021	0.366133	0.092	0.054	1
NAA10	0.0110722	0.301954	0.249	0.186	1
MDH1	0.0110731	0.0176462	0.318	0.233	1
RNPS1	0.0110781	0.0986684	0.47	0.384	1
KHSRP	0.0110831	0.266967	0.108	0.067	1
PPP1R18	0.0110918	0.194106	0.343	0.265	1
EIF1	0.011135	-0.0784811	0.971	0.967	1
PTBP3	0.0111372	-0.633161	0.382	0.424	1
MRGBP	0.0111631	0.771605	0.069	0.037	1
MRPL45	0.0111878	0.230761	0.114	0.071	1
MNDA	0.0111918	0.388196	0.064	0.033	1
CHTF8	0.0111975	0.238205	0.212	0.154	1
MED19	0.0112348	0.124893	0.106	0.064	1
TMEM183A	0.011322	0.124858	0.191	0.131	1
EDF1	0.0113369	0.0870865	0.59	0.468	1
ABHD3	0.0113897	0.179658	0.125	0.08	1
GLI4	0.0113953	0.633516	0.079	0.044	1
TRIP4	0.0113983	0.285925	0.098	0.058	1
ARF5	0.0114103	0.161402	0.391	0.306	1
UBE2L3	0.0114675	0.140091	0.326	0.249	1
PRDX2	0.0114784	0.235182	0.204	0.145	1
ZNF691	0.0115028	0.63003	0.037	0.014	1
AC135457.1	0.0115417	2.1419	0.019	0.004	1
ATP6V0E1	0.0115462	0.0563719	0.493	0.397	1
GNA12	0.0116298	0.364455	0.083	0.047	1
IRF7	0.0116299	0.160323	0.281	0.212	1
KIAA1429	0.011633	1.94212	0.019	0.004	1
SATB1	0.0116353	-1.06282	0.112	0.159	1
TNFSF10	0.0116627	0.384453	0.116	0.073	1
LINC00869	0.0116636	1.96579	0.019	0.004	1
SIMC1	0.0116689	0.248994	0.152	0.101	1
TBL1XR1	0.0116922	0.245073	0.171	0.118	1
FAM179B	0.0116942	2.0354	0.019	0.004	1
C14orf1	0.0116942	1.82141	0.019	0.004	1
EXOSC10	0.0117023	-0.102806	0.206	0.142	1
WDR5B	0.0117249	1.65519	0.019	0.004	1
CEBPB	0.0117282	0.214098	0.133	0.087	1
DCTPP1	0.0117287	-0.0698139	0.17	0.114	1
HSD17B7	0.0117359	0.220736	0.152	0.101	1
HNRNPU	0.0117613	-0.265709	0.724	0.704	1
LINC00936	0.0117833	1.44481	0.04	0.017	1
OSER1-AS1	0.0117866	1.74106	0.019	0.004	1
RAB24	0.0118036	0.374592	0.297	0.228	1
SLC11A1	0.0118036	2.37961	0.027	0.009	1
IER3IP1	0.0118388	0.262887	0.164	0.112	1
ZNF33B	0.0118657	0.0780969	0.125	0.08	1
ZNF48	0.0118688	0.727203	0.039	0.016	1
GFER	0.0118701	0.529949	0.118	0.075	1
DDX6	0.0118711	-0.49698	0.551	0.546	1
RNF169	0.0118985	0.466755	0.119	0.075	1
CREB1	0.0119116	0.236256	0.343	0.262	1
SYAP1	0.0119206	0.0520558	0.222	0.158	1
HMGN4	0.0119428	0.0908669	0.277	0.205	1
FGFR1OP2	0.0119759	0.172376	0.25	0.186	1
ZNF587B	0.0119945	-2.24943	0.015	0.04	1
B4GALT7	0.012027	0.567189	0.071	0.038	1
ARL4A	0.0120388	0.209308	0.204	0.145	1
ABRACL	0.012051	0.33503	0.191	0.135	1
SAP30BP	0.0120693	-0.0961634	0.333	0.249	1
AC073332.1	0.0120816	1.81443	0.027	0.009	1
DDRGK1	0.0121023	0.361243	0.177	0.125	1
GSR	0.0121265	0.194477	0.096	0.057	1
DNTTIP2	0.0121301	0.19472	0.276	0.203	1
TMED2	0.0121324	0.379593	0.293	0.22	1
ATXN3	0.0121325	0.304878	0.177	0.124	1
SRP19	0.0121364	0.0186505	0.229	0.164	1
NFKBIL1	0.0122028	0.519614	0.079	0.044	1
TLE3	0.0122741	0.461044	0.133	0.088	1
HLA-F	0.0122979	0.0589315	0.536	0.421	1
HDAC1	0.012345	0.0577991	0.397	0.307	1
PHC3	0.0124445	-0.593679	0.36	0.394	1
UQCRC2	0.0124594	0.245718	0.291	0.22	1
MYO1G	0.0125627	0.190612	0.38	0.294	1
ADCK3	0.0125753	1.25141	0.027	0.009	1
FAM172A	0.0125811	-0.683402	0.222	0.272	1
ARL2	0.0125812	0.673657	0.102	0.063	1
NCF1	0.0125924	-0.250652	0.84	0.805	1
PPP1R14B	0.0125971	1.48241	0.042	0.018	1
MRPL40	0.0126406	0.537109	0.181	0.129	1
DYRK4	0.0126441	0.424603	0.104	0.064	1
SLC5A3	0.0127963	0.343153	0.091	0.053	1
MTMR6	0.012851	-1.14027	0.129	0.174	1
POLR2J3	0.0128703	-0.843692	0.301	0.337	1
GSK3A	0.0128709	0.470636	0.04	0.017	1
PNRC1	0.0128997	-0.161286	0.925	0.873	1
MRPL30	0.0129097	0.283997	0.075	0.041	1
ATP5MPL	0.0129353	0.22219	0.36	0.279	1
ACAD9	0.0129397	0.61828	0.075	0.041	1
AP1S3	0.0129661	-0.264309	0.1	0.06	1
CWC25	0.0130057	0.0463156	0.183	0.128	1
FAM111A	0.0130153	-1.13345	0.145	0.188	1
CDKN2AIPNL	0.0130241	0.256802	0.123	0.08	1
NXPH4	0.0130324	0.413728	0.098	0.06	1
POLR2K	0.0130602	0.170851	0.175	0.121	1
SLC25A3	0.0130758	0.0105294	0.62	0.494	1
RGS14	0.0131155	0.313941	0.168	0.115	1
UNC50	0.0131402	0.230945	0.112	0.07	1
MTX1	0.013142	0.220614	0.092	0.054	1
PRKCD	0.0131463	0.175728	0.16	0.107	1
TSPO	0.0131618	0.248231	0.245	0.182	1
C1orf109	0.0132129	1.00567	0.04	0.017	1
NDC1	0.0132346	0.677185	0.04	0.017	1
EIF5B	0.0132749	-0.127416	0.353	0.265	1
BTF3L4	0.0132885	-0.0703054	0.25	0.179	1
RTN4	0.0133413	0.140402	0.31	0.236	1
KHDRBS1	0.0133598	-0.0244961	0.63	0.501	1
TOR1B	0.0133837	0.329162	0.073	0.04	1
STX7	0.0134187	-0.436973	0.694	0.669	1
CENPQ	0.0134268	1.1955	0.044	0.02	1
CD1C	0.0134324	0.372301	0.179	0.125	1
JAM3	0.0134844	0.169676	0.069	0.037	1
SDF2L1	0.0135223	-0.136332	0.102	0.061	1
UBA6	0.0135431	-0.0243743	0.191	0.131	1
LTBP4	0.013562	0.523279	0.083	0.048	1
GATAD1	0.0136309	-0.168338	0.079	0.044	1
KCNH8	0.0136479	-1.03963	0.1	0.145	1
TUBA1B	0.013695	0.0255497	0.493	0.385	1
U2AF1L5	0.0137018	0.0470633	0.131	0.084	1
SET	0.0137277	0.127075	0.514	0.417	1
GAN	0.0138632	1.5555	0.029	0.01	1
RNGTT	0.0138695	0.177317	0.227	0.165	1
POLR2H	0.0138866	0.138317	0.125	0.081	1
MSRB1	0.0139183	1.14169	0.029	0.01	1
MTERF4	0.0139506	0.176725	0.229	0.168	1
CIZ1	0.0139907	0.214078	0.114	0.071	1
ATP6V0A2	0.0140187	0.124872	0.168	0.115	1
GDI2	0.0140245	0.119108	0.622	0.514	1
GDF7	0.0140569	1.09678	0.029	0.01	1
FAM49A	0.0140846	0.240874	0.208	0.148	1
BEST1	0.0140848	1.20404	0.029	0.01	1
COX11	0.0141481	0.460953	0.116	0.074	1
RGS10	0.0141494	0.491286	0.114	0.073	1
SH3BGRL	0.0142076	0.0396213	0.553	0.45	1
PIH1D1	0.0142416	0.256564	0.222	0.162	1
FO538757.2	0.0143018	0.927462	0.044	0.02	1
SMDT1	0.0143282	0.0590257	0.593	0.467	1
PARP3	0.0143458	1.13883	0.044	0.02	1
AP5M1	0.0143501	0.389819	0.118	0.075	1
ORC4	0.0143518	0.0180533	0.164	0.111	1
POLR1D	0.0143859	0.14709	0.397	0.312	1
SCYL2	0.0144273	0.470775	0.133	0.088	1
LMF2	0.0144496	0.194847	0.158	0.108	1
GOLGA7	0.0145312	0.318027	0.168	0.117	1
TRUB2	0.0145439	0.374374	0.094	0.057	1
SMARCD1	0.0146177	-0.149874	0.216	0.155	1
OTUD6B-AS1	0.0146546	0.0916867	0.227	0.165	1
UBE2T	0.0146784	2.26479	0.021	0.006	1
SNHG7	0.0147139	0.0419603	0.64	0.516	1
LASP1	0.0147226	0.360552	0.2	0.145	1
ITGAX	0.0147422	1.07933	0.048	0.023	1
SLAMF1	0.0147548	0.277525	0.131	0.087	1
FAM185A	0.014803	-1.68459	0.027	0.055	1
MST1	0.0148243	-3.92838	0	0.011	1
AC113143.3	0.0148243	-4.11981	0	0.011	1
AC107375.1	0.0148243	-4.94093	0	0.011	1
RP11-421L21.3	0.014854	1.92527	0.021	0.006	1
NCOA7	0.014864	0.10671	0.171	0.119	1
EIF2A	0.0149866	0.126768	0.293	0.22	1
BACH1	0.0150261	-0.804764	0.231	0.273	1
ASNA1	0.0150315	1.85487	0.021	0.006	1
SLC39A3	0.0150447	0.42808	0.139	0.092	1
TFEC	0.0151015	0.848821	0.046	0.021	1
HLA-E	0.0151063	-0.14949	0.954	0.947	1
PIN1	0.0151264	0.116706	0.212	0.154	1
FNTB	0.0151389	1.45534	0.021	0.006	1
AC007569.1	0.0151505	-0.865435	0.171	0.218	1
ZNF470	0.0151748	1.25611	0.021	0.006	1
GNPDA1	0.0152108	1.868	0.021	0.006	1
NEDD8	0.0152204	0.0958142	0.364	0.283	1
C14orf159	0.0152831	1.69052	0.021	0.006	1
EML3	0.0152924	0.0396139	0.133	0.087	1
RAP2C	0.0153087	-0.0397771	0.185	0.128	1
C19orf24	0.0153299	1.64276	0.031	0.011	1
PRDM11	0.0153556	1.27602	0.021	0.006	1
PCBP1	0.0153643	0.0834633	0.773	0.616	1
SRSF6	0.0153936	0.0322186	0.237	0.174	1
ANKRD28	0.0154005	-1.27411	0.029	0.058	1
SYNRG	0.0154129	-0.038158	0.364	0.28	1
TRAP1	0.0154871	0.170629	0.133	0.087	1
GAMT	0.0154919	0.810733	0.054	0.027	1
TXNDC17	0.0155096	0.642315	0.127	0.085	1
UBE2A	0.0155152	0.0955731	0.214	0.155	1
TUSC2	0.0155201	0.353309	0.158	0.11	1
TOPORS-AS1	0.0155327	1.43532	0.031	0.011	1
CSRNP2	0.0155751	0.991966	0.021	0.006	1
ALG3	0.0155775	0.0206599	0.118	0.074	1
SRP68	0.0156143	0.191165	0.131	0.085	1
SNHG15	0.0156391	0.367795	0.206	0.154	1
PRR5L	0.0156665	3.04803	0.015	0.003	1
SDHC	0.0156976	0.249546	0.258	0.196	1
IGIP	0.015723	0.25121	0.021	0.006	1
CYB5B	0.0157363	0.241795	0.177	0.125	1
LINC00969	0.0157379	1.48249	0.031	0.011	1
RP11-445F6.2	0.0157571	2.5613	0.015	0.003	1
TENT5A	0.0157572	-1.13864	0.102	0.144	1
FUT7	0.0157581	0.566165	0.048	0.023	1
ZNF358	0.0157602	0.519669	0.021	0.006	1
EMC9	0.0157674	0.967006	0.031	0.011	1
GPR65	0.0157739	0.405918	0.141	0.095	1
ADPRH	0.0157759	0.874152	0.062	0.033	1
RBM41	0.0157794	0.408492	0.11	0.07	1
SDF4	0.0158002	0.151628	0.266	0.199	1
KIAA0196	0.0158483	2.35259	0.015	0.003	1
SCD	0.015894	2.34439	0.015	0.003	1
SH3TC1	0.0158943	0.28053	0.141	0.094	1
FBXO25	0.0159275	0.573684	0.118	0.077	1
CFAP20	0.0159454	0.863356	0.066	0.036	1
RB1CC1	0.0159456	-0.960025	0.303	0.331	1
MAD2L2	0.0159498	0.0997838	0.123	0.08	1
USP33	0.0159782	-0.811118	0.198	0.245	1
FAM175B	0.016032	2.14593	0.015	0.003	1
PDCL	0.0160432	0.778714	0.067	0.037	1
MCM5	0.0160761	-0.0332731	0.245	0.179	1
AC009318.3	0.0160782	2.18928	0.015	0.003	1
AL731559.1	0.0160806	-3.73539	0.002	0.016	1
TMEM220-AS1	0.0161245	1.29591	0.015	0.003	1
AC016957.2	0.0161245	1.17369	0.015	0.003	1
CLTA	0.0161323	0.062985	0.279	0.211	1
AC005674.2	0.016171	1.67159	0.015	0.003	1
COPS3	0.0161867	0.281478	0.156	0.11	1
GTPBP3	0.0162567	0.658993	0.062	0.033	1
UBE2S	0.016272	0.393713	0.05	0.024	1
DSP	0.0162999	-0.954027	0.104	0.147	1
PLEKHF2	0.0163011	-0.0564115	0.441	0.333	1
PNPLA6	0.0163221	0.0581619	0.096	0.058	1
AC017104.1	0.0163317	0.679587	0.077	0.044	1
GRASP	0.0163332	-0.0254234	0.189	0.134	1
MTHFD2	0.0163545	0.365773	0.083	0.048	1
P2RX5	0.016357	0.206485	0.645	0.531	1
SLC25A43	0.0163622	0.609677	0.075	0.043	1
NXF1	0.0163701	0.0223483	0.133	0.087	1
TM7SF2	0.0163947	0.730018	0.066	0.036	1
MECP2	0.0164412	-0.26196	0.308	0.222	1
MRPL57	0.0164643	0.149672	0.214	0.155	1
HCCS	0.016471	0.643972	0.062	0.033	1
DNPEP	0.0164824	-0.0442116	0.227	0.165	1
CEP120	0.0164964	0.161607	0.198	0.142	1
PTPN9	0.0165463	0.647205	0.064	0.034	1
NIPSNAP3B	0.016562	0.818824	0.058	0.03	1
MGST3	0.0165774	0.431238	0.204	0.151	1
CROCC	0.0166491	1.04331	0.073	0.041	1
COX20	0.0166652	0.331907	0.171	0.119	1
JMJD4	0.0166703	0.429829	0.071	0.04	1
ARMC6	0.0167627	0.767461	0.073	0.041	1
RBBP5	0.0167768	0.567172	0.083	0.048	1
DNAAF2	0.0167787	0.237913	0.125	0.083	1
TIGD7	0.0167962	0.641581	0.054	0.027	1
SERTAD2	0.0168022	0.142274	0.212	0.154	1
TMEM70	0.0168289	0.425367	0.087	0.051	1
EMILIN2	0.0168753	0.721763	0.066	0.036	1
BUD23	0.0168845	0.0272684	0.243	0.179	1
MRPL11	0.0169091	0.417531	0.17	0.119	1
IGHG2	0.0169096	0.509559	0.141	0.097	1
ARID3A	0.0170227	0.111516	0.054	0.027	1
TINF2	0.0170466	-0.172511	0.285	0.208	1
UBE2Q2	0.0170589	-0.0250095	0.164	0.112	1
NADK	0.0170633	0.283411	0.141	0.095	1
GHITM	0.0170656	0.0987834	0.374	0.299	1
TTC9C	0.0171955	0.5468	0.069	0.038	1
ACP1	0.0172085	0.13959	0.353	0.273	1
GEMIN5	0.0173033	0.43356	0.058	0.03	1
ITPK1	0.0173112	0.610021	0.064	0.034	1
GTF2F1	0.0173757	-0.267028	0.237	0.174	1
LMNB1	0.0173947	0.0512651	0.087	0.051	1
FLOT1	0.0173994	0.104536	0.152	0.102	1
PSMA6	0.0174781	0.0842636	0.297	0.228	1
KAT8	0.0174841	0.195865	0.198	0.142	1
MED11	0.0175465	0.310077	0.102	0.064	1
GTF3C2	0.0175468	0.385355	0.127	0.085	1
EPS15	0.0175479	-0.0269045	0.304	0.233	1
TMEM63B	0.0176	-0.155566	0.046	0.021	1
POLR1E	0.0177995	0.26698	0.091	0.054	1
SFXN2	0.0178354	1.35091	0.033	0.013	1
SCAMP3	0.0178679	0.107803	0.214	0.155	1
ZFPM1	0.0178881	0.86423	0.035	0.014	1
SBNO1	0.0179133	0.134437	0.235	0.172	1
ATF7	0.0179254	0.140764	0.148	0.1	1
ZNF428	0.0179286	0.252975	0.204	0.149	1
PPAT	0.0179312	-0.071662	0.052	0.026	1
HMOX2	0.0179724	0.0494239	0.16	0.11	1
FAM73A	0.0179808	2.01941	0.023	0.007	1
AHNAK	0.0180025	0.0487635	0.53	0.428	1
TNPO1	0.0180132	0.0616521	0.22	0.161	1
LBHD1	0.0180416	1.43269	0.035	0.014	1
RHOH	0.0180677	-0.367827	0.699	0.676	1
SRP54	0.0180705	0.118025	0.197	0.139	1
CDC37	0.0180842	0.0322111	0.52	0.42	1
ZNF417	0.0180861	1.4776	0.037	0.016	1
SLC17A5	0.0180995	0.585431	0.054	0.027	1
MPV17	0.0181108	0.467293	0.156	0.111	1
TMBIM4	0.0181131	-0.581694	0.489	0.498	1
CARD11	0.0181322	0.069288	0.214	0.154	1
POMZP3	0.018153	0.499945	0.096	0.06	1
FDXR	0.0181781	1.82698	0.023	0.007	1
C21orf59	0.0181979	1.60665	0.023	0.007	1
RASGRP1	0.0182026	0.444929	0.102	0.064	1
CNN2	0.0182059	0.14521	0.642	0.543	1
MESDC1	0.0182177	1.7054	0.023	0.007	1
DDX54	0.0182485	-0.0568045	0.233	0.172	1
ARHGEF3	0.0182575	-0.772901	0.133	0.178	1
FTSJ1	0.0182935	0.182993	0.106	0.067	1
AKR7A2	0.0183071	0.371239	0.173	0.124	1
FAM120B	0.0183839	-0.0189201	0.16	0.11	1
C19orf25	0.018408	0.0647601	0.21	0.151	1
MRPL43	0.0184456	0.155162	0.241	0.183	1
PSMD5-AS1	0.0184976	1.65318	0.023	0.007	1
PEX10	0.0184976	0.417489	0.098	0.061	1
KPNB1	0.0184977	-0.52101	0.462	0.477	1
RABIF	0.0185118	0.183395	0.123	0.081	1
RP11-108M9.4	0.0185379	1.30554	0.023	0.007	1
RSBN1L	0.0185417	-0.0635363	0.347	0.266	1
TMEM43	0.0185716	0.210165	0.104	0.065	1
IDUA	0.0185723	1.48994	0.035	0.014	1
C5orf45	0.0185782	1.05992	0.023	0.007	1
PCGF6	0.0185921	0.56419	0.067	0.037	1
POLR2J	0.0185954	0.0793231	0.281	0.213	1
PTBP1	0.0186572	0.0852676	0.341	0.263	1
AGAP4	0.0186592	1.21911	0.023	0.007	1
PCED1B	0.0186769	-0.0582101	0.148	0.1	1
CYB5A	0.0187721	0.184057	0.206	0.152	1
TPD52	0.018797	-0.398177	0.62	0.603	1
MRPL28	0.0188246	0.472257	0.156	0.11	1
PUM2	0.0188499	-0.687706	0.397	0.417	1
LPIN2	0.0189036	-0.133614	0.102	0.063	1
CTNNA1	0.0189512	-0.195488	0.11	0.068	1
BRD4	0.018965	0.0150177	0.281	0.211	1
RWDD1	0.0189803	-0.0196023	0.333	0.255	1
LY9	0.0189943	0.182132	0.368	0.292	1
XKR8	0.0190195	0.65093	0.035	0.014	1
RAB31	0.0190336	0.475991	0.15	0.105	1
ESD	0.0190337	0.186294	0.187	0.134	1
MAP3K12	0.01911	0.885924	0.023	0.007	1
TGFB1	0.0191685	0.0981791	0.258	0.201	1
NRROS	0.0191829	0.181299	0.237	0.175	1
VDAC1	0.0191872	0.0880579	0.245	0.179	1
RALA	0.0191875	-0.0115043	0.152	0.104	1
PTP4A3	0.0191896	0.925882	0.037	0.016	1
NOP58	0.0192087	-0.583332	0.41	0.438	1
NRM	0.0192335	0.158478	0.114	0.073	1
AMZ2	0.0192364	0.138774	0.171	0.121	1
PPP1CA	0.0192385	0.0901444	0.545	0.444	1
FAM102A	0.0192658	0.486575	0.119	0.08	1
PSMG3	0.0192796	0.821066	0.1	0.064	1
MTG2	0.0193084	-0.205024	0.066	0.036	1
ISG20L2	0.0193314	0.170633	0.154	0.107	1
LETMD1	0.019337	0.190445	0.185	0.134	1
OSBPL10	0.0194019	-0.019025	0.262	0.195	1
OAS1	0.0194068	-0.0260737	0.216	0.156	1
RNF135	0.019408	0.239694	0.141	0.095	1
ARHGAP18	0.0194678	0.130499	0.062	0.033	1
CWC22	0.0194786	0.232575	0.154	0.107	1
LSM3	0.0194807	0.171163	0.252	0.189	1
GSTP1	0.0194832	0.0877525	0.368	0.293	1
C17orf89	0.0195383	1.12956	0.037	0.016	1
COPB2	0.0195422	-0.0171085	0.2	0.145	1
S100PBP	0.0195629	0.0114418	0.152	0.105	1
ZCCHC7	0.0196042	-0.422606	0.539	0.548	1
COA1	0.0196396	0.0807493	0.183	0.129	1
TIMM17B	0.0196812	0.18561	0.218	0.161	1
SGCB	0.019707	1.70033	0.039	0.017	1
TCEB1	0.019707	1.30046	0.039	0.017	1
THOP1	0.0197168	0.67429	0.098	0.063	1
SEC24B	0.0197412	0.224595	0.195	0.142	1
POMP	0.0197452	-0.0233767	0.351	0.265	1
CCDC9	0.0197953	0.667728	0.037	0.016	1
EGLN2	0.019807	-0.0200474	0.258	0.192	1
PTPN18	0.0198238	0.107139	0.189	0.134	1
HNRNPL	0.0198879	0.0291766	0.472	0.374	1
TMEM30A	0.0199441	-0.0626382	0.193	0.135	1
LTV1	0.0200167	-0.103069	0.145	0.097	1
CBX1	0.0201225	0.0534063	0.145	0.098	1
PSAT1	0.0201565	3.56725	0.012	0.001	1
AP001258.4	0.0201565	3.10876	0.012	0.001	1
E2F1	0.0201565	3.24907	0.012	0.001	1
LARGE	0.0201565	2.88097	0.012	0.001	1
UBE2V2	0.0201867	0.21988	0.197	0.144	1
CCBL2	0.020224	3.11046	0.012	0.001	1
TSSC1	0.020224	2.79806	0.012	0.001	1
AL096803.2	0.020224	2.59116	0.012	0.001	1
AL512625.2	0.020224	3.63881	0.012	0.001	1
DPH2	0.020224	0.829224	0.073	0.043	1
TTC1	0.0202251	0.290516	0.204	0.152	1
IFT52	0.0202637	0.185814	0.102	0.064	1
ATRIP.1	0.0202916	2.89743	0.012	0.001	1
MAPK10	0.0202916	2.64035	0.012	0.001	1
EIF3J-AS1	0.0202916	2.83565	0.012	0.001	1
AL355353.1	0.0202916	2.52499	0.012	0.001	1
ANG	0.0203594	2.39852	0.012	0.001	1
RP11-333E1.1	0.0203594	2.53534	0.012	0.001	1
USP36	0.0203598	0.0323713	0.154	0.107	1
SLFN13	0.0203899	1.34115	0.04	0.018	1
AGFG1	0.0203972	-0.105677	0.129	0.084	1
RP11-142C4.6	0.0204274	2.55184	0.012	0.001	1
LINC01252	0.0204274	2.61429	0.012	0.001	1
AC002310.12	0.0204274	2.72929	0.012	0.001	1
AC012467.2	0.0204274	2.03442	0.012	0.001	1
AL133410.2	0.0204274	2.3662	0.012	0.001	1
DEXI	0.020436	0.977878	0.039	0.017	1
SFXN5	0.0204843	0.932079	0.037	0.016	1
BLCAP	0.0204867	0.0619471	0.318	0.246	1
PRR13	0.0204967	0.0864227	0.593	0.492	1
AL161781.2	0.0205201	0.269133	0.112	0.073	1
ARID1B	0.0205273	-0.634729	0.391	0.422	1
HMGA1	0.0205278	0.179175	0.264	0.206	1
NUP42	0.0205467	-0.827811	0.145	0.191	1
MIR3681HG	0.0205641	0.673255	0.012	0.001	1
C8orf37-AS1	0.0205641	1.45678	0.012	0.001	1
GNG10	0.0205752	0.317809	0.133	0.09	1
FAM122A	0.0206626	1.59464	0.025	0.009	1
HPS1	0.0207034	0.0313915	0.351	0.275	1
HDDC3	0.0207265	0.597098	0.104	0.067	1
NARS2	0.0207976	0.280963	0.092	0.057	1
MIF	0.0208627	0.12812	0.64	0.514	1
ZFP14	0.0208749	0.115998	0.152	0.105	1
GUK1	0.0209241	0.0982988	0.393	0.314	1
BSCL2	0.0209796	0.276801	0.11	0.071	1
CNOT2	0.0210111	-0.722981	0.316	0.344	1
PTS	0.0210244	0.403615	0.1	0.064	1
RNF122	0.02104	-1.9053	0.01	0.028	1
STAG3	0.0210656	0.660812	0.091	0.057	1
CCDC122	0.0210903	-1.16868	0.027	0.054	1
CEP164	0.0211919	0.247932	0.118	0.077	1
ARHGAP17	0.0212263	0.0254331	0.516	0.422	1
CIAO2B	0.0212451	0.0342822	0.241	0.179	1
HSPA1B	0.0212575	1.2633	0.025	0.009	1
L2HGDH	0.0212575	1.75091	0.025	0.009	1
HN1	0.0212575	1.54497	0.025	0.009	1
AC104794.3	0.0213005	1.46177	0.025	0.009	1
TMEM147	0.0213057	0.15506	0.183	0.131	1
UGGT2	0.0213436	1.11949	0.025	0.009	1
MCRS1	0.0213718	0.0919147	0.158	0.11	1
FMO4	0.0213996	-2.14913	0.012	0.031	1
POLD2	0.0214778	0.052869	0.175	0.125	1
TOMM70A	0.0214952	1.2346	0.025	0.009	1
SSH1	0.021523	0.454338	0.039	0.017	1
FAM226B	0.0215286	3.24063	0.017	0.004	1
SEC61A2	0.0216243	0.248121	0.039	0.017	1
MAN1A2	0.0216632	0.0799149	0.204	0.148	1
COX6A1	0.0216721	0.0918183	0.64	0.521	1
AC011450.1	0.0217048	0.314584	0.04	0.018	1
SPATA6	0.0217385	-3.05089	0.004	0.018	1
GDPD1	0.0217478	2.42028	0.017	0.004	1
FCGRT	0.0217946	0.25193	0.133	0.09	1
BBOF1	0.021803	2.3424	0.017	0.004	1
BX088651.4	0.021803	1.97497	0.017	0.004	1
CHCHD3	0.0218934	-0.0680039	0.258	0.192	1
RGS16	0.0219136	2.10443	0.017	0.004	1
TMEM67	0.0219136	1.80003	0.017	0.004	1
FAM63B	0.0219136	2.2436	0.017	0.004	1
ETFA	0.021915	-0.0189437	0.183	0.129	1
DNAJC7	0.0219161	0.0521508	0.25	0.189	1
NPRL3	0.021917	0.370201	0.1	0.064	1
ALKBH6	0.0219255	0.213217	0.112	0.073	1
AC004556.3	0.0219555	0.999167	0.025	0.009	1
DCPS	0.02196	-0.050809	0.127	0.084	1
SKIV2L2	0.0220247	2.04868	0.017	0.004	1
AGAP9	0.0220247	0.939674	0.017	0.004	1
HTATIP2	0.0220484	0.10097	0.158	0.111	1
SLC22A15	0.0220804	1.97734	0.017	0.004	1
ZCCHC11	0.0220855	1.02991	0.044	0.021	1
USP19	0.0220943	0.228902	0.064	0.036	1
RHOT1	0.0221294	0.371004	0.116	0.075	1
STK11IP	0.0222764	0.346339	0.044	0.021	1
DONSON	0.0223045	1.74808	0.017	0.004	1
C21orf2	0.0223045	1.49131	0.017	0.004	1
TEX30	0.0223123	0.514986	0.042	0.02	1
TOP1MT	0.0223214	0.580675	0.067	0.038	1
RAE1	0.0223229	0.300249	0.119	0.08	1
PDZD11	0.0223332	0.969715	0.046	0.023	1
CNBD2	0.0223387	0.717104	0.04	0.018	1
ZNF584	0.0223609	0.715704	0.017	0.004	1
CAMLG	0.0223763	0.0289695	0.264	0.198	1
VAC14	0.0224009	0.214593	0.121	0.08	1
TSN	0.0224187	-0.227426	0.231	0.165	1
GRPEL1	0.0224853	0.443522	0.098	0.063	1
MCUR1	0.0225118	0.5441	0.11	0.073	1
LINC01578	0.0225209	-0.80927	0.254	0.294	1
SPAG7	0.0225784	0.0676829	0.179	0.128	1
TMUB2	0.0225852	0.132699	0.225	0.168	1
TCERG1	0.0226071	0.0907479	0.304	0.239	1
CD63	0.0226826	0.250584	0.121	0.081	1
ZNF416	0.0227015	1.08913	0.017	0.004	1
SLC16A14	0.0227112	-4.72553	0	0.01	1
GPR82	0.0227112	-4.53489	0	0.01	1
AC008074.2	0.0227112	-4.55004	0	0.01	1
AL596202.1	0.0227112	-4.51655	0	0.01	1
AC034102.5	0.0227112	-3.70766	0	0.01	1
CSRP1	0.0227165	0.563322	0.067	0.038	1
NCBP1	0.0227196	-1.18517	0.106	0.144	1
WDR3	0.0227425	0.774466	0.052	0.027	1
NIFK	0.0228152	0.0525722	0.197	0.142	1
DNASE2	0.0228339	0.292594	0.1	0.063	1
SFI1	0.0229168	-0.864963	0.085	0.124	1
ARF1	0.0229823	0.111573	0.57	0.469	1
TMEM41B	0.0230108	-1.12633	0.133	0.174	1
MT-ND4L	0.0230325	0.0524893	0.996	0.99	1
EIF5A	0.0230571	0.0516162	0.624	0.514	1
ITM2C	0.0231212	0.159208	0.27	0.208	1
STAT6	0.0231297	0.148116	0.399	0.316	1
LILRB1	0.0231302	0.157431	0.237	0.178	1
TIMMDC1	0.0232554	0.0273302	0.116	0.075	1
ATP11A	0.0232579	0.0330364	0.1	0.063	1
NLRC5	0.0232611	0.0596784	0.168	0.118	1
ZNF91	0.0232628	0.0432128	0.202	0.148	1
THAP4	0.0233396	0.443281	0.116	0.077	1
RRP12	0.0233454	0.354859	0.069	0.04	1
UBXN11	0.0234638	0.679645	0.052	0.027	1
THG1L	0.0235086	0.662087	0.066	0.037	1
GPALPP1	0.0235393	0.0635608	0.118	0.077	1
EPC1	0.0235823	-0.447831	0.645	0.629	1
KIAA0141	0.0236099	1.29292	0.027	0.01	1
SNRPN	0.0236183	0.105328	0.385	0.309	1
KCNN4	0.0236255	0.442785	0.096	0.061	1
RNASEH2A	0.0236309	0.845537	0.067	0.038	1
COX7B	0.023641	0.090955	0.318	0.246	1
CNP	0.0236501	0.348013	0.1	0.064	1
MAT2A	0.023679	0.0800713	0.291	0.222	1
RAP1B	0.0237199	-0.100627	0.441	0.346	1
MIEF1	0.0237767	0.221541	0.071	0.041	1
NBPF11	0.0237868	-0.124212	0.146	0.1	1
CAMTA1	0.0238658	0.128665	0.164	0.117	1
ATAD2B	0.023942	-0.605188	0.197	0.238	1
PFAS	0.0239755	0.42057	0.046	0.023	1
PRELID3B	0.0240216	0.395228	0.189	0.138	1
AAMP	0.0240392	0.248908	0.22	0.165	1
XPC	0.024041	0.0329764	0.21	0.155	1
ATP5MD	0.0240619	0.16169	0.358	0.286	1
WDR6	0.0241129	-0.0326511	0.183	0.132	1
KDSR	0.0241612	0.0651524	0.092	0.057	1
FBXO44	0.0242019	0.241686	0.143	0.1	1
GOLGA8A	0.0243458	0.0409386	0.092	0.057	1
CLASRP	0.0243936	0.106266	0.362	0.286	1
ZNF649	0.0244094	0.547239	0.06	0.033	1
SYMPK	0.0244467	0.256837	0.146	0.102	1
HMGCR	0.0244649	0.672668	0.056	0.03	1
ZNF586	0.0244829	0.37547	0.116	0.077	1
EPHX2	0.0244843	-3.05108	0.002	0.014	1
PRDM1	0.0245221	0.95788	0.027	0.01	1
INO80C	0.0245575	0.297318	0.083	0.05	1
IMPDH1	0.0245643	0.210954	0.119	0.08	1
TCEA2	0.0245998	0.013858	0.15	0.104	1
WDR11	0.0246038	0.226005	0.276	0.215	1
ATP6V0C	0.0246676	0.048821	0.526	0.43	1
RPN1	0.0247544	0.119673	0.306	0.242	1
PSMA2	0.0248016	0.202403	0.308	0.24	1
HIRIP3	0.0248292	0.644059	0.054	0.028	1
RPRD1A	0.0248305	0.293446	0.214	0.159	1
NDUFA8	0.024855	0.443463	0.11	0.073	1
MCCC1	0.0248886	0.203235	0.116	0.077	1
C6orf1	0.0249425	1.0129	0.027	0.01	1
IAH1	0.024955	0.246147	0.16	0.112	1
PMPCA	0.0249611	-0.115451	0.137	0.092	1
SMYD2	0.0249741	0.308167	0.098	0.063	1
LEO1	0.0250361	0.0689464	0.073	0.043	1
SNTA1	0.0250367	0.601338	0.027	0.01	1
TRAF7	0.0250464	0.39009	0.141	0.098	1
REXO2	0.025088	0.0736776	0.108	0.07	1
ZMAT2	0.0251239	-0.139836	0.272	0.206	1
GOLPH3	0.0252019	0.131559	0.195	0.141	1
HDAC6	0.0252208	0.242817	0.077	0.046	1
PDCD10	0.0253866	-0.110297	0.299	0.23	1
MRPL2	0.0253884	0.416467	0.106	0.07	1
GGA2	0.0253977	0.0348067	0.553	0.437	1
PDE4DIP	0.0254294	0.166748	0.166	0.118	1
SLC45A3	0.0254686	1.58482	0.029	0.011	1
TRA2A	0.0254723	-0.603248	0.461	0.475	1
SPATA20	0.0255421	0.352319	0.064	0.036	1
LCP2	0.0256863	0.53392	0.046	0.023	1
ELOVL1	0.0257373	0.12804	0.162	0.114	1
RNF216	0.0257505	-0.120118	0.227	0.166	1
KARS	0.025777	0.153177	0.175	0.127	1
LSM1	0.0258591	0.161708	0.133	0.091	1
CDK4	0.0258742	0.193504	0.131	0.09	1
ZNF23	0.0259118	0.145821	0.056	0.03	1
PRXL2C	0.0260072	0.46376	0.069	0.04	1
ZBTB11-AS1	0.0260387	0.336043	0.05	0.026	1
ATN1	0.026085	0.385449	0.048	0.024	1
UBXN7	0.0261232	-1.19771	0.156	0.193	1
[truncated: 9,572 more rows]

## Sheet: Table S8. memory DEGs
Differentially expressed genes in memory B cells
	p_val	avg_log2FC (HC)	pct.1 (HC)	pct.2 (Stage 1 T1D)	p_val_adj
RPS26	3.74625210315412e-79	-0.807761	0.978	0.986	1.79475445757908e-74
IFI30	2.79731760553689e-64	-1.2255	0.58	0.75	1.34013891846061e-59
DUSP1	3.65456131736256e-59	0.799248	0.839	0.676	1.75082723592206e-54
HLA-DPA1	2.88751459337428e-57	-0.337013	0.995	0.999	1.38335049139375e-52
CD52	1.4620997450709e-54	-0.346509	0.996	0.999	7.00462745868565e-50
HLA-DRB1	2.2284586330978e-52	-0.362154	0.998	0.999	1.0676099619445e-47
UCP2	3.95701196433802e-52	-0.630263	0.891	0.956	1.89572529187506e-47
FAM229A	4.80368968851348e-46	-3.84117	0.009	0.136	2.30135165597304e-41
RPL35A	1.34832920025139e-45	0.212341	0.998	0.998	6.45957553256435e-41
AC004687.1	1.72528669032973e-45	-0.800383	0.506	0.699	8.26550347603168e-41
COX5B	1.96715520533119e-45	-0.557761	0.812	0.903	9.42424715770064e-41
HLA-DQA1	8.64510358658955e-45	-0.370833	0.982	0.99	4.14169622626332e-40
CRIP1	1.12926464962087e-43	-1.17224	0.875	0.918	5.41008108340366e-39
JUNB	1.95729429098627e-43	0.379147	0.951	0.9	9.37700548925702e-39
TAGLN2	3.5771083190614e-41	-0.671665	0.913	0.953	1.71372105349594e-36
BTG1	6.51127126469925e-39	0.39451	0.991	0.982	3.11941983749212e-34
RPS3	1.03779071704536e-35	0.178565	0.999	0.999	4.97184776722091e-31
GSTM1	2.4230859374257e-34	-2.09075	0.046	0.178	1.1608520109019e-29
RPS5	5.41407824036816e-33	0.187838	0.998	0.998	2.59377660339558e-28
PPDPF	7.25115708114417e-33	-0.323165	0.967	0.988	3.47388433443455e-28
RPS12	1.08658878870983e-32	0.179304	0.999	0.999	5.20562956895106e-28
CRIP2	2.09284371884757e-32	-1.47281	0.149	0.314	1.0026395688255e-27
MT-CO1	2.20600278729875e-31	-0.209214	0.998	0.999	1.05685181533909e-26
HLA-DQA2	2.41982825508334e-31	-1.83833	0.066	0.202	1.15929132044533e-26
ODC1	1.07703194948549e-30	-0.507471	0.684	0.814	5.1598446635951e-26
KANSL1-AS1	3.57310267414636e-30	-1.42975	0.104	0.254	1.71180202913004e-25
SMDT1	9.23470474350957e-30	-0.427529	0.785	0.876	4.42416234852057e-25
HLA-DQB1	1.61177768709728e-28	0.362141	0.986	0.979	7.72170454334564e-24
TMEM156	7.82178712832359e-28	-0.747284	0.408	0.581	3.74726177743727e-23
GSN	3.90040229940603e-27	-1.48735	0.146	0.292	1.86860473359944e-22
VAMP2	8.01781483991289e-27	-0.372028	0.824	0.922	3.84117473350547e-22
COTL1	2.97225799144874e-26	-0.375453	0.931	0.958	1.42394935854326e-21
HLA-DPB1	8.20261967137492e-26	-0.236628	0.995	0.998	3.92971103216229e-21
PFN1	1.22219714360392e-25	-0.257913	0.99	0.992	5.85530207557766e-21
RPS19	1.34951838957798e-25	0.155681	0.999	1	6.46527270079019e-21
ARHGDIB	1.7513455395128e-25	-0.256392	0.981	0.994	8.39034621069791e-21
ACTB	3.3642482801184e-25	-0.237716	0.998	1	1.61174406603912e-20
H3F3B	3.60921450095314e-25	-0.320339	0.981	0.992	1.72910248311663e-20
HSPA8	4.15097596238199e-25	0.386417	0.938	0.918	1.98864956405796e-20
TMSB10	1.0217190288822e-24	-0.221212	0.998	0.999	4.89485152356884e-20
RPS27A	1.0650061908547e-24	0.12423	0.999	0.999	5.1022316591467e-20
RPS2	2.66292610508897e-24	0.138451	0.999	0.998	1.27575463842602e-19
IGFLR1	2.99183849941995e-24	-0.718383	0.409	0.565	1.43332998830211e-19
DDIT4	3.12655386484263e-23	0.973905	0.359	0.213	1.49786942556881e-18
TLE5	1.21360587036083e-22	-0.50479	0.632	0.764	5.81414300372468e-18
HLA-C	3.63318780759051e-22	0.196307	0.995	0.997	1.74058761486046e-17
PDLIM1	3.64976521177367e-22	-0.492247	0.693	0.785	1.74852951765653e-17
TSTD1	4.92394518769778e-22	-0.449876	0.664	0.787	2.35896366052225e-17
LSP1	5.18060132479322e-22	-0.275592	0.966	0.984	2.48192248268194e-17
CD99	5.73020845411164e-22	-0.524447	0.64	0.75	2.7452282661958e-17
RPS4X	1.19106118573562e-21	0.135288	0.999	0.999	5.70613592862222e-17
LIMD2	1.42372221066387e-21	-0.245166	0.975	0.983	6.82076836684849e-17
CALM1	2.65066698656043e-21	-0.321087	0.915	0.943	1.26988153992137e-16
CXCR4	2.66618525769784e-21	0.546549	0.735	0.617	1.27731603325788e-16
KLF2	5.45611356042348e-21	-0.37426	0.892	0.943	2.61391488452768e-16
MT-ND3	8.57535499538197e-21	0.169001	0.996	0.999	4.10828107118759e-16
RPL34	8.65031733181692e-21	0.107976	0.998	0.999	4.14419402732685e-16
EEF1A1	9.94838055688047e-21	0.110222	0.999	1	4.76607015719029e-16
ARPC3	1.21347739872605e-20	-0.223153	0.984	0.99	5.81352752181678e-16
HMGB2	1.49012469751142e-20	-0.659132	0.338	0.493	7.13888940083769e-16
S100A10	2.31301137991862e-20	-0.807507	0.554	0.667	1.10811749189141e-15
PPP1R14A	6.5741348235578e-20	-0.667215	0.389	0.53	3.14953651127007e-15
RPL32	1.06835514929273e-19	0.103374	1	0.999	5.11827584923159e-15
ANXA2	6.01945417604883e-19	-0.639255	0.593	0.673	2.88380010666147e-14
HLA-DRA	2.75588674593782e-18	-0.157321	0.997	0.999	1.32029022224389e-13
PAX8-AS1	3.97151026025485e-18	-1.65556	0.029	0.105	1.90267113548289e-13
ARPC1B	7.68833107536558e-18	-0.314093	0.908	0.931	3.68332565158614e-13
ARF6	1.56977266056569e-17	-0.363052	0.722	0.806	7.5204668622381e-13
IGHD	1.95083966836674e-17	-1.06709	0.288	0.413	9.34608268321137e-13
ARPC2	8.00337983352053e-17	-0.253361	0.942	0.966	3.83425921064302e-12
SEPTIN6	8.69103783256788e-17	-0.381929	0.652	0.75	4.16370240482662e-12
LY86	1.71504319267397e-16	-0.434041	0.628	0.728	8.21642892746245e-12
RPS6	2.66176697070279e-16	0.118431	0.999	0.998	1.27519932032429e-11
CXXC5	2.77660859156646e-16	-0.371033	0.741	0.828	1.33021764404766e-11
HIST1H4C	2.8488967314634e-16	0.478406	0.746	0.678	1.36484944610949e-11
RPL11	2.96663538161196e-16	0.0788824	0.999	1	1.42125567862266e-11
CARD9	3.06347664117467e-16	-2.27665	0.015	0.073	1.46765038925396e-11
MT-ND5	3.73247767862288e-16	-0.217319	0.994	0.996	1.78815540627465e-11
SRSF2	4.54371940568571e-16	0.464064	0.663	0.566	2.17680509287591e-11
GADD45B	7.2372586563817e-16	0.873759	0.406	0.291	3.46722587709935e-11
SRSF5	1.31998062770838e-15	0.29251	0.928	0.903	6.32376319122532e-11
TPM3	3.75232612145252e-15	-0.244349	0.902	0.934	1.79766439826547e-10
SELENOW	4.52265145180456e-15	-0.546647	0.397	0.533	2.16671185753053e-10
CPNE5	5.19052162854663e-15	-0.417834	0.551	0.664	2.48667510180412e-10
ANXA6	1.13638546249411e-14	-0.365871	0.673	0.777	5.44419547371678e-10
ATP5F1E	1.35109748959228e-14	-0.2321	0.857	0.911	6.47283785313869e-10
MCUB	1.561664658399e-14	-0.462231	0.445	0.577	7.48162304545793e-10
CD74	2.2371957271819e-14	-0.0787154	1	0.999	1.07179572897831e-09
RNF141	3.59322431300231e-14	-0.646959	0.314	0.431	1.72144190387315e-09
MYL6	3.60712199802842e-14	-0.215411	0.954	0.962	1.72810000681545e-09
RPL30	3.64017320763682e-14	0.0895382	0.999	1	1.74393418031465e-09
PRR13	7.21548015773901e-14	-0.252346	0.857	0.894	3.4567922339696e-09
CFL1	8.19849967254136e-14	-0.180351	0.986	0.986	3.92773722312111e-09
EMB	1.53005509254e-13	-0.655108	0.337	0.445	7.33018793734065e-09
HNRNPF	1.8238211490902e-13	0.384636	0.66	0.568	8.73756236106135e-09
MT-ATP8	1.86358024113889e-13	0.199212	0.994	0.998	8.9280402192482e-09
HRK	3.16495551938559e-13	-1.03393	0.067	0.145	1.51626689022725e-08
PPIB	3.24418947561788e-13	-0.189234	0.804	0.875	1.55422629397901e-08
GLUL	3.2851223109604e-13	-0.934855	0.112	0.204	1.57383639673491e-08
SMAP2	4.48448144096151e-13	0.506264	0.576	0.481	2.14842536873584e-08
RPL3	4.82335504768479e-13	0.118999	0.998	1	2.31077293624483e-08
RPS21	5.06160554413013e-13	0.0819716	0.999	0.999	2.42491398408186e-08
CIRBP	6.93634878540439e-13	-0.218823	0.927	0.951	3.32306597611154e-08
CCND3	7.97795663208156e-13	0.431838	0.611	0.513	3.82207946329763e-08
ERAP2	8.98407931921106e-13	-0.681626	0.206	0.315	4.30409272024763e-08
RPS28	9.97146441177727e-13	0.0753295	1	0.999	4.77712917039425e-08
SIT1	1.09551818212262e-12	0.62389	0.4	0.297	5.24840850691303e-08
SPI1	1.31755569012233e-12	-0.359748	0.595	0.697	6.31214580023807e-08
GRHPR	1.40581299796708e-12	-0.616143	0.277	0.387	6.73496891066069e-08
MT-ND4L	1.72039482807768e-12	0.125418	0.996	0.998	8.24206754235457e-08
CD79B	1.98619804270448e-12	-0.217551	0.932	0.971	9.51547758298864e-08
PNP	2.33202741460414e-12	0.934759	0.192	0.108	1.11722769378855e-07
R3HDM4	3.23817104583965e-12	-0.395551	0.546	0.656	1.55134298464086e-07
GOLGA8B	3.39588434726682e-12	-0.793313	0.147	0.242	1.62690027308859e-07
HMGN2	3.44527114922222e-12	-0.241631	0.891	0.924	1.65056050216938e-07
RPSA	4.27706386842433e-12	0.117303	0.996	0.999	2.04905575808473e-07
HIST1H1C	4.49838318295615e-12	-0.739481	0.157	0.254	2.15508541529063e-07
ZNF296	5.58441587811227e-12	-0.536967	0.271	0.387	2.67538195888603e-07
SPIB	6.70997330823344e-12	-0.277987	0.774	0.835	3.21461401250848e-07
JPT1	6.77952862961938e-12	-0.555051	0.282	0.391	3.24793657587805e-07
CALM2	8.21492622658105e-12	-0.335175	0.89	0.919	3.93560685663045e-07
C16orf54	9.44635265544328e-12	-0.646825	0.17	0.268	4.52555863016977e-07
SEC62	9.99378516804895e-12	0.347225	0.821	0.791	4.78782259830889e-07
CDKN2D	1.00486710912465e-11	-0.463051	0.396	0.506	4.81411734639436e-07
RP11-693J15.5	1.01018590329111e-11	1.83592	0.065	0.018	4.83959862548707e-07
RNASE6	1.08509237319343e-11	0.951543	0.23	0.145	5.19846054149507e-07
TRAPPC1	1.24877163718463e-11	-0.294434	0.677	0.767	5.98261515942412e-07
MT-CO2	1.36421852789478e-11	0.113133	0.998	0.999	6.53569812343833e-07
ARPC4	1.46703610986502e-11	-0.368953	0.593	0.682	7.02827659514132e-07
MIF	1.49241372667944e-11	-0.217254	0.918	0.939	7.14985568177587e-07
EEF1B2	1.52683102168074e-11	0.135486	0.997	0.998	7.31474205866809e-07
CYBC1	1.63280611841796e-11	-0.436529	0.405	0.516	7.82244755211675e-07
EPSTI1	1.92186162675442e-11	-0.78642	0.113	0.199	9.20725468145506e-07
AP003068.2	1.9340153078461e-11	-1.60026	0.026	0.077	9.26548053682908e-07
C21orf33	2.48650010435183e-11	6.07239	0.027	0	1.19123246999288e-06
PLAC8	2.55557175456293e-11	-0.332035	0.68	0.762	1.22432331617601e-06
GABARAP	2.82698220909998e-11	-0.195378	0.929	0.958	1.35435063673562e-06
RASGRP2	2.85830641900214e-11	-0.252362	0.703	0.775	1.36935743921554e-06
STAC3	3.19175987140262e-11	-1.12185	0.065	0.133	1.52910831919157e-06
AHNAK	3.4611259658499e-11	-0.474547	0.599	0.681	1.65815622771937e-06
PNOC	3.90262749545637e-11	-0.486959	0.37	0.475	1.86967078052324e-06
RPS3A	3.93165591417516e-11	0.0813842	0.999	0.999	1.88357771536304e-06
SNHG29	4.19682522748087e-11	0.263377	0.833	0.856	2.01061502998154e-06
ARRDC3	4.20799702565921e-11	-0.868354	0.1	0.181	2.01596721505281e-06
YWHAB	4.71881632949203e-11	-0.216742	0.896	0.932	2.26069052713304e-06
NDUFA3	5.51393968276503e-11	-0.296833	0.637	0.749	2.64161822321907e-06
RPLP0	5.94786419627101e-11	0.116126	0.998	0.998	2.84950277914951e-06
COX4I1	6.75142377939363e-11	0.148568	0.994	0.991	3.2344721042319e-06
YWHAZ	8.07330042507758e-11	-0.162874	0.967	0.972	3.86775676764617e-06
ISG20	8.27535632919078e-11	0.287707	0.844	0.786	3.96455771018872e-06
TRG-AS1	8.35808363191009e-11	-1.80723	0.014	0.054	4.00419070637548e-06
IL10RA	8.76018668771155e-11	-0.406773	0.368	0.485	4.19683023834885e-06
ATP5MF	9.53152626396211e-11	-0.293695	0.588	0.694	4.56636360253897e-06
SF1	9.87430642046971e-11	-0.21184	0.869	0.911	4.73058271991863e-06
ATP5MC3	1.01006461791439e-10	-0.290043	0.585	0.681	4.83901757150425e-06
STK17A	1.05463382083094e-10	0.407661	0.614	0.541	5.05253970883685e-06
EIF5A	1.05554045049424e-10	-0.273434	0.76	0.82	5.05688319022778e-06
RPLP2	1.33486231378961e-10	0.0771741	0.999	0.999	6.39505837290328e-06
EIF4A2	1.47998199439161e-10	0.27517	0.789	0.739	7.09029773873131e-06
ABO	1.69555250972692e-10	-3.83868	0.001	0.027	8.12305296359973e-06
LDHA	1.72740839362146e-10	-0.39958	0.511	0.615	8.2756681321617e-06
UPF3A	1.78990063828008e-10	-0.456186	0.355	0.464	8.57505597787218e-06
HCLS1	1.85679513890225e-10	-0.227615	0.828	0.873	8.8955341514529e-06
BIN2	1.9157240595027e-10	-0.456522	0.34	0.45	9.17785082426555e-06
IER2	2.34307593841423e-10	0.419055	0.787	0.752	1.12252082057549e-05
SPACA9	2.38077303670443e-10	-1.36648	0.036	0.09	1.14058074642436e-05
ITM2B	2.43926687162674e-10	0.264486	0.797	0.728	1.16860397285894e-05
HIST1H1E	2.67506062941841e-10	-0.496028	0.353	0.454	1.28156804634177e-05
RPS13	3.36550964154477e-10	0.0775107	1	1	1.61234835907127e-05
CAPZB	3.54901045222564e-10	-0.246397	0.781	0.819	1.70025992745226e-05
ABCA1	3.60360548018221e-10	-0.82559	0.091	0.164	1.72641531344569e-05
RPS23	3.63324332202909e-10	0.0767842	0.998	1	1.74061421071769e-05
FAM107B	3.66958522159156e-10	-0.337069	0.438	0.55	1.75802488796008e-05
ZC2HC1A	5.26875609344899e-10	-1.18776	0.043	0.098	2.52415566924954e-05
KIAA1033	6.08485910713483e-10	1.97025	0.054	0.015	2.91513430104615e-05
UBC	6.08697720472921e-10	-0.136369	0.988	0.997	2.91614903924167e-05
NAA38	6.52553066365796e-10	-0.374145	0.455	0.561	3.12625123034525e-05
JUN	7.27129894219267e-10	0.39591	0.689	0.624	3.48353389722566e-05
CYB5R3	7.53757671890853e-10	-0.348571	0.498	0.598	3.6111022544947e-05
DDAH2	8.44401441047598e-10	-0.389898	0.456	0.563	4.04535842377083e-05
RPL19	1.01640638454022e-09	0.0616893	0.999	0.999	4.86939970705529e-05
SNHG7	1.08653803366739e-09	0.275133	0.733	0.665	5.20538641169372e-05
SHFM1	1.16474343841609e-09	1.44009	0.079	0.031	5.58005286476382e-05
SCML4	1.16868564517893e-09	-0.590712	0.149	0.235	5.59893918892322e-05
FGR	1.22569570334847e-09	-0.301626	0.334	0.445	5.87206297560186e-05
METTL12	1.28924901572846e-09	2.7602	0.032	0.004	6.17653418455189e-05
PBXIP1	1.31798447041519e-09	-0.539478	0.327	0.424	6.31420000086509e-05
BLOC1S2	1.47428863459423e-09	-0.412441	0.375	0.473	7.06302199061404e-05
H2AFJ	1.53670295768147e-09	-0.824614	0.096	0.168	7.3620365296604e-05
PLSCR3	1.55872876949015e-09	-0.386241	0.258	0.363	7.46755778887342e-05
HLA-DQB2	1.81543594125682e-09	-1.53654	0.027	0.072	8.69739050737317e-05
CYBA	1.98299243693431e-09	-0.142907	0.986	0.993	9.50012016686491e-05
C4orf48	2.01311617282041e-09	-0.392544	0.354	0.456	9.64443696074803e-05
H3F3A	2.32275619372586e-09	-0.142244	0.993	0.993	0.000111279
NME2	2.82476815395242e-09	-0.204501	0.891	0.918	0.000135329
ATP5F1C	3.09826912609429e-09	-0.345409	0.446	0.552	0.000148432
RUBCNL	3.13627445107337e-09	-0.315832	0.356	0.475	0.000150253
CNN2	3.22048690430354e-09	-0.217608	0.835	0.886	0.000154287
RNPEPL1	3.23453765247765e-09	-0.3861	0.384	0.486	0.00015496
CCR7	3.29295526207948e-09	0.832079	0.29	0.212	0.000157759
BTF3	3.33385278729888e-09	-0.132797	0.989	0.994	0.000159718
RPL6	3.48095207379486e-09	0.080235	0.999	0.999	0.000166765
HSP90AB1	3.54880452075818e-09	0.16036	0.957	0.932	0.000170016
RPL21	3.73135752265114e-09	0.0916498	0.998	0.999	0.000178762
MTRNR2L8	4.21424907226953e-09	-1.97199	0.034	0.08	0.000201896
ZBP1	4.360867672928e-09	-0.450947	0.193	0.281	0.00020892
CDC42	4.66196221620584e-09	-0.191075	0.764	0.83	0.000223345
RTFDC1	5.06641142641893e-09	1.67032	0.056	0.018	0.000242722
CBWD1	5.09846370088754e-09	-0.788479	0.106	0.177	0.000244257
GNB2	5.13437834865477e-09	-0.257953	0.656	0.751	0.000245978
RPL5	5.15784746499927e-09	0.0896058	0.997	0.998	0.000247102
FAM174C	6.02494216373927e-09	-0.450441	0.263	0.36	0.000288643
ATP5A1	6.66793327028263e-09	1.13434	0.101	0.048	0.000319447
LGALS9	6.7383801246095e-09	-0.533499	0.244	0.33	0.000322822
ITGB7	7.35730990029826e-09	-0.382735	0.501	0.587	0.000352474
MRPL54	7.45167281952344e-09	-0.3512	0.457	0.553	0.000356995
LITAF	7.6296724464341e-09	-0.198328	0.572	0.668	0.000365522
MTLN	8.00024879191028e-09	-0.481544	0.147	0.229	0.000383276
TKT	8.5725220758944e-09	-0.374502	0.597	0.659	0.000410692
CLEC2B	8.84864813966302e-09	-0.532304	0.176	0.26	0.000423921
H2AFX	9.45339221830543e-09	0.928764	0.155	0.092	0.000452893
AC006129.2	1.05292177139559e-08	1.45843	0.073	0.03	0.000504434
AFF3	1.14269894637982e-08	-0.267583	0.658	0.74	0.000547444
PTMA	1.2803482493786e-08	-0.0743508	0.998	0.999	0.000613389
LINC01578	1.32445752890774e-08	-0.47278	0.234	0.327	0.000634521
SLC44A2	1.37939805958396e-08	-0.341578	0.502	0.607	0.000660842
HIKESHI	1.37976028063411e-08	-0.450274	0.179	0.268	0.000661016
RIPOR2	1.44193576373135e-08	-0.233822	0.684	0.784	0.000690803
TSPAN32	1.45366789408595e-08	-1.0643	0.042	0.09	0.000696423
LRP10	1.58658630651478e-08	-0.311213	0.461	0.565	0.000760102
GAPDH	1.68312348347649e-08	-0.185618	0.981	0.982	0.000806351
DBNL	1.76085007269382e-08	-0.315463	0.6	0.691	0.000843588
WDR83OS	1.85116799982308e-08	-0.296643	0.603	0.675	0.000886858
MINOS1	1.87051105604379e-08	1.139	0.081	0.035	0.000896124
RAC2	1.88552752669769e-08	-0.172179	0.944	0.962	0.000903319
CYTOR	1.97860015916786e-08	-0.80312	0.063	0.119	0.000947908
RPL22	2.25523163810939e-08	0.0825657	0.996	0.998	0.00108044
UBR7	2.30955393326294e-08	-0.76416	0.132	0.205	0.00110646
SNHG5	2.48164555481061e-08	0.314865	0.622	0.562	0.00118891
LBH	2.53644924642144e-08	-0.336848	0.616	0.69	0.00121516
HLA-A	2.65286083870341e-08	0.106649	0.998	0.998	0.00127093
NCOA7	2.73026122849984e-08	0.646025	0.256	0.183	0.00130801
CNFN	2.81274841043629e-08	-0.69419	0.226	0.304	0.00134753
SEPT7	2.88086685877716e-08	1.18091	0.09	0.042	0.00138017
LCN8	2.9874421895125e-08	-0.89619	0.044	0.093	0.00143122
NDUFS5	2.99750135417579e-08	-0.317206	0.471	0.574	0.00143604
PTP4A2	3.07671958425101e-08	-0.276116	0.611	0.686	0.00147399
MRPL55	3.13807750971135e-08	-0.446438	0.2	0.288	0.00150339
PRKCB	3.29512241120928e-08	-0.255974	0.657	0.737	0.00157863
RPL36A	3.31326004434909e-08	0.107964	0.996	0.998	0.00158732
FOS	3.6239436264337e-08	0.502263	0.197	0.128	0.00173616
TUBA1B	3.78701486995565e-08	0.350961	0.65	0.593	0.00181428
CLP1	3.94745631944246e-08	-0.844903	0.062	0.117	0.00189115
PCSK7	3.95108338352327e-08	-0.364241	0.318	0.416	0.00189289
TTC39C	4.01325263287332e-08	-0.646768	0.15	0.224	0.00192267
MICOS10	4.48854976533488e-08	-0.310503	0.44	0.546	0.00215037
PIK3R6	4.5133210308765e-08	-1.3171	0.027	0.067	0.00216224
TUBGCP2	4.9219567394559e-08	-0.515276	0.2	0.282	0.00235801
AC012236.1	5.05504782508656e-08	-0.619157	0.098	0.163	0.00242177
ATP5J	5.44758377813099e-08	1.07062	0.088	0.041	0.00260983
RPL9	5.51231519788005e-08	0.0876361	0.997	0.997	0.00264084
CMTM7	5.72978682649209e-08	-0.357171	0.397	0.499	0.00274503
ARHGAP45	5.87799651188382e-08	-0.363197	0.335	0.435	0.00281603
S100A11	6.64545720126531e-08	-0.528446	0.317	0.397	0.00318371
RENBP	6.85291253751601e-08	-0.854672	0.049	0.099	0.00328309
PLEK	6.87338974980769e-08	0.404553	0.602	0.54	0.0032929
ELOB	6.89479116009671e-08	-0.236617	0.658	0.732	0.00330316
NDUFA7	7.1511214150829e-08	-0.348804	0.325	0.414	0.00342596
ATP5E	7.40823948360588e-08	0.962902	0.133	0.077	0.00354914
C8orf59	7.82090567598267e-08	1.30104	0.081	0.038	0.00374684
ETFB	8.04729280000172e-08	-0.377502	0.342	0.44	0.0038553
GMFG	8.0845646898221e-08	-0.236291	0.715	0.784	0.00387315
NCF2	8.45632956135675e-08	-0.785507	0.083	0.141	0.00405126
FAM96A	8.61631428690666e-08	1.05109	0.093	0.046	0.0041279
DCK	8.81571129596222e-08	0.378295	0.424	0.343	0.00422343
DRAP1	8.97562087339775e-08	-0.339799	0.513	0.593	0.00430004
ATP5PB	9.08202769746985e-08	-0.251974	0.535	0.634	0.00435102
CTB-133G6.1	9.08258030030827e-08	1.07178	0.065	0.026	0.00435128
EIF1	9.48922755112919e-08	-0.0692806	0.995	0.996	0.0045461
AES	9.58092680785516e-08	0.81857	0.113	0.06	0.00459003
RPL17	9.74065438524715e-08	0.078851	0.998	0.998	0.00466655
SPTAN1	1.02087777743787e-07	-0.41448	0.306	0.394	0.00489082
C9orf16	1.07730817819628e-07	-0.258033	0.63	0.712	0.00516117
EMP3	1.07761656741617e-07	-0.187369	0.885	0.915	0.00516265
USMG5	1.08121594466835e-07	0.904362	0.097	0.049	0.00517989
RPL13	1.10493995402092e-07	0.0648087	1	1	0.00529355
SH3BGRL3	1.15571615079724e-07	-0.149803	0.981	0.985	0.0055368
GLTSCR2	1.15863425984429e-07	0.830829	0.132	0.076	0.00555079
RPS14	1.16970888934128e-07	0.0640488	0.999	0.999	0.00560384
DEF8	1.17406433732578e-07	-0.466872	0.202	0.284	0.00562471
IGHM	1.19275849843861e-07	-0.136941	0.685	0.73	0.00571427
RPS10	1.22073308848155e-07	0.49216	0.571	0.513	0.00584829
RP5-887A10.1	1.22300987369118e-07	1.36376	0.055	0.02	0.0058592
PLPBP	1.42671473225055e-07	-0.562089	0.108	0.174	0.0068351
FAM129C	1.51562802421423e-07	1.19209	0.096	0.049	0.00726107
HMGN1	1.62778588827231e-07	-0.186498	0.863	0.905	0.0077984
GRB2	1.63925147708293e-07	-0.191985	0.741	0.814	0.00785333
MT-CYB	1.64928795817448e-07	0.0926194	0.997	0.999	0.00790141
DOP1B	1.65940488875358e-07	-0.429919	0.198	0.28	0.00794988
DNAJA1	1.78835340600353e-07	0.480332	0.386	0.316	0.00856764
RP11-731F5.2	1.92144769443533e-07	1.01072	0.077	0.035	0.00920527
EBI3	1.9373407456317e-07	-0.745284	0.124	0.189	0.00928141
ATP5G2	1.97328854600093e-07	0.855499	0.133	0.079	0.00945363
ADAM19	2.0059215367932e-07	-0.465884	0.261	0.341	0.00960997
PCED1B-AS1	2.10242786839145e-07	-0.281186	0.505	0.597	0.0100723
C7orf50	2.12816832436909e-07	-0.399807	0.276	0.364	0.0101956
ACTG1	2.17461291437966e-07	-0.227681	0.971	0.969	0.0104181
HCK	2.23208661907089e-07	-0.491552	0.304	0.387	0.0106935
ENO1	2.25632149885586e-07	-0.207774	0.682	0.749	0.0108096
KLF3	2.31561649187939e-07	-0.506284	0.248	0.327	0.0110937
RBM3	2.37420512806925e-07	-0.130048	0.878	0.909	0.0113743
LCN10	2.37560561686402e-07	0.688964	0.187	0.124	0.0113811
ARRB2	2.39424641871652e-07	-0.384567	0.292	0.383	0.0114704
PPP1CA	2.44883716697026e-07	-0.199487	0.806	0.853	0.0117319
C14orf1	2.49490755819501e-07	2.4004	0.025	0.004	0.0119526
DBNDD1	2.78304686201332e-07	-1.40511	0.023	0.058	0.013333
ATP5MC2	2.86069013391425e-07	-0.145649	0.844	0.907	0.013705
WASF2	2.98861588599727e-07	-0.31215	0.582	0.651	0.0143179
C15orf57	3.04057177547329e-07	1.33908	0.049	0.017	0.0145668
HSP90AA1	3.05614579624429e-07	0.205817	0.85	0.836	0.0146414
MCRIP1	3.06075325097375e-07	-0.404707	0.214	0.297	0.0146635
RPS15A	3.07814452883066e-07	0.0499669	1	0.999	0.0147468
RPL36	3.14388959330713e-07	0.0716297	0.998	0.999	0.0150617
RPL37A	3.23407224741661e-07	-0.0747029	0.996	0.996	0.0154938
MAP4K1	4.02598117240608e-07	-0.33771	0.464	0.552	0.0192877
PLEKHJ1	4.06621927171585e-07	-0.317959	0.415	0.502	0.0194804
MT2A	4.20197509524781e-07	-0.588759	0.128	0.193	0.0201308
RNASET2	4.29954787262529e-07	-0.174263	0.878	0.904	0.0205983
HLA-DRB5	4.37005676761458e-07	-0.108415	0.942	0.724	0.0209361
GNB2L1	4.40694404535446e-07	0.666334	0.135	0.079	0.0211128
LINC02812	4.44509392421325e-07	-0.803379	0.085	0.141	0.0212956
AP2M1	4.48792485390133e-07	-0.320569	0.503	0.581	0.0215008
ELF1	4.6212899884305e-07	0.386435	0.537	0.477	0.0221397
C16orf13	4.63945529742647e-07	1.11626	0.063	0.026	0.0222267
AP1M1	4.7559524474526e-07	-0.325974	0.329	0.414	0.0227848
NUAK2	4.84675245377476e-07	-0.446595	0.256	0.334	0.0232198
ATF7IP2	4.91155451975622e-07	-0.421968	0.232	0.31	0.0235303
RPS16	4.97320769626555e-07	-0.0833511	0.997	0.997	0.0238256
C17orf62	5.02896125513133e-07	1.01757	0.08	0.039	0.0240927
C14orf2	5.19255683951374e-07	0.914448	0.097	0.051	0.0248765
HSPD1	5.43607667778699e-07	0.314	0.486	0.425	0.0260432
ADAM15	5.50558860251967e-07	-0.651791	0.085	0.141	0.0263762
C11orf31	5.6984829934182e-07	0.913623	0.104	0.057	0.0273003
ATP5G3	5.91390551403e-07	0.987232	0.096	0.051	0.0283323
CCDC53	6.01515952686775e-07	1.92322	0.036	0.01	0.0288174
LERFS	6.12350641530391e-07	2.19024	0.033	0.009	0.0293365
ATP5L	6.40726238253612e-07	0.676963	0.129	0.076	0.0306959
GNG3	6.41000995140811e-07	-0.900636	0.072	0.122	0.0307091
AC090498.1	6.5068234189694e-07	0.666604	0.135	0.079	0.0311729
POMZP3	6.57597480644268e-07	0.899319	0.1	0.055	0.0315042
RPS9	6.60075042929132e-07	0.0760989	0.996	0.998	0.0316229
LINC00116	6.64009659319843e-07	1.69736	0.036	0.01	0.0318114
EID1	6.83924334585377e-07	-0.218948	0.563	0.649	0.0327654
TUFM	6.87535269543525e-07	-0.24985	0.553	0.638	0.0329384
CD24	6.96532020848e-07	0.338024	0.618	0.567	0.0333695
LINC00493	7.09622287270277e-07	1.19368	0.074	0.035	0.0339966
MESDC2	7.14625088927516e-07	2.24384	0.032	0.008	0.0342363
TMEM273	7.17951441544804e-07	-0.609211	0.123	0.187	0.0343956
TLN1	7.36731454309797e-07	-0.354247	0.377	0.458	0.0352953
CYFIP2	7.48704523807932e-07	-0.333314	0.432	0.523	0.0358689
PARVG	7.51856369775691e-07	-0.307977	0.355	0.446	0.0360199
SNX3	7.63082610203328e-07	-0.156702	0.89	0.92	0.0365578
ITGB2-AS1	7.86994542579031e-07	-0.376529	0.192	0.268	0.0377033
LY6E	8.27954226570414e-07	-0.200855	0.78	0.828	0.0396656
ARF5	8.30071882503696e-07	-0.272085	0.576	0.632	0.0397671
WDR34	8.79944283142163e-07	-0.444833	0.2	0.276	0.0421564
TCEB1	8.91841010350417e-07	1.36798	0.051	0.019	0.0427263
ATP5D	9.02679580951677e-07	0.899012	0.115	0.066	0.0432456
NCBP2AS2	9.24368512078351e-07	-0.34445	0.288	0.375	0.0442846
CORO1A	9.27859902687663e-07	-0.121032	0.976	0.984	0.0444519
FAM65B	9.33212032715745e-07	1.03588	0.11	0.063	0.0447083
ZFP36L2	9.61624875685281e-07	0.226441	0.885	0.873	0.0460695
CSKMT	9.68473389099586e-07	0.828173	0.152	0.098	0.0463976
ATP5I	9.71425344023776e-07	0.789562	0.117	0.068	0.046539
SCAND1	9.80733245431323e-07	-0.182701	0.573	0.662	0.046985
TAP1	9.8362182729799e-07	0.352352	0.476	0.413	0.0471234
CCDC88A	9.94962967823883e-07	0.941795	0.109	0.062	0.0476667
MTSS1	1.03468327342366e-06	-0.268399	0.436	0.527	0.0495696
ECH1	1.09515771154021e-06	-0.218691	0.539	0.637	0.0524668
C7orf55	1.1075374547991e-06	2.34976	0.029	0.007	0.0530599
ATP6V0B	1.12719965697432e-06	-0.25925	0.581	0.655	0.0540019
RHOG	1.18071487552927e-06	-0.291968	0.54	0.608	0.0565657
SIGLEC6	1.26252592225628e-06	-0.568472	0.09	0.145	0.0604851
COMMD4	1.27459170412629e-06	-0.616573	0.123	0.183	0.0610631
DECR1	1.30928434519538e-06	-0.323658	0.311	0.395	0.0627252
ATP5F1	1.31544054348925e-06	0.943689	0.088	0.046	0.0630201
C19orf43	1.33429794206048e-06	0.902543	0.118	0.069	0.0639235
SP140	1.34275791982501e-06	-0.256759	0.602	0.672	0.0643288
VPREB3	1.35166017502464e-06	0.347427	0.502	0.429	0.0647553
ARGLU1	1.35777669221421e-06	-0.198022	0.696	0.767	0.0650484
ATP5J2	1.36844702745949e-06	0.936722	0.095	0.051	0.0655596
CFD	1.39659707368483e-06	-1.92059	0.012	0.038	0.0669082
BIRC3	1.5487941592779e-06	0.363908	0.55	0.499	0.0741996
MYO15B	1.64007226537538e-06	-1.14205	0.028	0.063	0.0785726
SEPT1	1.65593343953544e-06	0.925599	0.09	0.048	0.0793325
MYL12A	1.71094614725318e-06	0.145002	0.935	0.938	0.081968
VAMP5	1.71596928073024e-06	-0.549625	0.142	0.205	0.0822087
ATPIF1	1.72966871889326e-06	1.00677	0.092	0.05	0.082865
ATP5B	1.75898112625364e-06	0.928116	0.098	0.054	0.0842693
TMEM261	1.83783657997253e-06	1.60165	0.036	0.011	0.0880471
JAK1	1.88453015237332e-06	-0.181216	0.708	0.774	0.0902841
RPL39	1.95748157784774e-06	0.0487578	0.999	0.999	0.093779
PIK3IP1	1.96370981756234e-06	0.603345	0.189	0.13	0.0940774
IRF8	1.99715285946399e-06	0.267373	0.652	0.596	0.0956796
HNRNPDL	1.99984014202461e-06	-0.14518	0.941	0.96	0.0958083
DDOST	2.13510360195872e-06	-0.306362	0.425	0.508	0.102289
ZNF442	2.14277839277362e-06	-1.4818	0.015	0.042	0.102656
TCEB2	2.17091111832828e-06	0.771427	0.108	0.062	0.104004
SAMHD1	2.17624044332531e-06	-0.650968	0.082	0.133	0.104259
PET100	2.22786253583676e-06	-0.257978	0.582	0.649	0.106732
HLA-DMA	2.23026218381829e-06	-0.146094	0.912	0.929	0.106847
SCARB1	2.23773074966658e-06	-0.783788	0.069	0.117	0.107205
FAM96B	2.23794946714274e-06	1.11735	0.063	0.028	0.107216
AP006621.3	2.25151297064412e-06	-1.0017	0.023	0.055	0.107865
CD151	2.35093847952342e-06	-0.694932	0.086	0.138	0.112629
CIB1	2.41019425676699e-06	-0.324303	0.728	0.752	0.115468
BLOC1S1	2.52179504017241e-06	-0.26271	0.618	0.689	0.120814
VSIR	2.57391871681455e-06	-0.410741	0.18	0.251	0.123311
STMP1	2.58019179552044e-06	-0.276594	0.344	0.432	0.123612
MYEOV2	2.5913612220968e-06	1.02969	0.073	0.036	0.124147
SERPINB8	2.61211474026616e-06	-0.672749	0.063	0.109	0.125141
COX17	2.61645124993989e-06	0.348133	0.475	0.411	0.125349
SLC66A3	2.63423728553221e-06	-0.404878	0.149	0.215	0.126201
AC133065.1	2.68850766347456e-06	1.13474	0.063	0.029	0.128801
RP11-796E2.4	2.89635101968029e-06	1.42729	0.043	0.015	0.138758
C19orf66	2.90677459175231e-06	1.30124	0.054	0.023	0.139258
KLF16	2.96399545404839e-06	-1.37688	0.021	0.05	0.141999
ALKBH7	2.97205498558092e-06	0.344101	0.516	0.457	0.142385
RPL37	3.0113095404093e-06	0.0563923	0.999	0.999	0.144266
NXPE3	3.17605102659883e-06	0.876516	0.119	0.073	0.152158
MS4A1	3.23584245978598e-06	0.150453	0.986	0.993	0.155023
CERNA1	3.24770234481629e-06	-0.773653	0.052	0.094	0.155591
ATP5H	3.34937705270796e-06	0.913179	0.078	0.039	0.160462
PRMT2	3.40054497917376e-06	-0.276678	0.373	0.461	0.162913
FAM58A	3.48320701215305e-06	1.3833	0.043	0.016	0.166873
AIM2	3.48663700020083e-06	0.331659	0.455	0.391	0.167038
PFKP	3.48855807029953e-06	-0.512657	0.146	0.207	0.16713
RPL18	3.51093729061295e-06	0.0563588	0.999	0.998	0.168202
TRIM52-AS1	3.55026115691127e-06	-0.587009	0.145	0.207	0.170086
FADS2	3.60432849179835e-06	-2.54788	0.002	0.017	0.172676
HK1	3.60920065497242e-06	-0.432172	0.19	0.261	0.17291
SHKBP1	3.62723796998731e-06	-0.280749	0.469	0.55	0.173774
MAN2B1	3.69865614106856e-06	-0.283483	0.39	0.476	0.177195
CD69	3.73044303562967e-06	0.410317	0.433	0.367	0.178718
DCXR	3.73355392851949e-06	-0.364022	0.403	0.472	0.178867
CCDC167	3.7840878666351e-06	-0.423821	0.148	0.213	0.181288
ARMH1	3.8114173814245e-06	-0.665069	0.095	0.148	0.182597
MYH9	3.86768467256253e-06	-0.270095	0.538	0.614	0.185293
WARS	3.99730666975482e-06	0.754879	0.237	0.183	0.191503
ITGA4	4.05206174158492e-06	-0.274377	0.475	0.549	0.194126
METTL26	4.08473589711196e-06	-0.341922	0.293	0.372	0.195692
C11orf21	4.19919826501673e-06	-0.91464	0.037	0.074	0.201175
HN1	4.25109826007048e-06	1.24516	0.059	0.026	0.203662
GPX1	4.25594349140575e-06	0.723505	0.1	0.057	0.203894
ZNF433-AS1	4.36376705958473e-06	-0.628422	0.089	0.141	0.209059
RPL28	4.37537686615471e-06	0.0547293	1	0.999	0.209616
SLC10A3	4.40213279485164e-06	-0.461763	0.162	0.226	0.210897
SMPD3	4.42293281006439e-06	-1.07442	0.045	0.084	0.211894
LINC01800	4.46779686605415e-06	-1.30835	0.012	0.037	0.214043
HLA-B	4.4760066768367e-06	-0.0658161	0.999	0.999	0.214437
KLF11	4.49313799759905e-06	-0.750766	0.069	0.114	0.215257
FAM50A	4.63844368259618e-06	-0.411818	0.206	0.279	0.222219
VPS13B-DT	4.81967045456244e-06	-0.919074	0.043	0.082	0.230901
NT5E	4.82082735261256e-06	0.664183	0.189	0.133	0.230956
MSN	4.83602398792605e-06	-0.243429	0.594	0.675	0.231684
HACD4	4.97929241061129e-06	-0.572928	0.106	0.161	0.238548
SEMA4B	4.99489342392045e-06	-0.328606	0.396	0.477	0.239295
UBA1	5.1809299843137e-06	-0.334066	0.284	0.365	0.248208
LINC01420	5.19010330323562e-06	1.10264	0.059	0.027	0.248647
SEPW1	5.19673059866131e-06	1.03801	0.075	0.038	0.248965
EEF1D	5.19936379748613e-06	0.0888604	0.996	0.996	0.249091
ADA2	5.23805217974715e-06	-0.338914	0.118	0.174	0.250945
LIMS2	5.2515955055353e-06	-0.498646	0.176	0.241	0.251593
IGHA1	5.41538857482876e-06	0.327513	0.608	0.555	0.25944
RPL10	5.44963392774722e-06	0.056614	0.999	0.998	0.261081
BSCL2	5.45028994562656e-06	0.568576	0.189	0.134	0.261112
CEMIP2	5.5656893977486e-06	0.935935	0.112	0.068	0.266641
MYD88	5.58155585487787e-06	-0.426173	0.192	0.261	0.267401
UBE2D2	5.67248591334752e-06	-0.166208	0.808	0.851	0.271757
EPHB6	5.74724122458813e-06	-0.633748	0.1	0.153	0.275339
SIGLEC10	5.77848657919216e-06	-0.402599	0.274	0.349	0.276836
SLC25A29	5.85260051741453e-06	-0.870248	0.049	0.089	0.280386
SNAP29	5.87957002173295e-06	-0.555697	0.096	0.149	0.281678
MAFIP	5.89075461028925e-06	-1.28423	0.018	0.045	0.282214
NTHL1	5.96319479971408e-06	-0.583083	0.11	0.165	0.285685
GRN	6.24130917965787e-06	-0.326929	0.515	0.573	0.299009
C14orf119	6.28785229432524e-06	0.682542	0.173	0.122	0.301238
ANAPC5	6.47451176538296e-06	-0.311981	0.378	0.461	0.310181
PTOV1	6.61537238675731e-06	-0.331644	0.355	0.432	0.316929
ATP5IF1	6.66808436744636e-06	-0.215041	0.583	0.662	0.319455
PDXDC1	6.93322081837971e-06	0.517429	0.21	0.153	0.332157
MRPL41	6.93541741769301e-06	-0.352436	0.343	0.419	0.332262
PPP1R7	7.017571336018e-06	-0.347617	0.305	0.381	0.336198
AC017104.1	7.07217968193715e-06	-0.534391	0.128	0.186	0.338814
NT5C	7.44056261697617e-06	-0.219845	0.568	0.643	0.356462
CDCA7	7.59645528419723e-06	-0.91802	0.038	0.074	0.363931
VIM	7.8640724490756e-06	-0.153932	0.932	0.946	0.376752
DDX24	7.97394679851542e-06	0.291657	0.58	0.519	0.382016
UQCR11	8.00482430029599e-06	-0.173587	0.794	0.834	0.383495
GPX4	8.03593785077781e-06	-0.184618	0.749	0.811	0.384986
GET3	8.28861358815644e-06	-0.283362	0.239	0.317	0.397091
CYB561A3	8.29200542000774e-06	-0.227215	0.701	0.766	0.397253
MHENCR	8.33825500271702e-06	-0.38054	0.216	0.288	0.399469
TSC22D3	8.41407877010006e-06	0.135367	0.931	0.903	0.403102
AC026979.2	8.49012515430896e-06	-0.891269	0.033	0.067	0.406745
ARHGEF3	8.49976138579267e-06	-0.509291	0.128	0.185	0.407207
CAPG	8.56766579612101e-06	-0.234437	0.621	0.689	0.41046
AC007569.1	8.60706968871937e-06	-0.49748	0.137	0.196	0.412347
AC009133.3	8.700542535812e-06	-0.622767	0.08	0.128	0.416826
SELT	8.73016182280035e-06	0.875135	0.066	0.032	0.418245
PRORP	8.74051281510129e-06	-0.46145	0.088	0.138	0.41874
C5orf24	8.76177315741544e-06	-0.387306	0.176	0.241	0.419759
MTDH	8.78582366651782e-06	-0.211647	0.695	0.747	0.420911
TBCC	8.79788637357279e-06	-0.313893	0.215	0.292	0.421489
ATP5F1A	9.19512070601846e-06	-0.215589	0.616	0.69	0.44052
FAM30A	9.26897546045318e-06	-0.404823	0.284	0.352	0.444058
TRBC2	9.33320153989379e-06	-0.183472	0.668	0.75	0.447135
KIAA1551	9.63318952057814e-06	0.783946	0.071	0.036	0.461507
C14orf166	9.64954276025828e-06	0.862266	0.083	0.045	0.46229
NCF1	9.68645167552079e-06	-0.132975	0.871	0.891	0.464059
C19orf60	9.68822038047365e-06	0.916295	0.075	0.039	0.464143
SLC2A4RG	9.78592360126139e-06	-0.958154	0.032	0.065	0.468824
BAD	1.04086027311193e-05	-0.442256	0.153	0.215	0.498655
RAB31	1.05634126167147e-05	-0.304668	0.24	0.306	0.506072
HMGN3	1.10807871484647e-05	-0.245737	0.498	0.579	0.530858
RASA4	1.14320411519476e-05	-0.532322	0.098	0.15	0.547686
DUS2	1.16867905251035e-05	-0.366903	0.26	0.332	0.559891
SAMD3	1.19066233005378e-05	-2.14188	0.007	0.026	0.570423
ALDH16A1	1.26477182221091e-05	-0.34628	0.249	0.321	0.605927
MARC2	1.26972225813473e-05	1.21073	0.06	0.029	0.608299
CIAO2A	1.27452881596237e-05	-0.188767	0.551	0.64	0.610601
TXN2	1.29112745465488e-05	-0.33157	0.301	0.371	0.618553
MAP1LC3B	1.29604194068534e-05	-0.217145	0.561	0.619	0.620908
LIME1	1.29700676844539e-05	-0.330713	0.199	0.262	0.62137
SEPT6	1.29713996803827e-05	1.01768	0.1	0.06	0.621434
MMP24-AS1	1.34526704290226e-05	0.924547	0.055	0.025	0.644491
PDLIM2	1.35693270347643e-05	-0.334517	0.323	0.4	0.650079
ATP5MG	1.35850068641795e-05	-0.147472	0.819	0.874	0.650831
SYTL1	1.36320812794901e-05	-0.281023	0.462	0.531	0.653086
LINC00339	1.38932021422663e-05	-0.657244	0.098	0.148	0.665596
LYSMD2	1.40352605850277e-05	0.49868	0.305	0.246	0.672401
MX1	1.42053476704842e-05	-0.288282	0.309	0.383	0.68055
NACA	1.42074569212748e-05	0.0598	0.997	0.999	0.680651
ARHGAP24	1.42901078673802e-05	0.273013	0.596	0.546	0.68461
ANXA7	1.45189176233791e-05	-0.342682	0.387	0.456	0.695572
MYO1F	1.52002157925857e-05	-0.524166	0.133	0.188	0.728212
TMEM191B	1.54460320973506e-05	1.39907	0.045	0.018	0.739989
ILF3-DT	1.56243750227099e-05	-0.483064	0.129	0.186	0.748533
BX284668.5	1.56745654018548e-05	0.664514	0.155	0.106	0.750937
CD79A	1.61671109159194e-05	-0.0948227	0.996	0.998	0.774534
DPEP2	1.63030373997781e-05	-0.318874	0.225	0.299	0.781046
NDUFA11	1.67090416560513e-05	-0.19662	0.689	0.755	0.800497
BLK	1.69264386538889e-05	-0.207296	0.813	0.844	0.810912
FO538757.2	1.70287388694162e-05	0.786273	0.063	0.031	0.815813
FBXO33	1.78694475904501e-05	-0.891423	0.056	0.095	0.856089
TRAPPC6A	1.83285256793796e-05	-0.298404	0.353	0.427	0.878083
IFNAR2	1.85634446992384e-05	-0.328466	0.249	0.321	0.889338
TGFBR2	1.86779459864608e-05	-0.337373	0.373	0.446	0.894823
IDH1	1.90610446656484e-05	0.878434	0.054	0.025	0.913177
CCDC94	1.91826959102882e-05	1.41762	0.03	0.009	0.919005
SRSF3	1.95728575102897e-05	-0.239274	0.561	0.634	0.937696
TRAPPC2L	1.98969726021194e-05	-0.350045	0.224	0.292	0.953224
B2M	2.05764296023093e-05	-0.0633861	1	1	0.985776
KDM7A-DT	2.14480069006121e-05	-1.25521	0.017	0.042	1
DDT	2.16626384587441e-05	-0.213774	0.544	0.616	1
YIF1B	2.17655816723902e-05	-0.42583	0.139	0.197	1
TPT1	2.18233744442429e-05	0.0703173	0.999	0.998	1
NIBAN1	2.21102562048231e-05	-0.808637	0.036	0.069	1
TRMT112	2.22716250833278e-05	0.21036	0.749	0.724	1
OTUD6B-AS1	2.27856237635676e-05	0.482231	0.244	0.189	1
RCN2	2.30702024569823e-05	0.446484	0.341	0.284	1
UQCRFS1	2.32592426989446e-05	-0.21394	0.557	0.619	1
CPNE3	2.36112694630102e-05	0.403524	0.285	0.225	1
ACP5	2.36610567334377e-05	-0.266457	0.571	0.627	1
HEBP2	2.41011286182942e-05	-0.339235	0.146	0.205	1
EBLN3	2.4721949904999e-05	1.22699	0.053	0.025	1
CAT	2.48856356601325e-05	-0.272245	0.451	0.526	1
ZNF580	2.53699655482014e-05	-0.380445	0.231	0.298	1
SLC12A9	2.57948015070989e-05	-0.459561	0.118	0.17	1
HP1BP3	2.62962589074411e-05	-0.238279	0.536	0.606	1
RP11-689B22.2	2.66683604584666e-05	1.92564	0.023	0.006	1
KIAA0125	2.69318823868448e-05	1.0972	0.053	0.025	1
PABPC1	2.73365737021911e-05	0.0594124	0.995	0.999	1
NBPF1	2.75554146291464e-05	-0.955481	0.041	0.075	1
DUSP2	2.81122445355611e-05	0.246538	0.222	0.165	1
SLC9A3R1	2.88868201386815e-05	-0.331961	0.278	0.346	1
NFE2L2	2.96540023433611e-05	0.562037	0.249	0.196	1
TMUB1	2.96772497322702e-05	-0.281113	0.377	0.454	1
SNRNP35	2.97335403741046e-05	-0.450163	0.126	0.18	1
SERP1	2.99632354640666e-05	0.184186	0.848	0.832	1
H2AFZ	3.02890666803774e-05	0.302349	0.563	0.509	1
RNU12	3.06886647377674e-05	3.18238	0.015	0.002	1
CMTM6	3.12985681860083e-05	0.2329	0.542	0.49	1
TPI1	3.15173504113279e-05	-0.163792	0.713	0.768	1
GUK1	3.19211171846286e-05	-0.174148	0.595	0.654	1
IFI27L2	3.2295629872294e-05	-0.315425	0.307	0.382	1
UQCRC1	3.23626936084966e-05	-0.256869	0.412	0.49	1
RABL2B	3.25541707196539e-05	-0.630468	0.096	0.143	1
UFC1	3.37527456585889e-05	-0.213587	0.544	0.616	1
TMEM256-PLSCR3	3.46866309652846e-05	1.12368	0.052	0.025	1
CRACR2B	3.50234074018554e-05	-0.684022	0.098	0.143	1
SLC25A5	3.55283446452791e-05	-0.180448	0.826	0.841	1
LCP1	3.61934642621782e-05	-0.181181	0.728	0.774	1
SEP15	3.63146435496919e-05	1.12886	0.078	0.044	1
HSPE1	3.68631157728319e-05	0.270107	0.596	0.559	1
PSMG4	3.72255583252039e-05	-0.394939	0.202	0.267	1
TOMM6	3.77315315125656e-05	-0.184828	0.624	0.707	1
PXMP2	3.85757791549027e-05	-0.70966	0.035	0.066	1
RGS2	3.86396721551718e-05	0.204001	0.341	0.271	1
ZNF823	3.86404691441386e-05	-1.67965	0.011	0.031	1
RCSD1	3.86504934521051e-05	0.1591	0.902	0.878	1
ATP5C1	3.88990983406833e-05	0.585666	0.071	0.038	1
TMEM14B	3.90368871391017e-05	-0.245099	0.444	0.526	1
C9orf142	3.91674872844744e-05	0.783569	0.065	0.034	1
CORO7	4.06841072785229e-05	-0.296006	0.334	0.407	1
TFEC	4.07702549722036e-05	0.581701	0.111	0.07	1
AC008014.1	4.08088605192759e-05	-0.589611	0.043	0.077	1
DOPEY2	4.11065693703486e-05	1.55242	0.035	0.013	1
SKIV2L2	4.19324366900588e-05	1.44025	0.029	0.009	1
GNAS	4.21873452974876e-05	-0.208801	0.591	0.652	1
WAC-AS1	4.28934871923371e-05	-0.349477	0.149	0.207	1
ZNHIT1	4.33021945802747e-05	-0.237744	0.36	0.439	1
ATP5MPL	4.33340390493808e-05	-0.178029	0.593	0.658	1
TCL1A	4.34664084081855e-05	-0.654974	0.146	0.198	1
POLDIP2	4.35022721832984e-05	-0.318279	0.228	0.295	1
IMPDH1	4.37698194459468e-05	-0.377466	0.194	0.258	1
CCDC109B	4.45156461673892e-05	0.590216	0.083	0.047	1
RP11-160E2.6	4.46566670437396e-05	1.51049	0.028	0.009	1
FP565260.1	4.51567997009887e-05	-1.27384	0.013	0.034	1
SELENOH	4.53126293689082e-05	-0.182304	0.665	0.733	1
USP28	4.57373269687594e-05	-0.396812	0.155	0.212	1
AKAP13	4.58121423807638e-05	-0.207388	0.548	0.635	1
ATP2B1-AS1	4.64572728269922e-05	-0.309942	0.177	0.238	1
SEC61B	4.65056498117817e-05	-0.217145	0.603	0.661	1
PNRC2	4.68296643818363e-05	0.273625	0.52	0.474	1
CZIB	4.68930413810152e-05	-0.446364	0.15	0.204	1
TRIR	4.76049180253556e-05	-0.151807	0.745	0.807	1
IKBIP	5.04793063563715e-05	0.58849	0.123	0.081	1
ZNF106	5.0591893565798e-05	-0.214957	0.263	0.333	1
TNFAIP8	5.17537938466732e-05	0.242726	0.634	0.596	1
PDDC1	5.17862968563529e-05	2.26086	0.015	0.002	1
UBE2J1	5.18757522369577e-05	-0.202584	0.65	0.725	1
AUP1	5.20731681293595e-05	-0.210525	0.553	0.628	1
PDCD4	5.24081255842251e-05	0.277985	0.55	0.493	1
GRK2	5.2796069788916e-05	-0.396865	0.147	0.205	1
OPTN	5.31663875153866e-05	-0.350206	0.207	0.269	1
VASP	5.41457272100535e-05	-0.214154	0.569	0.635	1
CHAF1A	5.44978477846319e-05	-0.614639	0.05	0.086	1
SMAP1	5.45206758746934e-05	-0.406775	0.238	0.303	1
RPL8	5.56830107518352e-05	-0.0624859	0.999	0.999	1
PPA2	5.62996427725586e-05	0.419126	0.279	0.224	1
CD70	5.78459029406044e-05	0.723441	0.146	0.102	1
STN1	5.79198267989845e-05	-0.585475	0.075	0.116	1
NMRK1	5.79578561982964e-05	-0.650797	0.05	0.085	1
NIBAN3	5.79832020264663e-05	-0.208151	0.595	0.675	1
PAPD4	5.81929716667804e-05	1.23874	0.035	0.014	1
C1orf186	5.84005781645111e-05	1.63296	0.046	0.021	1
PFDN5	5.84790821238379e-05	0.0850488	0.994	0.994	1
GAA	5.8710632126192e-05	1.09304	0.072	0.041	1
P2RY10	5.88791573537246e-05	0.275413	0.397	0.336	1
HMHA1	5.94444162585109e-05	0.840808	0.087	0.052	1
HECTD3	5.97914809609122e-05	-0.548513	0.072	0.113	1
CTSH	6.0094133327184e-05	-0.219756	0.619	0.67	1
TAGLN	6.01620138149892e-05	-0.990782	0.026	0.053	1
TUBA1C	6.17484791133362e-05	-0.412559	0.129	0.181	1
C14orf142	6.18921044755738e-05	1.99941	0.022	0.006	1
CAPNS1	6.21940424497311e-05	-0.368415	0.171	0.229	1
FOXN3	6.32694835220555e-05	-0.331519	0.229	0.296	1
ZYX	6.35172735274965e-05	-0.330112	0.262	0.33	1
ALOX5	6.38400429093814e-05	0.289232	0.524	0.48	1
FLOT2	6.41022748123414e-05	-0.200952	0.549	0.624	1
MPP6	6.42027766979304e-05	0.350858	0.14	0.095	1
ARID5A	6.43110149933992e-05	0.59663	0.185	0.138	1
RPL18A	6.4347750621308e-05	0.0488647	0.999	0.999	1
CEBPZ	6.47924432858631e-05	0.347221	0.407	0.357	1
PABPC4	6.55539211172974e-05	-0.276903	0.403	0.472	1
SQLE	6.65510975771401e-05	0.69637	0.118	0.077	1
LINC00926	6.67884045551243e-05	-0.139069	0.763	0.829	1
RSBN1L	6.73548733494154e-05	0.318577	0.415	0.365	1
PGBD2	6.74904410270942e-05	1.00786	0.063	0.034	1
ATP5MD	6.83131124258084e-05	-0.185222	0.601	0.672	1
ZCCHC6	6.88021928142396e-05	1.46581	0.027	0.009	1
ZC3H3	6.98938915528811e-05	-0.429999	0.096	0.143	1
MIR762HG	7.09761124464668e-05	-0.806555	0.033	0.063	1
CH17-373J23.1	7.13507803021375e-05	2.54362	0.025	0.007	1
PTPN22	7.25082583558299e-05	-0.399226	0.166	0.222	1
STYXL1	7.33017318820744e-05	-0.439002	0.113	0.161	1
MYL12B	7.50783926975546e-05	-0.143986	0.82	0.84	1
LAPTM4A	7.64682387323339e-05	0.319394	0.47	0.43	1
NUP42	7.74105661215343e-05	-0.405633	0.163	0.219	1
SUB1	7.75340186576336e-05	-0.130189	0.843	0.868	1
MTMR14	7.78352703081834e-05	-0.260288	0.368	0.442	1
CKLF	7.88445697587443e-05	-0.424935	0.229	0.286	1
TUBB	7.88652865605081e-05	0.206675	0.716	0.681	1
SMARCA2	7.8888233674809e-05	-0.309296	0.21	0.269	1
PPP1CC	7.91767566099452e-05	-0.200722	0.64	0.69	1
SEPT2	8.03918719592786e-05	1.11475	0.052	0.025	1
HIST2H2AC	8.04256121426471e-05	-0.539362	0.082	0.125	1
RP11-1398P2.1	8.0694610066274e-05	2.86273	0.014	0.002	1
HEXDC	8.14214468077641e-05	1.36475	0.032	0.012	1
SARAF	8.25676871499461e-05	0.138308	0.91	0.9	1
UBE2V1	8.28970661039481e-05	-0.217572	0.528	0.601	1
CAPN1	8.38341155875314e-05	-0.311322	0.333	0.403	1
GPM6A	8.45674665913568e-05	0.711344	0.126	0.085	1
ICT1	8.55460911589927e-05	1.22071	0.029	0.01	1
NDUFB2	8.56177625015051e-05	-0.193324	0.639	0.696	1
TCEA1	8.60815642202507e-05	-0.144984	0.789	0.822	1
LRMP	8.60917786705251e-05	-0.186641	0.353	0.429	1
TSC22D4	8.67068644858369e-05	-0.226193	0.42	0.496	1
PIH1D1	8.67198120311113e-05	-0.372459	0.297	0.361	1
FP565260.3	8.71909365501818e-05	1.71723	0.024	0.007	1
CD83	8.85674131968613e-05	0.57727	0.435	0.389	1
SLC25A20	9.02638626149253e-05	-0.645791	0.048	0.082	1
LHPP	9.11469728991899e-05	-0.290105	0.337	0.408	1
SIPA1	9.12600203392289e-05	-0.25629	0.314	0.387	1
FBXO18	9.34665420335884e-05	1.72992	0.026	0.009	1
PIN4	9.35278389383653e-05	-0.276734	0.22	0.285	1
RP11-108M9.4	9.41979742810446e-05	2.10011	0.021	0.006	1
POMP	9.62495803642018e-05	-0.246034	0.459	0.513	1
TGFB1	9.67000949143067e-05	-0.273431	0.32	0.389	1
NBDY	9.77760669243823e-05	-0.282036	0.277	0.345	1
GAS6	0.000104626	-3.54759	0.001	0.01	1
CALM3	0.000106608	-0.253064	0.41	0.482	1
RSL24D1	0.000107013	-0.185036	0.572	0.648	1
ASNA1	0.000107953	1.13225	0.039	0.017	1
STAT3	0.000108815	-0.224619	0.373	0.446	1
C17orf97	0.000108979	3.339	0.012	0.001	1
FAM65A	0.000109595	1.07111	0.046	0.022	1
PDCD6IP	0.000111094	-0.279991	0.419	0.485	1
CBX4	0.000111605	-0.330936	0.074	0.115	1
C7orf73	0.000111725	0.669645	0.071	0.039	1
TMEM60	0.000112114	0.617326	0.158	0.114	1
AC027097.1	0.000114257	-0.373004	0.163	0.22	1
FAM76A	0.000116667	-0.637953	0.059	0.095	1
TCEB3	0.000116717	1.42229	0.031	0.012	1
GTF2IRD2	0.000116861	-0.827615	0.024	0.049	1
PPP3CC	0.000118199	-0.214334	0.544	0.614	1
EIF4B	0.000119692	0.137944	0.829	0.825	1
LIMK1	0.000119928	-0.381414	0.087	0.132	1
RPS6KA1	0.000121655	-0.334899	0.256	0.317	1
CD82	0.000122579	-0.163157	0.784	0.802	1
SSBP4	0.000125256	-0.313332	0.404	0.469	1
POLM	0.000126702	0.425306	0.25	0.202	1
RINL	0.000127308	-0.373801	0.16	0.216	1
PYCARD	0.000130764	-0.231421	0.431	0.488	1
LL22NC03-2H8.5	0.000133178	2.63602	0.014	0.002	1
AC245407.2	0.000133366	-0.646332	0.073	0.113	1
RPLP1	0.000133712	-0.0578096	0.999	0.999	1
RGS10	0.000133912	-0.230215	0.24	0.306	1
SNRPD2	0.000137335	0.12193	0.922	0.91	1
SLC6A16	0.000138048	-1.07017	0.029	0.056	1
NPM1	0.000139124	0.104516	0.978	0.969	1
FMNL1	0.000139754	-0.203456	0.471	0.548	1
GNG5	0.000140567	-0.184263	0.659	0.715	1
RPS27	0.000142804	0.0505697	1	0.999	1
TCTA	0.000143043	-0.473644	0.118	0.165	1
TSPAN3	0.000144149	0.190186	0.737	0.682	1
RP11-16E12.2	0.000145104	1.52503	0.026	0.009	1
NDUFB8	0.000145317	-0.178604	0.583	0.657	1
CCBL2	0.000145861	1.74969	0.021	0.006	1
AC008537.4	0.000146916	-2.73531	0.002	0.014	1
OSER1-AS1	0.000146969	2.62199	0.015	0.002	1
TOB1	0.000147226	-0.557741	0.071	0.109	1
C10orf54	0.000149349	1.11596	0.036	0.015	1
PRCD	0.000151401	1.15414	0.052	0.026	1
TMSB4X	0.000154302	-0.118876	0.998	0.999	1
SNHG3	0.000155142	-0.214782	0.361	0.435	1
AKR1B1	0.000156051	0.433728	0.343	0.293	1
EML6	0.000157262	0.759735	0.082	0.05	1
RWDD3	0.000159451	-0.280886	0.217	0.282	1
RIN3	0.00016046	-0.249691	0.303	0.368	1
CCDC25	0.000161547	-0.385195	0.195	0.253	1
FIBP	0.000162824	-0.260338	0.315	0.379	1
PRR5	0.000164431	-0.624833	0.065	0.1	1
FASN	0.000165372	-1.42557	0.016	0.038	1
BST2	0.000165832	0.311951	0.494	0.449	1
CEACAM21	0.000167044	-0.701433	0.053	0.086	1
FCRL5	0.000168911	0.458141	0.35	0.298	1
ABCD1	0.00017347	-0.715503	0.039	0.068	1
PMF1	0.000173584	-0.230186	0.213	0.271	1
METTL8	0.000175326	0.57444	0.193	0.148	1
SEPT9	0.000175685	0.623281	0.083	0.05	1
C5orf15	0.000185021	0.613908	0.129	0.09	1
CLSTN1	0.000186286	-0.403213	0.132	0.181	1
MICOS13	0.000188545	-0.201738	0.406	0.487	1
AL450998.2	0.000188702	-0.427456	0.079	0.119	1
LTK	0.000192389	-1.33507	0.013	0.032	1
FTSJ2	0.000193449	1.66502	0.022	0.007	1
CAMK1D	0.000197421	-0.233678	0.425	0.498	1
HNRNPA1	0.000199815	0.084649	0.988	0.978	1
AD000671.6	0.000202148	1.19552	0.036	0.015	1
WHSC1L1	0.000205041	0.651918	0.078	0.047	1
HNRNPU	0.000205346	-0.187337	0.7	0.747	1
C1orf162	0.000206424	-0.294892	0.284	0.347	1
CA5B	0.000208543	-0.433671	0.149	0.199	1
PLXNB2	0.000208741	-2.26564	0.004	0.017	1
KDM4B	0.00021071	-0.284169	0.31	0.375	1
RHOF	0.000212732	-0.218262	0.401	0.467	1
SH2B2	0.000217567	-0.303377	0.261	0.321	1
COPA	0.000222498	-0.37034	0.196	0.253	1
NEAT1	0.000223524	-0.222047	0.418	0.49	1
RNF139	0.000224509	-0.381502	0.19	0.245	1
STAMBPL1	0.000225073	-0.524652	0.106	0.149	1
NDUFA4	0.000225658	-0.146171	0.771	0.798	1
SMARCC1	0.000228199	-0.220237	0.351	0.419	1
NMB	0.000229594	-0.858505	0.038	0.066	1
BACE2	0.000231054	-0.303586	0.352	0.411	1
LINC01237	0.000234574	-0.709007	0.045	0.075	1
ATP5F1B	0.000234588	-0.138751	0.698	0.757	1
EIF4EBP2	0.000234852	-0.25987	0.238	0.3	1
TNIP1	0.000235563	-0.227361	0.525	0.589	1
SBDS	0.000238402	-0.190198	0.346	0.411	1
KIAA2013	0.000238464	-0.594885	0.045	0.076	1
PSMD13	0.000240647	-0.222289	0.368	0.44	1
UST	0.000243349	-0.995109	0.015	0.034	1
AHSA2	0.000244255	1.29585	0.024	0.008	1
TMEM141	0.000245203	-0.34566	0.169	0.222	1
HKR1	0.000247242	1.89993	0.018	0.004	1
BDNF-AS	0.000248223	-2.00879	0.003	0.015	1
PCSK1N	0.000249551	2.65217	0.016	0.004	1
GRK6	0.000250533	-0.203444	0.51	0.569	1
OIP5-AS1	0.000252279	-0.308229	0.224	0.285	1
MT1E	0.000252519	-2.46207	0.002	0.014	1
YPEL2	0.000252854	-0.494255	0.111	0.155	1
NSMCE1	0.000256132	-0.345897	0.189	0.245	1
GTF3C6	0.000257299	-0.251772	0.323	0.387	1
ECE1	0.000259397	-0.34013	0.165	0.219	1
MYADM	0.000260908	-0.514288	0.139	0.185	1
PPOX	0.000265887	-0.570017	0.056	0.089	1
DOK2	0.0002671	-0.917894	0.04	0.068	1
CLK1	0.000268592	-0.215652	0.261	0.328	1
GBAS	0.000269985	0.992486	0.032	0.013	1
HSH2D	0.000270205	-0.237571	0.431	0.502	1
NRBF2	0.000272682	0.571778	0.157	0.116	1
KIAA0141	0.000275032	0.747677	0.038	0.017	1
MAPKAPK5-AS1	0.000276974	-0.251881	0.191	0.246	1
KPNA4	0.000277769	-0.283924	0.175	0.226	1
RASAL3	0.000282046	-0.330683	0.203	0.261	1
SLC5A3	0.000282892	-0.896905	0.056	0.089	1
AL390728.5	0.000288387	-0.31927	0.112	0.158	1
AL355076.2	0.000289142	-0.379711	0.108	0.153	1
ATP5F1D	0.000289184	-0.127663	0.707	0.769	1
EML3	0.000289293	-0.312038	0.156	0.208	1
LRRC56	0.000289358	-0.963363	0.015	0.035	1
DTD1	0.00029354	-0.284682	0.161	0.212	1
COX6C	0.000293825	-0.126037	0.858	0.876	1
ARL11	0.000297432	-0.594525	0.058	0.091	1
IQGAP1	0.000298151	-0.24774	0.486	0.544	1
ARSA	0.000300931	-0.395175	0.115	0.161	1
RPS25	0.000301109	0.0458154	0.998	0.998	1
TMF1	0.000301488	0.370358	0.29	0.24	1
RP11-400F19.6	0.000301705	2.56723	0.011	0.001	1
C12orf65	0.000302459	0.52126	0.186	0.141	1
CHPT1	0.000306146	0.255164	0.438	0.392	1
MFSD4B	0.000308433	-0.741329	0.035	0.062	1
RGS1	0.00031512	1.37438	0.047	0.024	1
CD27-AS1	0.000318707	-1.06526	0.018	0.038	1
UBR4	0.000318881	-0.348474	0.18	0.235	1
RSAD1	0.00031958	-0.305509	0.217	0.274	1
MT-ND4	0.000320858	0.0654575	0.996	0.993	1
C9orf139	0.000322718	-0.845989	0.029	0.054	1
VPS36	0.000323202	-0.169502	0.307	0.374	1
AC091045.1	0.000323401	-0.624322	0.041	0.069	1
TOR2A	0.00032391	-0.506669	0.08	0.118	1
ADCK3	0.000326942	1.5996	0.021	0.006	1
TCEAL4	0.000328124	0.669836	0.139	0.101	1
ACAA2	0.000330115	-0.302471	0.159	0.212	1
SNHG12	0.000331934	0.369831	0.255	0.207	1
ARL8A	0.000333707	-0.417183	0.063	0.098	1
HADHB	0.000335637	-0.257102	0.289	0.35	1
TROVE2	0.000337179	1.11089	0.039	0.018	1
FDFT1	0.000337538	0.205747	0.584	0.536	1
UNC45A	0.000342762	-0.345471	0.186	0.241	1
TTN-AS1	0.000344344	-0.507124	0.068	0.103	1
PRICKLE4	0.000344347	1.08659	0.049	0.026	1
KCTD7	0.000346506	-0.426421	0.063	0.098	1
RPL14	0.00034827	0.0517056	0.998	0.999	1
FAM212A	0.000350033	2.39531	0.012	0.002	1
KIAA1143	0.000350171	-0.253748	0.185	0.238	1
FTL	0.000352134	-0.0733337	0.998	0.999	1
EMILIN2	0.000355589	1.02119	0.049	0.026	1
CERK	0.000358371	-1.01455	0.033	0.06	1
ZNF331	0.000359771	0.341712	0.177	0.132	1
MARCH1	0.000369793	0.185797	0.653	0.588	1
SEPTIN9	0.000374921	-0.169438	0.512	0.59	1
HIGD1A	0.000379713	-0.323521	0.176	0.229	1
CCR2	0.000379749	2.72713	0.015	0.003	1
SWAP70	0.000380709	0.199985	0.723	0.701	1
LAMTOR4	0.000382838	-0.139083	0.672	0.725	1
IRS1	0.000382842	2.35376	0.014	0.002	1
JMY	0.000383251	0.767825	0.062	0.036	1
NDUFA2	0.000387338	-0.207779	0.454	0.517	1
DERA	0.000387651	-0.406907	0.115	0.159	1
RAP1GDS1	0.000389089	-0.239276	0.212	0.269	1
PGLS	0.000389805	-0.211599	0.548	0.605	1
MRE11A	0.000390239	1.8013	0.017	0.004	1
TRAPPC2P1	0.000393999	2.16271	0.015	0.003	1
SEPTIN11	0.000395622	-0.576878	0.048	0.077	1
DTYMK	0.000396889	-0.45827	0.118	0.162	1
LINC00152	0.000397955	2.07064	0.016	0.004	1
PANK1	0.000400032	-2.28419	0.003	0.014	1
CSRP1	0.000400425	-0.370185	0.167	0.219	1
MXD3	0.000403171	-1.03666	0.017	0.037	1
ABTB1	0.000406007	-0.279224	0.286	0.346	1
ZNF394	0.000406328	-0.292752	0.187	0.241	1
SON	0.000406906	0.115007	0.915	0.896	1
TPD52	0.000408722	-0.200414	0.562	0.633	1
NDUFC2	0.00041133	-0.222679	0.474	0.531	1
THUMPD3-AS1	0.000413929	-0.377945	0.202	0.255	1
ARL4D	0.000414975	-0.56077	0.074	0.11	1
PFDN1	0.000418239	-0.230779	0.339	0.41	1
BRK1	0.000420786	-0.149535	0.749	0.78	1
SNRPA	0.000429753	-0.232627	0.443	0.508	1
OGA	0.000432518	-0.248493	0.334	0.402	1
CAP1	0.000433461	-0.132716	0.681	0.738	1
PIN1	0.000438547	-0.22331	0.331	0.401	1
RELCH	0.000439584	-0.509903	0.089	0.127	1
CFAP298	0.000443261	-0.241154	0.184	0.241	1
COPS6	0.000445145	-0.184781	0.354	0.426	1
GDI2	0.000448217	-0.139169	0.753	0.784	1
ABHD14A	0.000448892	-0.216206	0.137	0.186	1
SEPTIN2	0.000457702	-0.184075	0.353	0.429	1
AC079767.4	0.000458041	1.20886	0.039	0.018	1
DHX29	0.000458225	-0.307192	0.158	0.208	1
TMCO3	0.000464215	-0.36487	0.122	0.167	1
ROGDI	0.000464216	-0.812253	0.029	0.053	1
FUZ	0.000466255	-0.498816	0.052	0.084	1
TMEM243	0.000470092	0.238581	0.588	0.549	1
AL118516.1	0.000472793	-0.685077	0.039	0.066	1
TCTEX1D2	0.000479827	-0.429448	0.124	0.168	1
DENND6B	0.000481648	-0.489659	0.015	0.033	1
TMEM241	0.000486878	-0.751034	0.029	0.053	1
TMA7	0.000490991	-0.0891561	0.971	0.975	1
L3MBTL2	0.000491503	-0.425655	0.081	0.119	1
AL162253.2	0.000494376	-0.427777	0.079	0.117	1
SRP9	0.000495225	0.211574	0.608	0.569	1
ADGRG5	0.00049846	-0.427336	0.095	0.135	1
CCDC92	0.000502358	-0.602704	0.061	0.093	1
RPL36AL	0.000503212	0.0932449	0.979	0.977	1
SPATA5L1	0.000506827	-0.743036	0.036	0.062	1
UBA2	0.000506831	-0.247427	0.371	0.438	1
C20orf24	0.000509001	1.1591	0.041	0.02	1
ZNF213-AS1	0.000510728	-0.537052	0.059	0.092	1
PTPA	0.000512821	-0.302246	0.094	0.135	1
SAP18	0.000514283	-0.162126	0.726	0.776	1
AC016773.1	0.000516144	-1.09041	0.015	0.034	1
ASAH1	0.000518298	-0.255898	0.402	0.466	1
PDE6B	0.000521587	-0.665522	0.052	0.082	1
PPP1R15A	0.000523056	0.380534	0.413	0.372	1
ATOX1	0.000523088	-0.319381	0.2	0.256	1
KDM7A	0.000529909	-0.457832	0.116	0.159	1
AK8	0.000535217	0.832064	0.075	0.047	1
VPS35L	0.000537445	-0.595369	0.056	0.088	1
CAPN2	0.000541899	-0.21086	0.307	0.365	1
ING1	0.000543447	-0.276745	0.107	0.149	1
TMEM147	0.000547196	-0.249392	0.296	0.359	1
LAMA5	0.000549607	-0.578853	0.026	0.049	1
AC138150.1	0.000552283	-0.532697	0.056	0.088	1
RPS18	0.000552869	0.0591914	1	0.999	1
FAM46A	0.000557148	2.91194	0.012	0.002	1
SEPTIN1	0.000560251	-0.187403	0.464	0.536	1
CLCF1	0.000564562	-0.645504	0.046	0.074	1
ACTN4	0.000565032	-0.304681	0.263	0.319	1
RUFY1	0.000565655	-0.379396	0.182	0.234	1
PLPP5	0.000569295	-0.246117	0.334	0.397	1
CNOT1	0.000572472	-0.134935	0.298	0.362	1
SELENOS	0.000576406	-0.300433	0.166	0.216	1
ZNF738	0.000587177	-0.539566	0.071	0.105	1
ZNF34	0.000591162	-0.599724	0.037	0.063	1
GATM	0.000592236	0.782995	0.089	0.059	1
CLINT1	0.000608818	0.317011	0.338	0.292	1
ANKRD13D	0.000609559	-0.524263	0.113	0.154	1
TTLL1	0.000610029	-1.06379	0.018	0.037	1
VWA5A	0.000613592	-0.818643	0.026	0.049	1
PSMD9	0.000613661	-0.267291	0.267	0.328	1
DUSP8	0.000617119	2.24118	0.014	0.003	1
RRP1B	0.00061881	-0.287411	0.173	0.224	1
GPS2	0.000623509	-0.164727	0.459	0.523	1
CCDC85B	0.000624578	-0.149651	0.549	0.624	1
C16orf62	0.000625315	1.96999	0.014	0.003	1
DGCR14	0.000628415	1.93848	0.014	0.003	1
STMN3	0.000631105	-0.48074	0.078	0.113	1
RPUSD2	0.00063779	-0.508137	0.072	0.106	1
BET1	0.000638291	0.714662	0.116	0.082	1
HIST1H2AM	0.000640941	-0.333308	0.056	0.088	1
COG4	0.00064639	-0.306489	0.135	0.179	1
MYDGF	0.000651004	-0.148057	0.288	0.354	1
CSK	0.000656146	-0.149459	0.685	0.736	1
AL133467.1	0.000666856	-0.185823	0.033	0.058	1
CECR5	0.000669463	1.31338	0.024	0.009	1
HEXA	0.000669888	-0.204284	0.258	0.322	1
HNRNPUL2	0.000671875	-0.442585	0.139	0.183	1
ATP5ME	0.000672694	-0.125686	0.649	0.727	1
YBX3	0.000676563	-0.187394	0.131	0.177	1
NBPF26	0.000677259	0.219561	0.495	0.447	1
STRA13	0.000678501	1.15538	0.033	0.015	1
ENTPD3-AS1	0.000686972	-0.820302	0.028	0.05	1
ZNF880	0.000691369	-0.37908	0.131	0.175	1
POLR2L	0.000691996	-0.204336	0.609	0.65	1
DNASE2	0.000700769	-0.387069	0.132	0.177	1
RNFT2	0.000703746	-1.18045	0.014	0.031	1
DLGAP4	0.000716182	-0.339275	0.182	0.228	1
RB1	0.000719778	-0.196471	0.414	0.48	1
SAT2	0.000722567	0.29502	0.317	0.272	1
UBL3	0.000723912	0.506749	0.177	0.137	1
PLAAT4	0.00073527	-0.242573	0.276	0.335	1
AC108488.1	0.000736643	-1.67022	0.006	0.02	1
UFD1	0.000746271	-0.241062	0.199	0.255	1
ZNF232	0.000748935	1.14785	0.047	0.025	1
LINC02202	0.000749374	-0.446448	0.063	0.095	1
IL27RA	0.0007697	-0.233575	0.301	0.367	1
NAT14	0.000776899	-1.14258	0.011	0.027	1
MIS18BP1	0.000782656	-0.245984	0.435	0.5	1
COMMD3	0.000784635	-0.209724	0.293	0.357	1
ZBTB8OS	0.00078609	-0.238272	0.287	0.344	1
TRA2B	0.000786654	-0.116265	0.616	0.669	1
ACBD6	0.000787158	-0.339629	0.203	0.253	1
FLVCR1-DT	0.000789823	-1.09028	0.021	0.041	1
ELOVL5	0.000790398	-0.196267	0.607	0.641	1
FUCA1	0.000793976	1.00267	0.048	0.026	1
RASA3	0.000795621	-0.371422	0.174	0.22	1
G3BP2	0.000802593	-0.178942	0.344	0.411	1
AL137796.1	0.00080281	-1.2947	0.009	0.023	1
VPS4B	0.000804729	0.290056	0.326	0.278	1
HIST1H2BK	0.000806849	-0.318654	0.167	0.215	1
IKBKE	0.000806911	0.530315	0.169	0.13	1
KIAA0391	0.000809251	1.03477	0.018	0.006	1
XPOT	0.000810333	-0.537855	0.05	0.079	1
VWA9	0.000811041	2.3529	0.01	0.001	1
DGKD	0.00081442	-0.232747	0.253	0.313	1
EAF2	0.000818855	-0.252974	0.335	0.399	1
NIPSNAP2	0.000820528	-0.328232	0.174	0.223	1
SPCS1	0.000820965	-0.137749	0.672	0.731	1
CPSF3L	0.000823391	0.777218	0.043	0.022	1
RGS19	0.000824386	-0.127054	0.6	0.668	1
AP000769.1	0.000827441	0.712291	0.045	0.023	1
QRSL1	0.000833088	0.250881	0.414	0.366	1
NOTCH2NLC	0.000837296	-0.88282	0.021	0.041	1
PSMD5-AS1	0.000845917	0.917804	0.027	0.011	1
CCDC18-AS1	0.000849424	-0.206549	0.446	0.512	1
SERF2	0.000853531	-0.0848052	0.975	0.978	1
C10orf128	0.000853932	1.8013	0.021	0.007	1
TMEM268	0.00086959	-0.53246	0.041	0.067	1
SYK	0.000871217	-0.179049	0.62	0.692	1
DMXL1	0.00088851	-0.254334	0.259	0.317	1
HNRNPC	0.000896142	-0.147864	0.774	0.828	1
N4BP2	0.000897363	-0.646191	0.042	0.068	1
GM2A	0.000898187	-0.388103	0.176	0.223	1
PRAF2	0.000902354	-0.476099	0.071	0.104	1
C21orf59	0.000902862	1.08028	0.034	0.016	1
KCTD21-AS1	0.000904527	-1.42305	0.004	0.015	1
PKN1	0.000924382	-0.316979	0.226	0.279	1
AKNA	0.000928674	-0.263526	0.257	0.318	1
TUBB4B	0.000929557	-0.236081	0.244	0.303	1
PREPL	0.000929887	-0.50594	0.087	0.122	1
EMC7	0.000934788	-0.205345	0.24	0.299	1
YBX1	0.000937959	-0.0798476	0.967	0.983	1
TMEM179B	0.000938999	-0.213099	0.332	0.396	1
ETHE1	0.000947073	0.644622	0.131	0.097	1
SEH1L	0.000947821	0.520456	0.109	0.076	1
TP53I3	0.000948179	-0.648656	0.036	0.062	1
SNHG14	0.000953755	-0.492877	0.065	0.097	1
ARID3A	0.000956254	-0.446638	0.127	0.169	1
NARFL	0.000957571	1.95505	0.015	0.004	1
SRSF7	0.000962977	0.137201	0.728	0.685	1
N6AMT2	0.000964737	2.36319	0.012	0.002	1
HSPA14	0.000965112	0.798571	0.058	0.034	1
LMCD1	0.000966398	2.22958	0.012	0.002	1
RAB11A	0.00096977	0.27486	0.472	0.431	1
IKBKG	0.000975211	-0.343465	0.147	0.192	1
CD38	0.000977602	-0.395017	0.049	0.077	1
DDX3X	0.000979024	0.296173	0.407	0.365	1
ACTL10	0.000979577	1.22712	0.029	0.013	1
MVB12A	0.000985267	-0.377924	0.089	0.125	1
HLA-DMB	0.000989507	-0.144809	0.716	0.768	1
ATM	0.00099674	-0.222636	0.425	0.484	1
AKAP9	0.000997401	0.304089	0.428	0.387	1
AC004812.2	0.0010015	-1.11493	0.014	0.03	1
P4HB	0.00100256	-0.15863	0.466	0.528	1
LINC02361	0.00100533	-1.27099	0.008	0.022	1
C17orf49	0.00100713	-0.226737	0.361	0.424	1
TTC28-AS1	0.00101736	-0.379291	0.086	0.122	1
EIF2B1	0.00102273	-0.290491	0.206	0.259	1
EPHA4	0.00102384	-0.687535	0.058	0.087	1
PQLC3	0.00102949	1.19241	0.029	0.013	1
REEP5	0.00104221	-0.189016	0.478	0.543	1
CEP131	0.00104228	-0.752257	0.036	0.061	1
OSBPL9	0.00104976	-0.229272	0.222	0.274	1
NEK3	0.0010549	-0.720626	0.036	0.061	1
C11orf73	0.00106431	0.906675	0.036	0.018	1
BX664615.2	0.00107032	0.888616	0.039	0.02	1
GRAP2	0.00107686	0.907635	0.071	0.045	1
AC246817.1	0.00108137	-1.30415	0.005	0.017	1
RFX3	0.00109056	-0.413384	0.078	0.113	1
GPCPD1	0.00109952	-0.249735	0.2	0.25	1
PLOD1	0.00110016	-0.881194	0.019	0.038	1
GNAI2	0.00110347	-0.200326	0.437	0.502	1
POLR2J3	0.00110419	-0.344698	0.207	0.256	1
KLF6	0.00110421	-0.135721	0.686	0.727	1
BSG	0.00111341	-0.18594	0.435	0.504	1
BUD31	0.00114254	-0.245161	0.329	0.381	1
VOPP1	0.00114936	-0.180017	0.563	0.603	1
VIRMA	0.00115032	-0.327468	0.075	0.109	1
AC060780.1	0.00115426	-0.600171	0.045	0.072	1
CALCOCO1	0.00115439	-0.264387	0.152	0.196	1
PTPMT1	0.00116694	-0.314252	0.187	0.234	1
AP2S1	0.00117745	-0.246382	0.469	0.516	1
CMTM3	0.0011875	-0.475413	0.036	0.06	1
UBE2B	0.00119059	-0.219648	0.435	0.49	1
BRD9	0.00119086	-0.37146	0.14	0.183	1
TADA3	0.0011957	-0.275118	0.271	0.329	1
KNL1	0.00120627	-0.56302	0.033	0.057	1
MAZ	0.00120903	-0.359202	0.148	0.194	1
UBL7	0.00121211	-0.238303	0.368	0.427	1
MIR155HG	0.00121306	0.557004	0.107	0.075	1
SNX9	0.00121539	0.651716	0.263	0.223	1
KISS1R	0.00121577	-1.05905	0.01	0.025	1
RP11-960L18.1	0.00122536	1.39549	0.018	0.006	1
SCAF4	0.00122645	-0.232435	0.281	0.342	1
SLC35A5	0.00122983	0.6528	0.089	0.06	1
SNRNP25	0.00123298	-0.46532	0.214	0.258	1
SRSF8	0.00123982	0.276974	0.345	0.302	1
CTD-3184A7.4	0.00124292	0.658822	0.039	0.02	1
MYO5A	0.0012439	-0.487581	0.095	0.132	1
IPO9	0.00124633	-0.502386	0.085	0.12	1
E2F5	0.00125322	-0.320146	0.126	0.169	1
SCIMP	0.0012567	0.293305	0.546	0.523	1
LMO4	0.00126193	0.424657	0.253	0.214	1
LAMTOR2	0.00126378	-0.224779	0.333	0.4	1
PUM2	0.00127234	-0.283382	0.266	0.319	1
KLHDC4	0.00127749	-0.541078	0.075	0.107	1
OGDH	0.00128636	-0.258893	0.166	0.213	1
MEA1	0.00129867	-0.227003	0.327	0.386	1
KMT2E	0.00130598	-0.12883	0.684	0.741	1
NME4	0.00131047	0.324917	0.305	0.258	1
SHISA5	0.00131226	-0.165809	0.508	0.571	1
TMEM175	0.00131256	-0.223374	0.189	0.24	1
HAGH	0.00131587	-0.329933	0.143	0.186	1
ANKRD12	0.00131683	0.16416	0.744	0.717	1
PHKB	0.00131701	-0.325933	0.231	0.281	1
APP	0.00132154	0.422019	0.157	0.12	1
ACTR6	0.00132679	0.568522	0.15	0.114	1
CLNS1A	0.00132796	0.216657	0.452	0.417	1
DCP2	0.00133776	-0.233876	0.209	0.263	1
DSCR3	0.0013436	1.24776	0.027	0.012	1
PSTPIP1	0.001349	-0.252137	0.157	0.204	1
COMMD8	0.00135643	-0.36575	0.187	0.236	1
AZIN1	0.00136015	-0.233419	0.184	0.236	1
GPS1	0.00136372	-0.243349	0.245	0.3	1
ANKHD1	0.00136564	-0.282744	0.271	0.329	1
NME1	0.00136686	-0.343291	0.203	0.247	1
ASPSCR1	0.00136832	-0.362423	0.171	0.216	1
AC007114.1	0.00137348	-0.990987	0.012	0.027	1
PXK	0.00137885	-0.212243	0.355	0.416	1
HCG22	0.00137968	1.97761	0.015	0.004	1
NKAPD1	0.00138047	-0.377473	0.103	0.141	1
CDC14A	0.0013805	-0.526339	0.062	0.092	1
RICTOR	0.00138614	-0.319005	0.17	0.215	1
FAM208A	0.00138749	0.872216	0.038	0.019	1
TCEAL3	0.00139814	0.677807	0.075	0.048	1
PLCB2	0.00140024	-0.509495	0.068	0.099	1
MOXD1	0.0014072	0.850382	0.051	0.03	1
HSPBAP1	0.00140885	0.726079	0.068	0.043	1
WBSCR22	0.00141007	0.641626	0.048	0.026	1
EIF4G2	0.00141597	-0.147244	0.701	0.748	1
SERPINB1	0.0014179	-0.194077	0.445	0.508	1
C22orf39	0.00142092	-0.240168	0.287	0.347	1
RIOK3	0.00144269	-0.236447	0.291	0.35	1
CXCR3	0.00144602	-0.316727	0.172	0.217	1
AIM1	0.00145449	1.07244	0.031	0.014	1
LST1	0.0014555	-0.423332	0.074	0.106	1
ILF3-AS1	0.001456	1.04019	0.027	0.012	1
AC012615.1	0.00145655	-0.62713	0.024	0.044	1
PRPSAP1	0.00147502	-0.271204	0.172	0.217	1
BCL2L11	0.00149135	0.854509	0.119	0.088	1
RTF2	0.00149407	-0.170259	0.317	0.378	1
WASHC5	0.00149825	-0.330767	0.083	0.119	1
GATSL3	0.00150425	1.85286	0.011	0.002	1
YWHAH	0.00150457	-0.298995	0.385	0.435	1
HOTAIRM1	0.00151537	-0.35975	0.126	0.166	1
AC068587.4	0.0015183	2.51785	0.012	0.002	1
LINC00653	0.00151907	-1.23277	0.012	0.028	1
HERC2	0.00153622	-0.243608	0.202	0.252	1
EED	0.00154243	-0.376833	0.146	0.188	1
FAM222B	0.0015433	0.688027	0.08	0.054	1
MMP24OS	0.00154442	-0.230528	0.271	0.327	1
PPP1R18	0.00155679	-0.161188	0.557	0.607	1
CHD3	0.00156058	-0.431684	0.069	0.101	1
LINC01089	0.00157325	-0.421407	0.103	0.139	1
JHY	0.00158184	1.14448	0.028	0.012	1
CFP	0.001582	-1.76687	0.004	0.014	1
RAB3C	0.00160067	-1.81506	0.004	0.014	1
PCBD2	0.00160914	-0.559742	0.056	0.085	1
INPP5F	0.00161886	-0.56038	0.062	0.091	1
CLDND1	0.00162292	-0.271367	0.231	0.282	1
EIF1B-AS1	0.00162593	-0.858325	0.019	0.038	1
TMBIM4	0.00163387	-0.184215	0.573	0.629	1
PTPRA	0.00163588	-0.275117	0.239	0.29	1
PDE6D	0.001643	-0.299604	0.207	0.257	1
C4orf3	0.00166697	-0.151438	0.65	0.689	1
FLNA	0.00167311	-0.16185	0.478	0.538	1
JAM3	0.00167384	0.735503	0.071	0.046	1
AC006369.1	0.00167953	1.16942	0.028	0.012	1
INTS3	0.00168721	-0.512255	0.05	0.077	1
RSL1D1	0.00169228	0.146092	0.696	0.659	1
MDH2	0.00170041	-0.183965	0.58	0.631	1
KCTD6	0.00170203	-0.477457	0.058	0.087	1
FAM173A	0.00170317	0.74553	0.047	0.026	1
OGT	0.00172883	-0.236128	0.288	0.342	1
ARF3	0.0017291	-0.263825	0.199	0.25	1
AC016747.1	0.00172995	-0.644817	0.042	0.066	1
SKIL	0.00173168	0.480758	0.153	0.119	1
FHL1	0.00173603	-0.782298	0.028	0.049	1
NAA80	0.00174238	-0.429689	0.064	0.094	1
SPSB3	0.00174439	-0.227667	0.407	0.47	1
GLB1	0.00175839	0.435351	0.171	0.134	1
SOS1	0.00176333	-0.421283	0.048	0.074	1
IGSF22	0.00176526	1.39882	0.023	0.009	1
RMDN1	0.0017659	-0.26378	0.136	0.179	1
MRPL40	0.001774	-0.185423	0.372	0.434	1
IER5	0.00177504	0.440079	0.265	0.228	1
COPG2	0.00178057	-0.683179	0.049	0.076	1
BZW2	0.00178614	-0.261681	0.187	0.232	1
COMTD1	0.0017959	-0.488324	0.079	0.112	1
FBXO44	0.00179679	-0.270479	0.15	0.193	1
AL592295.5	0.00180636	-1.22945	0.003	0.012	1
CDK13	0.00180764	-0.244781	0.256	0.309	1
AL451165.2	0.00181272	-0.775184	0.026	0.047	1
MINDY3	0.00182275	-0.644678	0.031	0.052	1
RP5-1171I10.5	0.00182295	0.377066	0.076	0.049	1
DYNLRB1	0.0018276	-0.181531	0.492	0.546	1
CLN5	0.00183078	-0.293938	0.126	0.165	1
RHOH	0.00184267	-0.0854787	0.511	0.59	1
SNTA1	0.00184317	-0.612328	0.042	0.067	1
DGLUCY	0.00185255	-0.227446	0.148	0.194	1
DNAAF5	0.00186463	-0.48644	0.051	0.077	1
RBBP6	0.00186991	-0.157867	0.53	0.59	1
SDHD	0.00187497	0.281976	0.381	0.344	1
PSPH	0.00187498	-0.987282	0.015	0.031	1
RBM23	0.00189939	0.266759	0.32	0.277	1
EIF4H	0.00190759	-0.146894	0.51	0.571	1
HCP5	0.00192099	0.400939	0.202	0.164	1
RCAN3	0.00195279	-0.300466	0.143	0.185	1
SYPL1	0.00195325	0.167829	0.744	0.7	1
KLF10	0.00195867	-0.310294	0.17	0.214	1
RALY	0.00195934	-0.138039	0.58	0.654	1
RBMX	0.00196425	0.183151	0.646	0.623	1
THAP4	0.00197388	-0.249981	0.167	0.213	1
CEP95	0.00197737	-0.385462	0.151	0.191	1
MAP3K13	0.00197917	-0.355023	0.1	0.137	1
SIDT2	0.00198445	-0.361516	0.243	0.292	1
SERTAD1	0.00199476	0.774907	0.103	0.075	1
LMAN1	0.00200558	0.133988	0.206	0.167	1
COL4A3BP	0.00201044	1.44391	0.022	0.009	1
TMEM258	0.00201867	-0.098277	0.669	0.7	1
TCP11L2	0.00201887	-0.324117	0.147	0.189	1
USP10	0.00202617	0.349928	0.269	0.229	1
KDM6B	0.00202701	0.544496	0.105	0.075	1
BCL7A	0.00203169	-0.357155	0.24	0.291	1
ETV7	0.00203293	1.40044	0.022	0.009	1
H2AFY	0.00203903	-0.221966	0.338	0.402	1
ZNF138	0.00204685	-0.354955	0.124	0.164	1
PSENEN	0.00205876	-0.199179	0.25	0.306	1
ANKH	0.00206159	0.889073	0.071	0.047	1
XRCC1	0.00207135	-0.354892	0.124	0.163	1
PNRC1	0.00207655	0.0886114	0.962	0.962	1
TBCB	0.00208106	-0.215265	0.509	0.554	1
CPSF6	0.00209805	0.229535	0.347	0.312	1
EIF2AK4	0.00210059	-0.377953	0.088	0.121	1
QDPR	0.00212798	-0.601769	0.059	0.087	1
EIF2A	0.00213037	0.25396	0.363	0.32	1
SSSCA1	0.00213796	1.32816	0.022	0.009	1
DUSP12	0.00214419	-0.181538	0.146	0.19	1
ZNF487	0.00214442	-0.493969	0.051	0.077	1
SMKR1	0.00214503	-0.708671	0.036	0.058	1
FAM134C	0.00214833	1.34542	0.019	0.007	1
COA8	0.00215561	-0.32174	0.168	0.215	1
CERT1	0.00215936	-0.309501	0.119	0.159	1
KIAA0430	0.00216117	0.913952	0.036	0.018	1
CLYBL	0.00216218	-0.478204	0.048	0.073	1
KIAA0226L	0.00216472	0.348569	0.066	0.042	1
RNF125	0.00216726	-0.711391	0.047	0.072	1
ZMYM6NB	0.00217134	1.72168	0.015	0.004	1
ZNF335	0.00217211	-0.288339	0.095	0.13	1
SHMT2	0.00217378	-0.120333	0.565	0.63	1
EMD	0.0021766	-0.186337	0.452	0.506	1
ANK1	0.00218657	-0.59205	0.049	0.074	1
RP5-827C21.4	0.00219752	-1.83976	0.004	0.014	1
NDUFA12	0.00220311	-0.170253	0.47	0.54	1
ACCS	0.00220708	-0.84455	0.024	0.042	1
LCLAT1	0.00221449	-0.352566	0.067	0.098	1
ITGAX	0.00222227	-0.438748	0.067	0.096	1
TFDP1	0.00222469	-0.372334	0.194	0.237	1
ZNF207	0.00224544	-0.182605	0.439	0.494	1
GAS6-AS1	0.00225117	-0.672833	0.033	0.055	1
ABLIM1	0.00225995	-0.19558	0.251	0.307	1
RPS6KB2	0.00226151	-0.281673	0.244	0.295	1
RPL7A	0.00226191	0.0320776	0.999	0.999	1
COX6A1	0.00227125	-0.101384	0.867	0.878	1
FKBP8	0.0022744	-0.146045	0.662	0.7	1
UQCC1	0.00227504	-0.728527	0.028	0.049	1
OPA1	0.00227841	-0.410235	0.121	0.16	1
TUBA4A	0.00228043	-0.173346	0.493	0.549	1
DOCK8	0.00228384	-0.205426	0.41	0.463	1
TECPR1	0.00230104	-0.381721	0.093	0.127	1
ZNF639	0.00231562	-0.31382	0.155	0.196	1
LINC01781	0.00232884	0.321854	0.279	0.234	1
LINC02384	0.00233055	-0.697493	0.026	0.046	1
VPS26B	0.00233262	-0.525459	0.063	0.092	1
PSMB3	0.00234996	-0.135328	0.557	0.608	1
LINC02137	0.00237228	2.27663	0.01	0.002	1
AC093323.3	0.00237653	2.33592	0.01	0.002	1
IKBKAP	0.00239146	2.20785	0.01	0.002	1
RP1-313I6.12	0.00239647	1.303	0.021	0.008	1
TMEM191C	0.00239829	0.640048	0.102	0.073	1
NUTF2	0.00239857	-0.219173	0.367	0.423	1
SEPT11	0.00241078	1.82284	0.01	0.002	1
EPT1	0.00241725	1.7409	0.01	0.002	1
PRKCH	0.00242802	1.88249	0.012	0.003	1
PFKFB2	0.00246175	-0.684802	0.022	0.04	1
CD68	0.00246721	-0.32894	0.182	0.224	1
C1orf54	0.00247029	-1.34455	0.01	0.023	1
AC245297.3	0.00247105	-0.315696	0.062	0.091	1
TXNIP	0.00247161	0.120396	0.969	0.98	1
POLR2M	0.00247419	-0.287032	0.15	0.191	1
NFAT5	0.00248156	-0.260342	0.176	0.222	1
RP11-488L18.8	0.00249369	1.30911	0.022	0.009	1
FAAP100	0.0024971	-0.491272	0.086	0.117	1
HDGFL2	0.00249946	-0.409122	0.074	0.105	1
P2RX4	0.00250049	-0.404579	0.047	0.072	1
ZNF486	0.00251166	1.12244	0.052	0.031	1
NCKIPSD	0.00252796	-0.529208	0.039	0.062	1
SND1	0.0025292	-0.161638	0.395	0.453	1
LSM3	0.00253246	-0.151996	0.388	0.454	1
NDUFB7	0.00253257	-0.179806	0.484	0.53	1
PIEZO1	0.00253624	-0.607731	0.079	0.11	1
ZBTB20	0.00255998	0.261724	0.373	0.335	1
AC079781.5	0.00256551	-0.213314	0.244	0.297	1
GOLGA4	0.00256738	0.356533	0.3	0.26	1
CD247	0.00259338	0.771638	0.066	0.043	1
CNIH3	0.00259752	-1.52155	0.006	0.018	1
RPS11	0.00259879	0.0590352	0.992	0.996	1
DDX58	0.00260761	0.615764	0.102	0.073	1
PIGX	0.00261165	-0.474141	0.049	0.075	1
G6PD	0.0026165	-0.281851	0.202	0.248	1
FCMR	0.00263221	-0.100916	0.894	0.925	1
XBP1	0.00263707	-0.0105264	0.224	0.274	1
MTHFD1	0.00265013	-0.343755	0.182	0.23	1
BBC3	0.00265355	-0.439303	0.088	0.119	1
FBXL12	0.00265875	-0.407009	0.078	0.109	1
EGR1	0.00266261	0.794842	0.071	0.047	1
STAG1	0.00266395	-0.305677	0.149	0.191	1
PPP2R1A	0.00267731	-0.140376	0.52	0.581	1
MIR22HG	0.00268119	-0.297476	0.019	0.036	1
HSD17B4	0.00268155	0.467774	0.18	0.145	1
KXD1	0.00270257	-0.284435	0.349	0.397	1
PRKAR2A	0.00270974	-0.352956	0.136	0.177	1
DCUN1D2	0.00271866	-1.0729	0.014	0.028	1
PRDX5	0.00272139	-0.130718	0.551	0.593	1
TRIM16	0.00272972	-0.600955	0.01	0.023	1
CHAD	0.00275082	-0.636123	0.062	0.089	1
CAST	0.00275373	-0.149839	0.572	0.635	1
SH3BP5	0.00276595	-0.222637	0.568	0.609	1
ADRM1	0.00276999	-0.159811	0.459	0.519	1
PWWP2B	0.0027793	0.706573	0.063	0.041	1
WDR13	0.00278282	-0.319316	0.16	0.204	1
RSRP1	0.00280459	-0.162898	0.616	0.665	1
HMOX1	0.00281182	-0.337481	0.153	0.196	1
USP44	0.00281337	1.01092	0.028	0.013	1
VEZF1	0.0028141	0.360566	0.161	0.126	1
RPS6KA4	0.0028247	-0.329227	0.114	0.151	1
AC073111.4	0.00283716	-0.34498	0.116	0.153	1
IFT20	0.00284293	-0.272497	0.166	0.21	1
MIA2	0.00286273	-0.228187	0.153	0.195	1
DNAAF4	0.00287237	-2.02675	0.005	0.015	1
PMVK	0.0028862	-0.254467	0.172	0.216	1
RNASEH1	0.00290421	-0.318621	0.16	0.203	1
RBM38	0.00290573	-0.179645	0.316	0.373	1
MPST	0.00290686	-0.459473	0.125	0.161	1
IGLL5	0.00291414	2.65664	0.015	0.005	1
LGMN	0.00292474	-0.538117	0.098	0.13	1
ANKLE2	0.00293071	-0.272193	0.178	0.222	1
DUSP4	0.00293191	1.74783	0.015	0.005	1
AKAP2	0.00294548	0.881997	0.039	0.022	1
DDX21	0.00298399	0.207254	0.543	0.515	1
TSPYL1	0.00298815	0.288571	0.22	0.185	1
PRKACB	0.00300508	-0.179739	0.255	0.304	1
PDCD5	0.00301238	-0.178088	0.39	0.446	1
CCDC124	0.00301939	-0.156337	0.258	0.311	1
STX2	0.00302041	-0.786445	0.024	0.042	1
PNPLA8	0.00302158	0.31625	0.26	0.221	1
ZDHHC19	0.00302807	0.894532	0.04	0.022	1
C19orf70	0.00304425	0.51046	0.068	0.044	1
WBSCR16	0.00304913	1.04141	0.021	0.009	1
OAS1	0.00304974	-0.318326	0.26	0.309	1
PAFAH1B3	0.00306504	-0.319948	0.167	0.209	1
NQO1	0.00306995	-1.09424	0.014	0.029	1
TBKBP1	0.00307483	-0.921113	0.019	0.036	1
CCDC58	0.0030969	0.438088	0.095	0.067	1
DIPK2A	0.00310514	-0.424153	0.059	0.086	1
SMIM29	0.00310832	-0.131502	0.237	0.292	1
ZNF595	0.00310928	-0.651451	0.055	0.081	1
ABCA7	0.00311314	-0.374248	0.106	0.14	1
ARFGAP2	0.00312054	-0.20793	0.253	0.302	1
PSMB7	0.00314499	-0.192183	0.276	0.333	1
EIF1AX	0.00315448	0.24493	0.494	0.451	1
ARHGDIA	0.00315928	-0.156408	0.645	0.689	1
IDUA	0.00317092	-0.201005	0.031	0.052	1
XAF1	0.00317956	-0.188215	0.239	0.292	1
CENPW	0.00318173	-0.873068	0.012	0.026	1
KCTD20	0.00318927	-0.500646	0.118	0.155	1
AP2A1	0.00319577	-0.271983	0.141	0.182	1
AKIRIN2	0.00319942	-0.136146	0.328	0.39	1
GATD3B	0.00324359	-0.230733	0.218	0.268	1
FAM45A	0.00324513	1.7909	0.014	0.004	1
SLC43A1	0.00327183	-1.20888	0.011	0.025	1
HTR3A	0.00327203	-0.861315	0.02	0.037	1
DIP2B	0.0033001	-0.331323	0.139	0.178	1
JADE2	0.00330077	0.412117	0.197	0.162	1
SLC2A11	0.00331047	-0.28911	0.142	0.182	1
GATD3A	0.00331633	1.63699	0.014	0.004	1
TRIM73	0.00332155	0.550872	0.1	0.072	1
TAF4B	0.00332522	0.420044	0.09	0.064	1
GGPS1	0.00332544	0.906042	0.026	0.012	1
B9D1	0.00332893	1.92661	0.02	0.008	1
GNL3	0.00333284	0.329076	0.247	0.208	1
CETN2	0.00337366	-0.510608	0.043	0.067	1
ANP32A	0.00337715	-0.173685	0.552	0.597	1
MRPS34	0.00338077	-0.129611	0.461	0.517	1
DLEU2	0.00340021	-0.320095	0.089	0.121	1
SP3	0.00340277	-0.2905	0.192	0.235	1
POLR2J	0.003427	-0.138908	0.426	0.485	1
PTMS	0.00342789	-0.756985	0.022	0.04	1
AL050309.1	0.00345147	-0.320237	0.099	0.134	1
CSNK2B	0.00346517	-0.108784	0.68	0.717	1
GSTK1	0.00347125	-0.178615	0.677	0.723	1
EIF2S3	0.00347312	0.141642	0.797	0.79	1
TRADD	0.00347556	-0.148613	0.299	0.358	1
TMEM160	0.00347595	-0.171668	0.397	0.452	1
ZBTB21	0.00347988	0.817625	0.048	0.028	1
CMPK1	0.00348367	0.221992	0.578	0.558	1
GCA	0.0034868	0.396267	0.228	0.193	1
POLR2I	0.0035011	-0.157132	0.313	0.371	1
AP001059.3	0.00350292	-1.61238	0.004	0.014	1
KIAA1715	0.00352198	1.8493	0.013	0.004	1
TMEM263	0.00354212	0.418734	0.093	0.066	1
SYT17	0.00354575	-0.916473	0.018	0.034	1
CCNT2-AS1	0.0035649	1.33589	0.024	0.01	1
CRAT	0.0035711	-0.815516	0.025	0.044	1
HINT2	0.00359194	-0.29801	0.241	0.287	1
USP5	0.00360786	-0.317004	0.123	0.161	1
KNOP1	0.00361647	0.621605	0.093	0.066	1
PCED1B	0.00361775	-0.231538	0.236	0.285	1
CWC15	0.00362287	-0.174534	0.338	0.397	1
SRA1	0.0036374	-0.25383	0.186	0.229	1
TPR	0.00363824	-0.129214	0.465	0.529	1
COIL	0.00364328	-0.223266	0.167	0.211	1
LYPLAL1	0.00365663	-0.259859	0.218	0.265	1
FIS1	0.00366182	-0.173255	0.538	0.576	1
AGTRAP	0.00367024	-0.429195	0.109	0.142	1
ERO1A	0.00370678	-0.398421	0.065	0.093	1
DCAF4	0.00371458	-0.3381	0.08	0.111	1
RP5-1091N2.9	0.0037313	2.05439	0.012	0.003	1
ELF2	0.00373744	-0.199631	0.243	0.294	1
SNX15	0.00374273	-0.240992	0.167	0.213	1
C2orf76	0.00374814	-0.607514	0.037	0.058	1
CHMP2A	0.00377022	-0.253303	0.303	0.355	1
SLC16A7	0.00377125	0.4211	0.11	0.08	1
CHCHD5	0.00377399	-0.277252	0.229	0.272	1
DGCR6L	0.00378322	-0.291344	0.157	0.198	1
ADCK2	0.00378561	-0.429311	0.073	0.102	1
PYCRL	0.00378916	1.82329	0.012	0.003	1
TSPO	0.00383073	0.263582	0.324	0.285	1
DNAJB1	0.00383336	0.360254	0.209	0.172	1
AC025171.3	0.0038395	-1.01574	0.022	0.039	1
ECHDC3	0.0038493	2.06589	0.011	0.002	1
MAD1L1	0.00385145	-0.209528	0.288	0.345	1
NXPH4	0.00386435	-0.304754	0.182	0.223	1
MDC1	0.00386782	-0.619412	0.052	0.077	1
UROS	0.00386886	-0.279435	0.178	0.22	1
DDI2	0.00388895	-0.37759	0.054	0.08	1
COPZ1	0.0039237	-0.105751	0.33	0.387	1
SELM	0.00393264	0.632892	0.035	0.018	1
SREK1IP1	0.00395434	-0.240343	0.225	0.274	1
AC092279.1	0.00396892	-0.587247	0.03	0.05	1
MARF1	0.00396933	-0.226601	0.186	0.232	1
AP002851.1	0.00398472	-1.03071	0.005	0.015	1
KHDC4	0.00399835	-0.330424	0.106	0.141	1
CCNT1	0.00400014	-0.263295	0.159	0.2	1
RPL7L1	0.00402029	0.344243	0.253	0.217	1
IPO4	0.00405015	-0.61249	0.045	0.068	1
KCTD5	0.00407228	0.511076	0.088	0.063	1
ARL4C	0.00407251	-0.138773	0.225	0.274	1
PBX2	0.00408842	-0.321979	0.055	0.081	1
LILRB2	0.00409059	-0.392147	0.046	0.07	1
UIMC1	0.0041021	-0.268818	0.188	0.231	1
MIR4435-2HG	0.00412367	-0.744627	0.024	0.042	1
CARD19	0.00412474	-0.347383	0.065	0.092	1
MYBL2	0.00413798	1.37181	0.028	0.014	1
PAXIP1-AS1	0.00414144	-0.335094	0.098	0.13	1
LINC00685	0.0041464	1.50063	0.022	0.01	1
KCNIP2	0.00415323	-0.818599	0.022	0.039	1
AL079338.1	0.00416961	1.0018	0.035	0.019	1
DIAPH1	0.00417373	-0.383679	0.201	0.246	1
ANTKMT	0.00418519	-0.201968	0.28	0.331	1
LENG1	0.00418835	-0.328927	0.14	0.177	1
KANSL1	0.00418851	-0.244182	0.194	0.24	1
TMEM35B	0.00419041	0.443047	0.122	0.091	1
HECTD1	0.00419371	-0.272273	0.31	0.362	1
DPYSL2	0.00419444	-0.403791	0.055	0.081	1
ZNF101	0.00421309	-0.283287	0.085	0.116	1
GDF7	0.00422681	1.20742	0.021	0.009	1
CHORDC1	0.00423785	0.403835	0.178	0.144	1
AL355001.2	0.00424339	-0.605868	0.032	0.052	1
DHRS9	0.0042489	-0.652655	0.029	0.049	1
MAST4	0.00428067	0.573103	0.064	0.042	1
MGEA5	0.00429157	0.445652	0.062	0.04	1
KRT10	0.00429749	-0.112699	0.707	0.736	1
SH3PXD2A	0.00432587	1.60356	0.028	0.014	1
PET117	0.00433542	-0.396733	0.079	0.108	1
GALT	0.00434293	-0.268554	0.135	0.173	1
SSNA1	0.00434747	-0.156047	0.458	0.518	1
MAP3K1	0.00435091	-0.201422	0.337	0.389	1
CCDC142	0.00437128	-0.168292	0.065	0.093	1
HS2ST1	0.00438373	-0.429065	0.051	0.076	1
PPP1R16B	0.00439132	-0.29296	0.177	0.218	1
RAD51AP1	0.00439324	-0.798215	0.022	0.039	1
TECPR2	0.00441921	-0.497203	0.024	0.041	1
ERBIN	0.00442245	-0.233087	0.142	0.181	1
SMAGP	0.00443323	-0.247008	0.221	0.265	1
GDE1	0.0044866	-0.359995	0.09	0.121	1
TMEM87A	0.00448676	-0.322436	0.182	0.222	1
CIITA	0.0044988	-0.185974	0.401	0.459	1
USP25	0.00450253	-0.377891	0.068	0.096	1
ZFAND6	0.00450736	0.239875	0.439	0.407	1
MPC2	0.00451312	-0.272482	0.269	0.316	1
SLC39A11	0.00453434	-0.685047	0.027	0.046	1
APOA1BP	0.00453637	0.676956	0.049	0.03	1
ZNF614	0.00455295	0.840498	0.036	0.02	1
LLNLR-245B6.1	0.00459635	1.21533	0.018	0.007	1
DAD1	0.00460622	-0.104435	0.542	0.609	1
UAP1	0.00461212	-0.448578	0.072	0.1	1
RTL8A	0.00461329	0.636606	0.096	0.07	1
CENPP	0.0046349	-1.46776	0.005	0.014	1
C6orf48	0.0046441	0.502689	0.049	0.03	1
FO393401.1	0.00465219	-0.41094	0.061	0.087	1
ITPA	0.00467029	-0.192048	0.229	0.275	1
AC023632.2	0.00467067	-1.24876	0.003	0.011	1
PAOX	0.00467312	-0.310791	0.131	0.167	1
FAM218A	0.00468906	-1.6158	0.003	0.011	1
NOL11	0.00471822	0.36454	0.163	0.132	1
DTX3	0.00474946	-0.947015	0.016	0.031	1
INTS11	0.00475836	-0.21448	0.256	0.309	1
SNHG20	0.0047881	-0.372203	0.039	0.06	1
FAM98C	0.00479533	-0.322051	0.145	0.182	1
MAP4K2	0.00480526	-0.176013	0.328	0.383	1
RAP2B	0.00481417	-0.33368	0.133	0.17	1
BNIP2	0.00481472	-0.140955	0.418	0.47	1
CCDC88B	0.00482391	-0.50478	0.075	0.102	1
ZNF600	0.00482877	-0.290105	0.092	0.125	1
AC010442.1	0.00482977	-1.27665	0.007	0.018	1
ZNF793	0.00483854	-0.975744	0.013	0.026	1
PLAAT3	0.00487087	-0.780141	0.029	0.047	1
SPINDOC	0.00487619	-1.22923	0.006	0.016	1
SERPINF1	0.00494477	-0.401296	0.029	0.049	1
NUDT2	0.00496238	0.514297	0.124	0.095	1
SRP72	0.00497702	-0.209416	0.362	0.411	1
NR4A2	0.00500294	0.357932	0.255	0.215	1
ADD3	0.00501801	-0.0872256	0.616	0.671	1
HNRNPH3	0.00502723	-0.146725	0.5	0.558	1
ZRANB3	0.00502838	-0.693969	0.021	0.037	1
EXOSC7	0.00503819	-0.272188	0.142	0.181	1
FAM220A	0.00503961	0.918143	0.034	0.018	1
RGS16	0.00504647	1.06982	0.028	0.014	1
AC241585.2	0.00505003	0.495968	0.036	0.02	1
RSRC2	0.00505028	0.262277	0.382	0.345	1
AC125494.1	0.00505845	-0.894455	0.013	0.026	1
ZSCAN25	0.00506611	0.922872	0.043	0.026	1
IST1	0.00507703	0.401199	0.254	0.222	1
RAB40C	0.00508162	-0.823398	0.021	0.038	1
FCHO1	0.00508981	-0.306381	0.214	0.256	1
MRPS11	0.00509609	-0.351532	0.153	0.192	1
PODXL2	0.00510548	-0.467354	0.043	0.065	1
GNG11	0.00511449	0.863935	0.043	0.026	1
PLK4	0.00516322	-2.42714	0.002	0.01	1
FADS3	0.00516712	0.557055	0.124	0.095	1
MAP4K5	0.0051944	-0.317717	0.134	0.17	1
IMPA2	0.00521912	-0.917723	0.027	0.045	1
BEST4	0.0052195	-1.91209	0.002	0.01	1
MKL1	0.00522532	0.883347	0.028	0.014	1
PPCS	0.00525638	-0.16345	0.357	0.411	1
CH507-9B2.3	0.00526559	1.14421	0.023	0.01	1
SCAMP1-AS1	0.00528694	0.620422	0.083	0.059	1
LYRM5	0.00531452	1.24334	0.016	0.006	1
MON2	0.00533045	-0.484349	0.156	0.193	1
EEF2	0.00535693	0.0521805	0.995	0.998	1
ZNF443	0.00536844	-1.92635	0.004	0.013	1
SNAPC1	0.0053694	0.746068	0.056	0.036	1
YIF1A	0.00538574	-0.189091	0.248	0.292	1
RNH1	0.00540305	-0.170055	0.442	0.486	1
BRI3BP	0.00541669	-0.326777	0.109	0.142	1
RNPEP	0.00541691	-0.311028	0.16	0.199	1
FAM159A	0.0054421	0.874659	0.023	0.01	1
PHB	0.00545525	-0.177359	0.376	0.427	1
KLC1	0.00546684	-0.204206	0.157	0.199	1
ANKRD34A	0.00548253	1.47907	0.012	0.004	1
TNFSF9	0.00549211	0.864393	0.039	0.022	1
SLC35E1	0.00549279	-0.829927	0.032	0.052	1
ADAP1	0.00551252	-0.62555	0.039	0.06	1
USP15	0.00552067	-0.132656	0.447	0.504	1
TRPV2	0.00552243	-0.190683	0.156	0.195	1
AC133552.5	0.00559935	-1.25672	0.004	0.013	1
ISG15	0.00560697	-0.29345	0.247	0.293	1
CCT4	0.00562056	0.196709	0.511	0.485	1
RNF139-AS1	0.00563633	-0.79003	0.015	0.03	1
CTD-2245F17.3	0.00565436	2.25205	0.011	0.003	1
JAGN1	0.00565752	0.337735	0.247	0.212	1
TRIM8	0.00565794	-0.243235	0.21	0.255	1
KLHDC3	0.00567552	-0.218564	0.206	0.253	1
ATP5G1	0.00567576	0.578382	0.058	0.038	1
ABCB7	0.00569329	-0.270309	0.157	0.197	1
COPS9	0.00574396	-0.166791	0.392	0.451	1
SLC35E2A	0.00579374	-0.478196	0.052	0.076	1
LYRM7	0.00579941	0.466912	0.129	0.101	1
ST6GALNAC3	0.00580037	1.31654	0.02	0.009	1
PLD6	0.00583242	-1.20231	0.012	0.025	1
TPGS1	0.00584234	-0.216609	0.155	0.196	1
AC078883.1	0.00585984	-0.628434	0.033	0.052	1
CHKB	0.00587229	-0.254814	0.142	0.18	1
UBR2	0.00588398	-0.316846	0.176	0.217	1
STK4	0.00590147	-0.122883	0.669	0.717	1
URM1	0.00590517	-0.175889	0.304	0.357	1
ZBTB3	0.00591301	1.2046	0.02	0.009	1
PITHD1	0.00592704	0.240979	0.327	0.292	1
RP11-445F6.2	0.0059427	1.34538	0.011	0.003	1
XRN1	0.00595865	-0.290491	0.191	0.232	1
AIDA	0.00596984	-0.184687	0.28	0.331	1
KRCC1	0.00597024	0.273602	0.285	0.248	1
LINC00969	0.00597922	1.09912	0.027	0.014	1
ZNF511	0.00598961	-0.245672	0.248	0.293	1
VPS51	0.00600814	-0.158831	0.504	0.562	1
NCOR2	0.00602204	-0.590418	0.053	0.076	1
LMBR1L	0.00602815	-0.311232	0.107	0.14	1
HDAC8	0.00602922	-0.150055	0.088	0.118	1
PAK2	0.00604089	-0.135609	0.558	0.606	1
PARP12	0.0060581	-0.195144	0.193	0.237	1
BTNL9	0.00609277	0.639057	0.069	0.047	1
NUDT21	0.00611695	-0.211119	0.206	0.25	1
COX5A	0.00611803	-0.152321	0.605	0.648	1
TNKS2-AS1	0.00612041	1.95438	0.01	0.002	1
CLTB	0.00617424	-0.193419	0.28	0.324	1
MRPL46	0.00618586	0.477601	0.15	0.12	1
BASP1	0.00618605	0.328155	0.338	0.308	1
TKFC	0.00618853	-0.342336	0.085	0.114	1
FUOM	0.00619838	-0.301438	0.176	0.214	1
C11orf80	0.0062029	-0.175925	0.113	0.146	1
FAM204A	0.00621096	-0.219606	0.373	0.425	1
EFHD2	0.00621925	-0.283323	0.179	0.22	1
SMURF2	0.00622462	-0.569949	0.047	0.069	1
TSSC1	0.00622969	0.879863	0.02	0.009	1
FADD	0.00624361	0.819329	0.063	0.042	1
LINC00094	0.00624906	1.47513	0.01	0.002	1
GAS5	0.00625906	0.157693	0.771	0.801	1
MRPL4	0.00629363	-0.197241	0.29	0.339	1
PAK1	0.00629752	-0.34325	0.069	0.097	1
C1orf123	0.00629891	0.903403	0.031	0.017	1
AFF4	0.00630417	-0.168043	0.388	0.446	1
CNOT6L	0.0063309	-0.244681	0.198	0.241	1
DOK7	0.00633576	0.536326	0.12	0.092	1
AC009119.1	0.00634061	-1.06717	0.009	0.021	1
ZNF821	0.00639861	-0.267863	0.189	0.229	1
SVBP	0.00641045	-0.203432	0.226	0.276	1
MLX	0.00642733	0.357755	0.235	0.202	1
ZMYM3	0.00645036	-0.655721	0.039	0.059	1
SRSF11	0.0064691	0.16175	0.561	0.53	1
NAP1L1	0.00646931	0.148205	0.764	0.742	1
EHMT1	0.00647913	0.316935	0.251	0.216	1
WDR26	0.0064871	0.581681	0.101	0.076	1
IFNLR1	0.00649196	0.566389	0.088	0.063	1
UFSP2	0.00654055	-0.306459	0.096	0.128	1
CLIP2	0.00654269	-0.509424	0.028	0.046	1
SRRM2	0.00654755	-0.100387	0.536	0.592	1
RPF1	0.00655019	-0.335863	0.186	0.223	1
PILRB	0.00656248	-0.489743	0.073	0.099	1
APOOL	0.00659685	-0.751143	0.033	0.052	1
SLC41A3	0.00660046	-0.197637	0.113	0.148	1
RETREG2	0.00660335	-0.282244	0.169	0.208	1
LINC00998	0.00660567	1.51994	0.014	0.005	1
BOP1	0.00661166	-0.309779	0.156	0.193	1
RARA	0.0066211	-0.30255	0.149	0.184	1
C7orf43	0.00662403	1.27523	0.017	0.007	1
AL080276.2	0.00663083	-0.588373	0.028	0.046	1
LMO2	0.0066355	-1.15609	0.011	0.023	1
FAM221A	0.00665206	0.760042	0.036	0.02	1
AATF	0.00665354	-0.113496	0.312	0.363	1
COCH	0.00665567	0.408185	0.202	0.167	1
MINA	0.00665697	1.46539	0.014	0.005	1
LRRC8D	0.00666372	-0.391335	0.088	0.117	1
MTOR	0.00666991	-0.337774	0.07	0.097	1
LAS1L	0.00667	-0.329541	0.12	0.155	1
SLC25A36	0.00667934	-0.145467	0.219	0.264	1
ZNF706	0.00671113	-0.123735	0.61	0.656	1
TMEM206	0.0067216	1.44279	0.014	0.005	1
ZNF385A	0.00673698	-0.701965	0.039	0.06	1
NBR2	0.00674615	-0.603012	0.022	0.039	1
ZMAT2	0.00675547	-0.153001	0.337	0.393	1
AP002748.4	0.00678104	-0.364889	0.072	0.1	1
PPP5C	0.00678931	-0.2393	0.15	0.188	1
FAM103A1	0.00679707	0.957257	0.028	0.014	1
LYRM1	0.00680249	-0.217172	0.158	0.196	1
INTS10	0.00682228	-0.181203	0.26	0.311	1
OS9	0.00682614	-0.219171	0.364	0.414	1
KIAA1429	0.00683058	1.17066	0.014	0.005	1
ABI3	0.0068329	-0.411525	0.064	0.09	1
GLS	0.00684829	-0.122123	0.163	0.204	1
PER2	0.00686576	1.14272	0.024	0.012	1
TTLL3	0.00686962	-0.617625	0.032	0.05	1
DAP	0.00689227	-0.187968	0.267	0.318	1
AGTPBP1	0.00690816	-0.353811	0.094	0.124	1
ZMYM2	0.00691569	-0.221092	0.197	0.238	1
DNASE1L1	0.00691976	-0.424692	0.078	0.105	1
KREMEN2	0.00694918	-0.626978	0.026	0.044	1
TASOR	0.00695098	-0.197707	0.197	0.244	1
HOOK3	0.00695393	-0.224164	0.247	0.291	1
STARD9	0.00696178	1.28494	0.019	0.008	1
TTC19	0.00696398	-0.284994	0.173	0.21	1
WAPL	0.00696772	-0.206705	0.214	0.258	1
UROD	0.00697492	-0.228633	0.18	0.222	1
FBXO6	0.00697924	-0.446795	0.058	0.082	1
LINC00467	0.00698243	-0.578638	0.049	0.072	1
PSMB4	0.006993	-0.175071	0.322	0.374	1
PHOSPHO2	0.00699777	-0.652957	0.024	0.04	1
SLC2A3	0.0070005	-0.20753	0.357	0.403	1
NUTM2A-AS1	0.00700505	-0.257667	0.295	0.339	1
FASTKD3	0.00701887	-0.699756	0.021	0.037	1
AC145212.2	0.00702997	-1.59175	0.005	0.014	1
RPL41	0.00704402	0.100989	1	0.999	1
STK38	0.00706197	-0.197095	0.249	0.293	1
WASHC3	0.00707987	-0.163104	0.212	0.259	1
NOL7	0.00709654	-0.126158	0.523	0.585	1
BTG2	0.00709855	0.148256	0.707	0.681	1
APOLD1	0.00710594	-0.486362	0.062	0.087	1
CPTP	0.0071365	-0.241472	0.152	0.19	1
PDAP1	0.00714053	-0.133185	0.36	0.422	1
SNHG21	0.00716602	-0.429435	0.065	0.09	1
INTS5	0.0071971	0.717689	0.082	0.06	1
ERF	0.00724756	0.83565	0.039	0.023	1
DUSP11	0.00727171	0.327787	0.21	0.176	1
HYAL3	0.00728073	-1.09262	0.007	0.017	1
GATD1	0.00730582	-0.325746	0.054	0.078	1
SCNM1	0.00730812	-0.195869	0.241	0.288	1
RWDD4	0.00732973	-0.297932	0.122	0.155	1
BORCS5	0.00735049	-0.169321	0.182	0.222	1
SGK223	0.00741428	2.11478	0.013	0.004	1
NDUFA6-DT	0.00741713	-1.08986	0.006	0.015	1
ATP5PD	0.00743527	-0.107615	0.463	0.525	1
ABRAXAS1	0.00745447	-0.334096	0.095	0.125	1
GAMT	0.00745749	-0.404639	0.063	0.089	1
GALNS	0.00746803	-0.288264	0.042	0.063	1
HIST1H4F	0.00748651	0.864369	0.042	0.025	1
SOX4	0.00749942	-0.312828	0.1	0.132	1
HULC	0.00752094	-1.59773	0.003	0.01	1
PARP14	0.00752346	0.274695	0.366	0.335	1
ACOT9	0.0075304	-0.3398	0.096	0.127	1
TPCN1	0.0075392	-0.541852	0.059	0.082	1
MCM9	0.00754634	-0.500524	0.042	0.063	1
CHID1	0.00755226	-0.231775	0.095	0.126	1
C5orf63	0.00756063	-0.353344	0.078	0.105	1
SMIM10L1	0.00756692	-0.230398	0.192	0.234	1
FAM122A	0.00759169	1.30794	0.016	0.006	1
LGALS3	0.00760486	-0.618188	0.03	0.048	1
ACAD8	0.00762378	-0.400853	0.046	0.068	1
R3HDM1	0.00764323	-0.22239	0.119	0.153	1
TMEM55B	0.00766211	0.587565	0.045	0.028	1
CNR2	0.00767556	0.324143	0.246	0.213	1
NUPL2	0.0077347	0.625719	0.03	0.016	1
TWF2	0.00778231	-0.204957	0.427	0.48	1
AC244090.1	0.00780528	-0.621638	0.015	0.029	1
AL135905.2	0.00780572	-0.0959802	0.195	0.241	1
DHPS	0.00782832	0.200056	0.364	0.331	1
DHTKD1	0.00783488	-0.241211	0.113	0.146	1
TOR3A	0.00785079	-0.242311	0.37	0.418	1
CPSF7	0.0078782	0.326163	0.236	0.2	1
SH3BGRL	0.0078837	-0.0944465	0.723	0.791	1
COMMD7	0.00791879	-0.17768	0.28	0.331	1
DAXX	0.00792621	0.259124	0.359	0.33	1
ACAA1	0.00793756	-0.168431	0.247	0.292	1
SSR4	0.0079505	-0.0973768	0.783	0.817	1
PRPSAP2	0.00796745	-0.255774	0.22	0.264	1
FAM134A	0.00800751	0.557012	0.045	0.028	1
PKIA	0.00803999	-0.539614	0.045	0.066	1
AC027279.1	0.00805372	-1.19665	0.009	0.02	1
CD300C	0.00809266	2.16146	0.012	0.004	1
PWP2	0.00811755	0.634076	0.049	0.031	1
REM2	0.00814836	-0.361749	0.032	0.051	1
NAT9	0.00816085	0.391815	0.137	0.109	1
MAP3K2-DT	0.00816516	-0.474812	0.043	0.065	1
RP11-624C23.1	0.00819522	1.69759	0.012	0.004	1
TMEM64	0.00820027	-0.420865	0.038	0.058	1
DDX19B	0.00821283	-0.289776	0.132	0.166	1
RPL13A	0.00823937	0.044564	0.998	0.998	1
FH	0.00825464	-0.26445	0.142	0.177	1
STK35	0.00825925	-0.792233	0.023	0.039	1
AC008124.1	0.00826046	-0.285099	0.059	0.084	1
METTL14	0.00827119	0.431051	0.124	0.096	1
TSPOAP1-AS1	0.00829745	-0.486302	0.049	0.071	1
ATF7IP	0.0083237	-0.231736	0.371	0.421	1
AC027644.3	0.00833455	-0.614627	0.031	0.049	1
ZFC3H1	0.00835101	-0.239187	0.273	0.319	1
HMGB3	0.00836238	-0.504188	0.011	0.022	1
TMEM94	0.00836894	-0.454407	0.04	0.06	1
DPH7	0.0084292	-0.345636	0.117	0.149	1
TOPORS-AS1	0.00844246	0.538043	0.032	0.018	1
PIGU	0.00847522	0.766436	0.048	0.03	1
CNTLN	0.00848131	-1.49389	0.004	0.012	1
ZHX1	0.00848179	-0.361869	0.095	0.124	1
ARFIP1	0.00850317	-0.286113	0.095	0.124	1
SUN1	0.00853372	-0.25812	0.123	0.156	1
AL355488.1	0.00857455	-1.40649	0.004	0.012	1
ALPL	0.00859985	1.06725	0.023	0.011	1
TMED10	0.00861713	-0.10054	0.36	0.413	1
LINC01159	0.00862151	-1.23198	0.004	0.012	1
ATP6V1E2	0.0086332	-0.469002	0.058	0.081	1
GPI	0.00863986	-0.150024	0.446	0.493	1
LRRFIP2	0.00866731	-0.318565	0.15	0.185	1
AC058791.1	0.00868285	1.41306	0.015	0.006	1
ZZZ3	0.0087333	1.13011	0.021	0.01	1
IARS	0.00874198	-0.29339	0.123	0.158	1
SARS	0.0087472	0.2511	0.339	0.308	1
JOSD2	0.00875058	-0.532985	0.089	0.116	1
ADGRE5	0.00877966	-0.242237	0.247	0.289	1
AC007384.1	0.00881274	-0.233332	0.159	0.197	1
ERGIC3	0.00883952	-0.199247	0.493	0.538	1
PSMD8	0.00884886	-0.131067	0.496	0.55	1
PJA1	0.00885734	0.440918	0.11	0.084	1
EGLN1	0.00886292	-0.256576	0.13	0.165	1
CENPM	0.00886988	-0.42477	0.045	0.066	1
CUEDC2	0.00889341	-0.19536	0.24	0.284	1
NTAN1	0.00889481	-0.234569	0.132	0.165	1
CARS2	0.00889687	-0.33276	0.13	0.163	1
IGHA2	0.00890684	0.239091	0.111	0.084	1
SLC25A25	0.00892565	-0.323441	0.052	0.075	1
CDV3	0.00893011	-0.32557	0.21	0.256	1
PCBP1	0.00893101	-0.0849237	0.903	0.915	1
THEM4	0.00893284	-0.345185	0.14	0.173	1
ZNF589	0.00896391	0.789212	0.038	0.022	1
EXOSC1	0.00896934	-0.185418	0.177	0.221	1
STIMATE	0.00899333	-0.448636	0.03	0.048	1
KIAA0100	0.00902054	-0.388694	0.096	0.126	1
XIST	0.00904409	0.202376	0.265	0.229	1
BEX5	0.00904511	1.70334	0.011	0.003	1
FCGR2A	0.00905237	-0.977107	0.015	0.028	1
NPEPPS	0.00905551	-0.16663	0.189	0.229	1
AC010654.1	0.00911436	-1.06409	0.005	0.014	1
NAP1L4	0.00912471	-0.165453	0.278	0.323	1
DMTF1	0.00916407	-0.166875	0.15	0.188	1
GIMAP1	0.00917227	1.53754	0.011	0.003	1
MT1X	0.0091769	-0.348056	0.051	0.074	1
SCAMP4	0.00920036	-0.121809	0.202	0.243	1
PRKAA1	0.00926226	-0.272345	0.129	0.163	1
FBH1	0.00930688	-0.293293	0.106	0.137	1
ODF3B	0.00930916	-0.318571	0.154	0.186	1
BHLHE41	0.00933338	0.565673	0.103	0.078	1
RFXANK	0.0093383	-0.251731	0.21	0.252	1
LRCH4	0.00934022	-0.226392	0.158	0.194	1
IFI16	0.00935013	0.222162	0.505	0.482	1
ALKBH5	0.00938036	-0.188254	0.294	0.343	1
HSD17B10	0.00945751	-0.191815	0.285	0.334	1
CCDC22	0.00947217	-0.147606	0.138	0.173	1
TRNT1	0.00948543	0.538476	0.132	0.105	1
DHRSX	0.00951288	-0.215569	0.17	0.207	1
OSBPL2	0.00953859	-0.459239	0.075	0.101	1
AC139530.1	0.00955884	-0.489612	0.058	0.081	1
CBX7	0.00957286	0.334908	0.162	0.131	1
PARN	0.009579	-0.180375	0.172	0.212	1
CFDP1	0.00958255	-0.2274	0.207	0.25	1
GSTZ1	0.00962174	-0.408211	0.056	0.079	1
SYNE2	0.00964494	-0.22987	0.172	0.207	1
PURA	0.00964684	0.397326	0.14	0.112	1
MFF	0.00965547	-0.186738	0.404	0.456	1
CA8	0.00966094	1.58435	0.02	0.009	1
COQ4	0.00970175	-0.226412	0.173	0.21	1
ATXN1	0.00972057	0.495303	0.056	0.037	1
AGA	0.00972642	-0.265873	0.128	0.159	1
MYO9B	0.00972949	-0.207926	0.209	0.251	1
C1orf216	0.00973362	-0.558352	0.029	0.047	1
NDUFAF8	0.00974366	-0.235771	0.264	0.313	1
MRPS12	0.00975303	-0.144039	0.275	0.326	1
SNX2	0.00975833	-0.109126	0.819	0.849	1
NCOR1	0.00976091	-0.143344	0.543	0.592	1
ENC1	0.00977872	0.74531	0.068	0.047	1
CPLANE1	0.00989463	-0.412129	0.039	0.058	1
KDM5B	0.00991928	-0.238999	0.125	0.157	1
AC099524.1	0.00995864	-0.444934	0.058	0.081	1
SNRK	0.00996982	-0.196162	0.109	0.138	1
RBSN	0.00997711	-0.352953	0.072	0.097	1
CBWD5	0.00997965	0.280241	0.24	0.209	1
R3HCC1	0.00998148	-0.242294	0.113	0.145	1
MITD1	0.0100034	0.327593	0.29	0.258	1
OTUD1	0.0100252	-0.317001	0.042	0.062	1
SLC2A1	0.0100281	-0.266705	0.184	0.221	1
MESDC1	0.0100363	0.937448	0.025	0.013	1
ST3GAL2	0.010049	-0.575237	0.042	0.062	1
LIPA	0.0100491	-0.216924	0.201	0.241	1
BORCS8	0.0100556	-0.310669	0.146	0.18	1
HIST2H2BE	0.0100556	1.07388	0.035	0.02	1
SREBF2	0.0100631	0.299724	0.252	0.218	1
TOP3A	0.0101018	-0.581156	0.033	0.052	1
TOMM70A	0.0101072	1.02206	0.018	0.008	1
BAIAP3	0.0101132	-0.537158	0.071	0.096	1
SIRT2	0.0101221	-0.159522	0.175	0.215	1
GPR183	0.0101338	0.175993	0.633	0.62	1
RAB30-DT	0.0101667	-0.476332	0.053	0.075	1
ZNF787	0.0102376	-0.738354	0.022	0.038	1
FAM160B1	0.0102712	-0.221173	0.074	0.101	1
PIGW	0.0102788	-0.855211	0.02	0.034	1
CD40	0.0103834	0.17999	0.595	0.574	1
ZNF799	0.0104005	0.959318	0.035	0.02	1
PTPRK	0.0104184	0.424197	0.1	0.076	1
PLEKHB1	0.010419	0.551862	0.069	0.049	1
NDUFS6	0.0104256	-0.20748	0.388	0.435	1
PSMA7	0.010429	-0.107867	0.723	0.75	1
PPM1M	0.0104429	-0.194462	0.241	0.287	1
BTLA	0.0104584	0.364473	0.222	0.191	1
KANSL2	0.010474	-0.233303	0.11	0.141	1
LAMTOR1	0.0104916	-0.130103	0.581	0.634	1
RNF41	0.0104955	0.303219	0.24	0.208	1
GLO1	0.0105044	0.219204	0.373	0.344	1
ELOF1	0.0105248	-0.195847	0.339	0.389	1
INO80E	0.0105277	-0.180162	0.391	0.439	1
ELOVL1	0.0105505	-0.117591	0.296	0.347	1
ZNF668	0.0105581	0.791604	0.042	0.026	1
AC116407.2	0.0106163	-0.715995	0.015	0.028	1
LMNTD2	0.0106244	-0.841918	0.012	0.023	1
EML2-AS1	0.0106583	-0.871021	0.01	0.021	1
ZBED6CL	0.0106964	-0.618649	0.031	0.049	1
HLA-G	0.0106973	1.49324	0.015	0.006	1
UBE4A	0.0107005	0.436829	0.116	0.09	1
PSMC5	0.010714	-0.144146	0.432	0.49	1
TANGO2	0.010772	-0.402977	0.11	0.139	1
HMBS	0.0107731	-0.360367	0.065	0.089	1
HCCS	0.010774	0.547183	0.104	0.08	1
ERGIC1	0.0108554	-0.147346	0.33	0.376	1
TYROBP	0.0108555	-0.633419	0.006	0.015	1
RER1	0.0108858	-0.14075	0.308	0.359	1
PAQR4	0.0109385	-1.26741	0.012	0.024	1
CNBD2	0.0109395	-0.461031	0.034	0.052	1
MIR181A1HG	0.0109493	-0.260123	0.007	0.017	1
CDC42BPB	0.0109496	0.816314	0.035	0.02	1
PYCARD-AS1	0.010968	-0.505961	0.065	0.089	1
VHL	0.0109692	-0.184274	0.311	0.355	1
MSC	0.0109765	-0.513342	0.041	0.061	1
INPP5K	0.0109934	-0.26193	0.179	0.216	1
SEC61G	0.0110278	-0.108402	0.535	0.577	1
GIPC1	0.0110399	-0.5903	0.024	0.039	1
NEK1	0.0110412	-0.288694	0.092	0.119	1
PANK2	0.0110512	-0.16809	0.196	0.238	1
FAM60A	0.0110968	0.480031	0.046	0.029	1
TRIM13	0.0111127	-0.236016	0.117	0.149	1
DROSHA	0.0111269	-0.487007	0.042	0.062	1
PRKCD	0.011143	-0.200805	0.264	0.311	1
CEBPZOS	0.0111779	-0.166787	0.241	0.288	1
PSMD4	0.0111811	-0.177137	0.458	0.51	1
ECI2	0.011194	0.441557	0.13	0.103	1
AC008083.3	0.0112071	-0.914584	0.005	0.013	1
TRAK1	0.0112172	-0.362091	0.085	0.113	1
AL034397.3	0.0112389	-0.655372	0.036	0.054	1
PSMC1	0.0112808	-0.229494	0.263	0.307	1
KLRK1	0.011298	0.708277	0.053	0.035	1
CEACAM1	0.0113484	0.816326	0.024	0.012	1
FOXO3	0.0113676	0.411277	0.094	0.071	1
COX15	0.0113747	-0.26791	0.086	0.114	1
FBXL22	0.0114573	-0.892643	0.019	0.033	1
RBCK1	0.0114815	-0.117435	0.432	0.491	1
SPPL3	0.011585	-0.355594	0.059	0.082	1
NIFK	0.0116569	0.336473	0.242	0.21	1
ACAP2	0.011657	-0.120966	0.549	0.603	1
AC106897.1	0.0116693	1.1713	0.017	0.007	1
TIMM23B	0.0116706	-0.911211	0.012	0.024	1
AC016727.1	0.0116987	-0.616955	0.033	0.05	1
GYLTL1B	0.0117017	0.592027	0.026	0.014	1
ADAM28	0.0117127	0.134396	0.545	0.512	1
SH2B3	0.0117253	-0.439405	0.07	0.094	1
TNFRSF13C	0.0117635	0.175754	0.634	0.606	1
KDELR2	0.0117696	-0.136971	0.299	0.347	1
SNF8	0.0117738	-0.184685	0.271	0.318	1
SEC13	0.0117811	-0.228612	0.303	0.344	1
PCBP2	0.011785	0.0950298	0.935	0.929	1
CAMKK2	0.0117932	-0.545647	0.041	0.06	1
ELP2	0.011802	-0.25503	0.177	0.215	1
HSF1	0.0118036	-0.124123	0.397	0.446	1
DCUN1D5	0.0118102	-0.257677	0.115	0.146	1
SELK	0.0118216	0.210147	0.055	0.036	1
BANF1	0.0118545	0.161422	0.547	0.528	1
CENPC	0.0118993	-0.140472	0.221	0.27	1
PHTF2	0.0119425	-0.238203	0.276	0.325	1
ARL17B	0.0119648	-0.606339	0.019	0.033	1
MRPS30	0.011988	-0.219829	0.221	0.262	1
[truncated: 9,191 more rows]

## Sheet: Table S9. plasmablast DEGs
Differentially expressed genes in plasmablasts
	p_val	avg_log2FC (HC)	pct.1 (HC)	pct.2 (Stage 1 T1D)	p_val_adj
SHARPIN	0.00017199	3.77375	0.645	0	1
TXNIP	0.000244738	-1.56889	0.839	1	1
U2AF1	0.00029983	3.2348	0.613	0	1
PDZD8	0.000582853	-3.22358	0.032	0.429	1
POMGNT1	0.000755182	-2.91796	0.065	0.5	1
HIBCH	0.0012954	1.56353	0.935	0.429	1
XPA	0.00141043	2.72427	0.581	0.071	1
UXT	0.00161874	0.934651	0.935	0.786	1
COMT	0.00182943	-1.60362	0.387	0.857	1
PHC2	0.0022577	-2.8394	0	0.286	1
WDR25	0.0022577	-3.49689	0	0.286	1
SNHG15	0.00226009	2.39204	0.484	0	1
LACTB	0.00236815	-2.08715	0.129	0.571	1
MTX2	0.0024471	2.05431	0.613	0.071	1
TAF10	0.00246164	1.74577	0.742	0.286	1
NAA10	0.00285616	1.19421	0.903	0.5	1
ARF3	0.00290713	1.6639	0.71	0.214	1
AP2S1	0.00306204	1.49076	0.774	0.286	1
AC104699.1	0.00320946	2.42902	0.581	0.071	1
NUB1	0.00333919	-1.87969	0.355	0.857	1
MVP	0.00361777	1.93143	0.677	0.214	1
FLII	0.00361777	1.96172	0.677	0.214	1
TMEM223	0.00378979	2.09853	0.581	0.143	1
AC008267.5	0.00393037	-2.93708	0.032	0.357	1
CTNNB1	0.00410629	2.13615	0.516	0.071	1
DDT	0.00413619	1.21904	0.903	0.571	1
LCMT1	0.00427132	1.89414	0.645	0.143	1
UBALD2	0.00457585	1.45248	0.806	0.357	1
HSPA13	0.0048434	2.24093	0.645	0.214	1
NDUFB9	0.00491755	1.12273	0.903	0.714	1
MYCBP	0.00496108	1.28511	0.774	0.357	1
PARK7	0.00536084	0.942521	0.935	0.786	1
SMARCD2	0.00556741	2.43095	0.419	0	1
PPA2	0.00587792	1.59564	0.677	0.214	1
TOMM5	0.00635319	0.997675	0.903	0.429	1
IRAK1	0.00639041	1.80699	0.548	0.071	1
ATP6AP1	0.00662771	1.31534	0.742	0.214	1
BMP8B	0.00666921	1.7559	0.645	0.214	1
CCDC124	0.00670242	1.42379	0.71	0.357	1
NDUFAF2	0.00679705	1.93977	0.581	0.143	1
TALDO1	0.00684534	1.21384	0.871	0.5	1
ARL8B	0.00736891	1.87604	0.581	0.143	1
UBTF	0.00798356	1.66244	0.581	0.143	1
POU2F1	0.008057	-2.04818	0.258	0.571	1
GIHCG	0.0082234	-2.78858	0.065	0.357	1
CTSD	0.00827961	-1.57963	0.774	1	1
S100PBP	0.00853332	2.2569	0.387	0	1
RBM48	0.00853332	2.37305	0.387	0	1
PAAF1	0.00853332	2.33107	0.387	0	1
RNF19A	0.00887962	1.93348	0.516	0.071	1
LONP1	0.00893634	-1.46606	0.194	0.571	1
PIM1	0.00897456	1.26134	0.742	0.214	1
SLC30A7	0.00909182	1.7933	0.645	0.214	1
SLC19A2	0.00911205	-2.81215	0	0.214	1
SLC30A1	0.00911205	-3.4506	0	0.214	1
MYL5	0.00911205	-2.53094	0	0.214	1
MCC	0.00911205	-3.13125	0	0.214	1
TSPAN32	0.00911205	-2.77781	0	0.214	1
C12orf74	0.00911205	-2.79057	0	0.214	1
ARL11	0.00911205	-2.77855	0	0.214	1
BMF	0.00911205	-2.66069	0	0.214	1
LMF1	0.00911205	-4.42551	0	0.214	1
CLUAP1	0.00911205	-3.70812	0	0.214	1
ZNF468	0.00911205	-3.22208	0	0.214	1
PRUNE1	0.00911205	-2.6742	0	0.214	1
AC015813.1	0.00911205	-2.7689	0	0.214	1
DOP1B	0.00911205	-3.11934	0	0.214	1
STAU1	0.00934056	1.28929	0.677	0.214	1
TXNL1	0.00950585	1.07672	0.839	0.429	1
ABTB1	0.00963898	-1.58774	0.258	0.643	1
RCSD1	0.00983907	-1.10197	0.774	0.929	1
MICAL3	0.0103167	-3.22076	0.065	0.357	1
DHX29	0.0104061	1.29687	0.71	0.286	1
RGS10	0.0105758	1.46137	0.645	0.214	1
UNC13D	0.0109266	1.38057	0.581	0.143	1
PEX16	0.0110419	1.60887	0.613	0.214	1
ARID4B	0.011052	-1.43605	0.452	0.786	1
PLD3	0.0111113	-1.15585	0.839	1	1
ID2	0.011132	-2.85069	0.032	0.286	1
CCNY	0.011132	-2.69955	0.032	0.286	1
ZFYVE19	0.011132	-2.62617	0.032	0.286	1
MTERF4	0.0113099	1.37032	0.774	0.286	1
ESF1	0.0113334	-2.25705	0.258	0.643	1
SP110	0.0116776	-1.74245	0.452	0.714	1
CAMLG	0.0119667	2.06369	0.452	0.071	1
C19orf48	0.0119667	2.25807	0.452	0.071	1
TMEM256	0.0119964	1.22583	0.806	0.571	1
NOP58	0.0121863	1.21708	0.871	0.5	1
ECPAS	0.0122726	-2.1472	0.161	0.5	1
SIGIRR	0.0123143	-2.122	0.129	0.5	1
R3HCC1	0.0123523	1.56823	0.581	0.214	1
DUSP22	0.0123587	1.73532	0.806	0.429	1
LAPTM5	0.0124767	1.08145	0.903	0.571	1
FAM49B	0.0125647	1.29315	0.677	0.214	1
APP	0.0126456	-2.3723	0.032	0.286	1
GHITM	0.012726	0.803248	0.935	0.714	1
HMG20B	0.0127322	1.52231	0.581	0.143	1
CBWD5	0.0128644	1.30827	0.806	0.571	1
NAAA	0.0128914	2.02801	0.355	0	1
VAMP7	0.0128914	1.97072	0.355	0	1
NDUFAF3	0.012929	1.21325	0.774	0.429	1
METTL22	0.0133646	-1.80149	0.097	0.429	1
SEL1L	0.0135676	-1.39324	0.774	1	1
UBL5	0.0136791	0.78116	0.968	0.714	1
DUSP5	0.0142038	1.83517	0.645	0.214	1
AKT1S1	0.0143191	1.57605	0.484	0.071	1
NCK2	0.0143385	-2.14159	0.032	0.286	1
PGAP2	0.0143385	-2.42687	0.032	0.286	1
AC092821.3	0.0143385	-2.27914	0.032	0.286	1
LCP1	0.0145091	1.01521	0.806	0.5	1
NKTR	0.0148607	-1.05622	0.581	0.857	1
RPS10	0.0152219	2.61716	0.806	0.429	1
PSMB4	0.015538	0.938248	0.806	0.5	1
GDI2	0.0156994	0.925924	0.903	0.5	1
COX4I1	0.0157248	0.540665	0.968	0.857	1
H3F3B	0.0157386	0.532668	1	1	1
AC012368.1	0.0159359	1.32605	0.581	0.143	1
BCOR	0.0159712	-2.05105	0.065	0.357	1
XPR1	0.0162284	-2.30395	0.032	0.286	1
PIAS4	0.0165645	1.57119	0.452	0.071	1
SELENOS	0.0166306	-1.05538	0.645	0.857	1
RPS2	0.0168298	0.555342	1	1	1
CD55	0.0173667	-1.15834	0.742	0.857	1
HSD17B4	0.017528	2.01713	0.419	0.071	1
SURF6	0.017528	2.00962	0.419	0.071	1
NFE2L1	0.017528	1.73246	0.419	0.071	1
MED30	0.0179266	1.88293	0.516	0.143	1
SUB1	0.0179869	0.53462	1	0.929	1
RPS4X	0.0179869	0.61268	1	1	1
RPL7A	0.0179869	0.562196	1	1	1
NOP53	0.0183478	-1.07765	0.677	0.929	1
EIF3M	0.0188808	0.637752	0.935	0.571	1
PCBP2	0.0191338	0.813395	1	0.643	1
EAF2	0.0191338	1.03844	0.968	0.714	1
GBP3	0.019216	1.88646	0.323	0	1
EXOC3	0.019216	2.21135	0.323	0	1
HIST1H2BK	0.019216	2.12341	0.323	0	1
FUNDC1	0.019216	1.64558	0.323	0	1
TRIP4	0.019216	2.1308	0.323	0	1
TBC1D20	0.019216	1.99456	0.323	0	1
VGLL4	0.019216	-1.88632	0.129	0.429	1
MDP1	0.0193124	1.8478	0.516	0.143	1
PBXIP1	0.0195656	0.284428	0.484	0.071	1
PSMD9	0.0197351	1.29624	0.71	0.429	1
SEC22B	0.0197698	1.20498	0.613	0.214	1
COX7A2	0.0198125	0.641764	0.968	0.786	1
RSRC1	0.0198638	1.43004	0.613	0.143	1
TRIB1	0.0202524	1.43436	0.645	0.214	1
TXNDC9	0.0207909	1.22886	0.516	0.143	1
RPAP3	0.0207909	-1.61106	0.29	0.643	1
CNIH1	0.0210078	0.879773	0.774	0.357	1
DPP7	0.0210405	-0.796781	0.839	0.929	1
MRPS14	0.0218374	1.04205	0.742	0.286	1
RABIF	0.0218428	1.56985	0.484	0.143	1
PRDX6	0.0220509	0.802709	0.806	0.571	1
MRPS25	0.0220815	1.1492	0.645	0.286	1
LINC01480	0.0222658	2.62269	0.419	0.071	1
CCT4	0.022346	0.867333	0.839	0.571	1
HMCES	0.0223672	1.46773	0.516	0.143	1
ZNF394	0.0223672	1.46719	0.516	0.143	1
TERF2IP	0.0224474	0.85837	0.903	0.786	1
MDH1	0.0227446	0.970471	0.806	0.429	1
AP3D1	0.022796	-1.06546	0.742	0.929	1
FAM76B	0.0229698	-1.64076	0.129	0.429	1
NAGPA	0.0229698	-2.00576	0.129	0.429	1
TRIM25	0.0229698	-2.16065	0.129	0.429	1
KXD1	0.0231944	0.287455	0.742	0.429	1
UBR2	0.0231944	-1.67521	0.548	0.857	1
PRDX2	0.0232492	0.635271	0.968	0.714	1
FKBP11	0.0233402	-0.765016	0.968	1	1
MRPL10	0.0235155	1.49148	0.484	0.143	1
MRPL47	0.0237667	0.996583	0.774	0.429	1
KRI1	0.0243089	-1.54894	0.161	0.5	1
USP11	0.0243424	1.53566	0.581	0.286	1
ATP8A1	0.0244412	1.05873	0.452	0.071	1
HACL1	0.0250747	-1.90405	0.129	0.429	1
DR1	0.0252547	-2.18375	0.323	0.643	1
SCARB2	0.025271	-1.54146	0.452	0.714	1
ANKRD37	0.0253412	2.44509	0.387	0.071	1
MRPL38	0.0253584	0.999373	0.742	0.5	1
MPDU1	0.0257058	-1.39691	0.484	0.786	1
VBP1	0.0258337	1.44433	0.516	0.143	1
CSNK2B	0.0259066	0.716596	0.903	0.571	1
ARFRP1	0.0260574	-2.50061	0.097	0.357	1
NOP10	0.0260846	0.777033	0.871	0.714	1
RALBP1	0.0262929	1.64353	0.548	0.214	1
DNM2	0.0264019	0.797505	0.968	0.714	1
NCKAP1L	0.0264156	1.27397	0.742	0.429	1
UFSP2	0.0270101	1.14912	0.645	0.286	1
CHST2	0.0271968	1.54373	0.484	0.143	1
ZNF622	0.027417	1.99946	0.387	0.071	1
LACTB2	0.027417	1.56194	0.387	0.071	1
PAG1	0.027417	-1.6846	0.194	0.5	1
ACADM	0.0274446	0.950806	0.71	0.286	1
CASP3	0.0275952	0.337193	0.903	0.571	1
COX20	0.0277348	1.10314	0.516	0.143	1
AHNAK	0.0279258	-0.878329	0.806	0.929	1
WDR13	0.0280523	1.23841	0.548	0.143	1
WDR41	0.0280523	-1.82984	0.355	0.571	1
TPRKB	0.0281689	1.61898	0.548	0.214	1
GFER	0.0281964	-1.44671	0.484	0.714	1
MINOS1	0.0282946	2.94929	0.29	0	1
DNMT3A	0.0282946	1.75723	0.29	0	1
SEPT2	0.0282946	2.71836	0.29	0	1
ATP5I	0.0282946	4.80587	0.29	0	1
PPAT	0.0282946	1.41311	0.29	0	1
PDLIM5	0.0282946	1.95233	0.29	0	1
CCDC109B	0.0282946	2.21217	0.29	0	1
POLR1C	0.0282946	1.6628	0.29	0	1
MOXD1	0.0282946	2.428	0.29	0	1
ANKMY2	0.0282946	1.83273	0.29	0	1
SHFM1	0.0282946	3.35187	0.29	0	1
YTHDF3	0.0282946	1.72211	0.29	0	1
ATP6V1C1	0.0282946	1.58727	0.29	0	1
TMEM126B	0.0282946	1.99235	0.29	0	1
OAF	0.0282946	2.01444	0.29	0	1
ATP5C1	0.0282946	3.41106	0.29	0	1
PAN3	0.0282946	1.66147	0.29	0	1
TEP1	0.0282946	1.86697	0.29	0	1
HEATR5A	0.0282946	1.68002	0.29	0	1
GNPNAT1	0.0282946	1.65742	0.29	0	1
EXOC5	0.0282946	1.51964	0.29	0	1
C14orf2	0.0282946	4.2969	0.29	0	1
HYPK	0.0282946	1.80446	0.29	0	1
FAM96A	0.0282946	2.67988	0.29	0	1
TCEB2	0.0282946	4.56173	0.29	0	1
TAX1BP3	0.0282946	1.72021	0.29	0	1
ATP5G1	0.0282946	3.60043	0.29	0	1
ATP5H	0.0282946	2.62607	0.29	0	1
HN1	0.0282946	2.93114	0.29	0	1
SLC25A19	0.0282946	2.14943	0.29	0	1
C20orf24	0.0282946	3.01924	0.29	0	1
ATP5D	0.0282946	4.37691	0.29	0	1
ABHD17A	0.0282946	1.69818	0.29	0	1
ZNF586	0.0282946	2.1435	0.29	0	1
DGCR2	0.0282946	2.72948	0.29	0	1
UFD1L	0.0282946	2.51886	0.29	0	1
ASPHD2	0.0282946	1.74831	0.29	0	1
ATP5J	0.0282946	4.31434	0.29	0	1
ATM	0.0283919	-1.32903	0.484	0.857	1
PES1	0.0284265	1.6066	0.452	0.143	1
IFNG-AS1	0.0288414	0.845273	0.871	0.5	1
ADAM19	0.0288414	-0.504734	0.677	0.929	1
COA4	0.029071	1.10449	0.581	0.214	1
PRNP	0.029071	-2.22893	0.387	0.643	1
VDAC1	0.0290787	1.18384	0.71	0.5	1
TFAM	0.0292171	1.89736	0.484	0.143	1
EBPL	0.0292483	0.833777	0.742	0.357	1
UTP14A	0.0296379	1.46932	0.387	0.071	1
TASOR2	0.0296379	-2.23419	0.194	0.5	1
DERL3	0.0300256	-1.60537	1	0.929	1
ACTG1	0.0300256	0.848892	0.968	1	1
CYBA	0.0300256	-0.628661	1	1	1
RPS19	0.0300256	0.3786	1	1	1
VPS37B	0.0300922	1.53649	0.677	0.286	1
IMMP1L	0.0302895	1.33052	0.419	0.071	1
ITFG2	0.0302895	1.68379	0.419	0.071	1
STX11	0.0305639	1.28931	0.452	0.143	1
UPF3A	0.0313003	-0.800247	0.613	0.857	1
AREL1	0.0314139	-1.83538	0.097	0.357	1
USP1	0.0319013	1.61206	0.516	0.143	1
RNF11	0.0320117	1.69901	0.387	0.071	1
RPL7L1	0.0320964	0.964646	0.677	0.286	1
HPS1	0.0322619	1.54205	0.677	0.429	1
LPP	0.032611	-2.93422	0.065	0.286	1
NSUN2	0.0326465	1.6792	0.419	0.071	1
TMEM60	0.0326465	1.13631	0.419	0.071	1
CDK14	0.0326465	1.39407	0.419	0.071	1
MAP2K6	0.0326465	1.4288	0.419	0.071	1
RSL1D1	0.0326587	0.717019	0.871	0.5	1
UIMC1	0.0328379	1.7414	0.452	0.143	1
INPP4A	0.0328609	-1.76383	0.452	0.714	1
MDH2	0.032979	0.931992	0.871	0.571	1
ACBD6	0.0331407	1.48348	0.645	0.357	1
CCAR1	0.033195	1.23526	0.71	0.429	1
SF3A2	0.033855	0.957424	0.806	0.5	1
GET3	0.0340057	-1.24174	0.419	0.643	1
HMOX2	0.0340309	0.872968	0.742	0.429	1
SUCLA2	0.0341224	1.61151	0.419	0.143	1
HCG11	0.0344294	-1.83536	0.097	0.357	1
TCL1A	0.0344294	-3.77098	0.097	0.357	1
CFDP1	0.0345467	1.82674	0.387	0.071	1
EIF4E2	0.0347733	0.9116	0.774	0.429	1
ARFGEF1	0.0351589	1.29682	0.419	0.071	1
EMG1	0.0351589	-1.85403	0.226	0.5	1
MRPS27	0.0352552	1.5529	0.452	0.143	1
PSMD12	0.0354514	1.05546	0.71	0.286	1
SEPTIN1	0.0354534	-0.980175	0.516	0.786	1
ARF5	0.0355511	0.598584	0.935	0.571	1
BOP1	0.0356364	-1.37978	0.323	0.643	1
PBDC1	0.0356364	1.58551	0.516	0.214	1
METTL17	0.0357369	1.29341	0.613	0.286	1
CCDC88C	0.0357369	0.493568	0.613	0.286	1
PPP1R15B	0.0360223	-1.85561	0.161	0.429	1
CERT1	0.0360223	-2.4643	0.161	0.429	1
HSPA8	0.0360644	0.781084	1	0.929	1
APTX	0.03607	1.48934	0.484	0.143	1
KATNA1	0.0361401	-2.71238	0.065	0.286	1
LIN7B	0.0361401	-3.28057	0.065	0.286	1
RCC1	0.0361964	2.11595	0.355	0.071	1
CD1D	0.0362715	-2.19335	0	0.143	1
LCLAT1	0.0362715	-2.32742	0	0.143	1
NKIRAS1	0.0362715	-2.29671	0	0.143	1
FAM200B	0.0362715	-3.49728	0	0.143	1
GAPT	0.0362715	-2.32742	0	0.143	1
PAM	0.0362715	-3.74679	0	0.143	1
PDLIM7	0.0362715	-2.0385	0	0.143	1
GSTA4	0.0362715	-2.0385	0	0.143	1
OOEP	0.0362715	-2.24844	0	0.143	1
TSPYL4	0.0362715	-3.16653	0	0.143	1
STXBP5	0.0362715	-2.50145	0	0.143	1
AHR	0.0362715	-2.56033	0	0.143	1
PCOLCE	0.0362715	-3.16653	0	0.143	1
ZMYM3	0.0362715	-3.30593	0	0.143	1
RRM2B	0.0362715	-3.08039	0	0.143	1
TOP1MT	0.0362715	-3.18286	0	0.143	1
PTGS1	0.0362715	-2.32742	0	0.143	1
IER5L	0.0362715	-2.14142	0	0.143	1
CARD9	0.0362715	-2.66952	0	0.143	1
FUT7	0.0362715	-3.19228	0	0.143	1
KCNQ1	0.0362715	-2.42091	0	0.143	1
MS4A7	0.0362715	-2.32742	0	0.143	1
LIPT2	0.0362715	-2.29563	0	0.143	1
LDB1	0.0362715	-2.78842	0	0.143	1
RAD51AP1	0.0362715	-2.61922	0	0.143	1
KIF21A	0.0362715	-3.24436	0	0.143	1
PAWR	0.0362715	-3.07425	0	0.143	1
DUSP6	0.0362715	-2.4122	0	0.143	1
ZNF268	0.0362715	-2.71905	0	0.143	1
DCUN1D2	0.0362715	-2.24844	0	0.143	1
SORD	0.0362715	-2.50145	0	0.143	1
STOML1	0.0362715	-2.64063	0	0.143	1
ISL2	0.0362715	-3.00168	0	0.143	1
ZFP90	0.0362715	-2.89688	0	0.143	1
FA2H	0.0362715	-2.32682	0	0.143	1
TUBB3	0.0362715	-2.0385	0	0.143	1
CDRT4	0.0362715	-2.64807	0	0.143	1
KCTD2	0.0362715	-2.56858	0	0.143	1
FBF1	0.0362715	-2.74964	0	0.143	1
CST3	0.0362715	-3.20557	0	0.143	1
FITM2	0.0362715	-3.92917	0	0.143	1
PLTP	0.0362715	-3.9444	0	0.143	1
TAF4	0.0362715	-2.38564	0	0.143	1
PLPP2	0.0362715	-3.10133	0	0.143	1
ERF	0.0362715	-2.75654	0	0.143	1
PINLYP	0.0362715	-2.50145	0	0.143	1
PLAUR	0.0362715	-3.9444	0	0.143	1
FBXO46	0.0362715	-2.34614	0	0.143	1
ZNF446	0.0362715	-2.68296	0	0.143	1
NRIP1	0.0362715	-2.74016	0	0.143	1
CLEC20A	0.0362715	-2.76469	0	0.143	1
AC007878.1	0.0362715	-2.90912	0	0.143	1
MAP3K2-DT	0.0362715	-2.42091	0	0.143	1
LINC01857	0.0362715	-4.01295	0	0.143	1
AC099778.1	0.0362715	-2.14142	0	0.143	1
HTD2	0.0362715	-3.34601	0	0.143	1
AC095055.1	0.0362715	-2.07395	0	0.143	1
CPLANE1	0.0362715	-3.07425	0	0.143	1
AL121944.1	0.0362715	-2.84215	0	0.143	1
AL133330.1	0.0362715	-2.39215	0	0.143	1
AC011603.2	0.0362715	-2.51689	0	0.143	1
AC025569.1	0.0362715	-2.29924	0	0.143	1
HELLPAR	0.0362715	-2.52871	0	0.143	1
AL138963.4	0.0362715	-2.28169	0	0.143	1
AL121603.2	0.0362715	-2.52871	0	0.143	1
MOSMO	0.0362715	-3.23945	0	0.143	1
AC145285.2	0.0362715	-2.71905	0	0.143	1
AC009120.2	0.0362715	-2.52871	0	0.143	1
AC111182.1	0.0362715	-2.72458	0	0.143	1
TYMSOS	0.0362715	-2.14142	0	0.143	1
AC010247.1	0.0362715	-2.71122	0	0.143	1
ZSWIM9	0.0362715	-2.01745	0	0.143	1
TSTA3	0.0365932	0.940641	0.516	0.143	1
RNASET2	0.0366418	-1.48168	0.774	0.929	1
SCAMP2	0.0366418	-0.753724	0.839	0.786	1
SUMO3	0.03687	-1.42984	0.355	0.643	1
ETFB	0.0369007	0.403501	0.839	0.571	1
ACTR6	0.0372513	1.63204	0.387	0.071	1
CRLF3	0.0372513	2.04876	0.387	0.071	1
LSM7	0.0375327	0.990613	0.839	0.714	1
RAD23B	0.0376137	1.12525	0.645	0.357	1
MSN	0.0382503	0.682755	0.839	0.429	1
GLT8D1	0.0382503	-1.08808	0.677	0.786	1
YBX1	0.0382694	0.683324	0.968	0.857	1
TM7SF2	0.0382832	-1.34746	0.129	0.429	1
GAPDH	0.0382949	1.01461	0.968	1	1
RPL8	0.0382949	0.359186	1	1	1
SNRPN	0.0389104	1.00361	0.677	0.429	1
UBE2R2	0.0390017	-1.62261	0.161	0.429	1
DENND1A	0.0390922	-2.16119	0.194	0.429	1
SNF8	0.039687	1.27357	0.71	0.5	1
COTL1	0.0398494	0.827653	0.903	0.571	1
PSMB2	0.0398494	0.782229	0.871	0.643	1
USP24	0.0399896	-2.98709	0.065	0.286	1
MXD1	0.0399896	-2.91739	0.065	0.286	1
ASTE1	0.0399896	-2.42383	0.065	0.286	1
TBCCD1	0.0399896	-2.07526	0.065	0.286	1
SEC24B	0.0399896	-2.09487	0.065	0.286	1
ZNF331	0.0399896	-2.45898	0.065	0.286	1
EBAG9	0.0401246	-1.53023	0.516	0.786	1
CASP7	0.0405478	1.45608	0.452	0.143	1
UCHL5	0.0405858	1.25391	0.613	0.286	1
VHL	0.0405858	-1.1985	0.419	0.714	1
ITGA4	0.0406417	-0.40699	0.968	1	1
TSR2	0.0406812	0.642213	0.419	0.071	1
MIXL1	0.0407092	1.37758	0.516	0.214	1
TMEM234	0.041207	-1.46259	0.097	0.357	1
FBXO11	0.041207	-1.71122	0.097	0.357	1
DDI2	0.041207	2.20843	0.258	0	1
IFNLR1	0.041207	1.59105	0.258	0	1
PIKFYVE	0.041207	1.87169	0.258	0	1
MYEOV2	0.041207	2.88041	0.258	0	1
SLC15A2	0.041207	1.59824	0.258	0	1
TP63	0.041207	1.99655	0.258	0	1
PGM2	0.041207	1.4791	0.258	0	1
ZNF346	0.041207	1.54089	0.258	0	1
PRICKLE4	0.041207	1.33737	0.258	0	1
SMIM8	0.041207	1.4567	0.258	0	1
ZNF277	0.041207	1.72743	0.258	0	1
C7orf73	0.041207	1.82702	0.258	0	1
NUDT18	0.041207	1.60072	0.258	0	1
FBXO16	0.041207	1.43539	0.258	0	1
TMEM68	0.041207	1.45288	0.258	0	1
RARRES3	0.041207	2.63202	0.258	0	1
HRASLS2	0.041207	3.09392	0.258	0	1
SSSCA1	0.041207	2.19791	0.258	0	1
C11orf73	0.041207	2.0399	0.258	0	1
SMUG1	0.041207	1.74429	0.258	0	1
BRCA2	0.041207	2.44485	0.258	0	1
C14orf166	0.041207	3.26762	0.258	0	1
MPHOSPH6	0.041207	1.51427	0.258	0	1
CRK	0.041207	1.94821	0.258	0	1
RECQL5	0.041207	1.61837	0.258	0	1
MMP24-AS1	0.041207	2.32751	0.258	0	1
SYS1	0.041207	1.29605	0.258	0	1
HMHA1	0.041207	2.08305	0.258	0	1
ASNA1	0.041207	1.79577	0.258	0	1
XRCC1	0.041207	1.61764	0.258	0	1
LINC02802	0.041207	1.69288	0.258	0	1
BAK1	0.0412294	0.819142	0.774	0.5	1
RNF7	0.0412294	0.95238	0.71	0.643	1
GOT2	0.0413638	1.14482	0.484	0.143	1
NPM1	0.0417926	0.807281	0.968	0.786	1
CEBPZ	0.0418607	1.28595	0.516	0.143	1
CIR1	0.0421631	-0.850669	0.581	0.786	1
REEP4	0.0421824	1.57089	0.355	0.071	1
TNFRSF13C	0.0421824	1.72808	0.355	0.071	1
MICAL1	0.0423237	0.854082	0.645	0.286	1
C9orf16	0.042397	0.913087	0.839	0.5	1
LRRC59	0.042397	0.803775	0.839	0.5	1
SLC38A1	0.0424683	-1.66075	0.516	0.857	1
PPP1R7	0.0426497	0.997117	0.71	0.357	1
ARL14EP	0.0426946	1.12349	0.71	0.286	1
RNF181	0.0428688	0.386685	0.871	0.857	1
UQCR11	0.0430405	0.682039	1	0.714	1
SEC11C	0.0430817	0.715595	0.968	0.857	1
DESI2	0.0432038	1.42638	0.387	0.071	1
BRI3	0.0432038	1.70842	0.387	0.071	1
GRIPAP1	0.0432038	1.71451	0.387	0.071	1
SYNE3	0.0432038	1.62514	0.387	0.071	1
RNF40	0.0432038	1.4394	0.387	0.071	1
PRKD3	0.0432124	1.09577	0.613	0.286	1
LRIF1	0.0434374	1.39385	0.452	0.143	1
AKIRIN1	0.0439401	1.13688	0.613	0.214	1
EED	0.0439401	1.18464	0.613	0.214	1
MRPS2	0.0439401	1.10307	0.581	0.286	1
DDX21	0.0441386	0.839692	0.806	0.643	1
STRADB	0.0441816	-1.92116	0.065	0.286	1
FAM27C	0.0441816	-2.13696	0.065	0.286	1
CGAS	0.0441816	-2.01608	0.065	0.286	1
AC016876.1	0.0441816	-1.73428	0.065	0.286	1
COIL	0.0442485	-1.18858	0.29	0.571	1
CREB3L4	0.0443035	-2.26821	0.032	0.214	1
RBBP5	0.0443035	-2.84566	0.032	0.214	1
RBM43	0.0443035	-2.6302	0.032	0.214	1
DAG1	0.0443035	-2.31615	0.032	0.214	1
PARP9	0.0443035	-2.83107	0.032	0.214	1
SPON2	0.0443035	-2.09594	0.032	0.214	1
GUF1	0.0443035	-2.61768	0.032	0.214	1
PUS7	0.0443035	-3.63433	0.032	0.214	1
WASL	0.0443035	-2.21633	0.032	0.214	1
QSOX2	0.0443035	-2.17406	0.032	0.214	1
VCL	0.0443035	-2.13044	0.032	0.214	1
IPO8	0.0443035	-3.10428	0.032	0.214	1
B3GNTL1	0.0443035	-2.92232	0.032	0.214	1
STMN3	0.0443035	-2.1117	0.032	0.214	1
CDKN2D	0.0443035	-2.25188	0.032	0.214	1
ATPSCKMT	0.0443035	-2.24686	0.032	0.214	1
AC015871.1	0.0443035	-2.05781	0.032	0.214	1
PSMB5	0.0445787	1.30443	0.581	0.357	1
CMPK1	0.044979	0.77323	0.839	0.5	1
MAT2B	0.0451025	-1.06794	0.581	0.714	1
MRTO4	0.0454769	1.65246	0.355	0.071	1
ROMO1	0.0455596	0.749468	0.968	0.714	1
ZNF706	0.0455596	0.587869	0.935	0.786	1
NBPF15	0.0455915	-2.44557	0.161	0.429	1
COQ8A	0.0455915	-2.23376	0.161	0.429	1
RPL5	0.0456737	0.547234	0.968	0.857	1
PPHLN1	0.0457478	-0.808221	0.645	0.857	1
DYNC1H1	0.0464336	-1.25599	0.645	0.786	1
VPS13B	0.0464696	1.66102	0.387	0.071	1
MED27	0.0464696	1.50605	0.387	0.071	1
GTF2F2	0.0464696	-1.25287	0.194	0.5	1
TUT7	0.0464991	1.49758	0.452	0.143	1
SLC25A11	0.0467756	1.10036	0.581	0.286	1
APH1A	0.0468034	0.92136	0.806	0.643	1
MED4	0.0470247	0.34037	0.774	0.429	1
LY6E	0.0472078	-0.800833	0.742	0.857	1
SETDB2	0.0473012	1.32128	0.484	0.143	1
FNBP4	0.0475088	-0.895801	0.581	0.786	1
POLR2H	0.0477627	1.08891	0.548	0.214	1
MESD	0.0478178	-1.00952	0.613	0.857	1
NDUFB4	0.0480115	0.535817	0.903	0.714	1
LEPROTL1	0.0481127	0.958062	0.645	0.357	1
RPS27L	0.0481666	0.556011	0.935	0.714	1
PHB2	0.0482775	0.60465	0.935	0.786	1
TNIP1	0.0485073	0.890859	0.806	0.5	1
DAGLB	0.0487385	-2.14016	0.065	0.286	1
WIPF2	0.0487385	-1.73109	0.065	0.286	1
ANTKMT	0.048885	-1.35004	0.387	0.643	1
NMD3	0.0489856	1.66337	0.355	0.071	1
LRRC8B	0.0490823	-1.93628	0.097	0.357	1
RNASEH2C	0.0490998	0.885025	0.806	0.571	1
ZFAND6	0.0492366	0.989486	0.774	0.5	1
ABHD10	0.0497404	-1.49279	0.258	0.571	1
UROD	0.0497404	1.41089	0.452	0.143	1
ERO1B	0.0497404	1.46101	0.452	0.143	1
NARS	0.0497635	1.04927	0.613	0.214	1
CEP68	0.0498151	-2.80018	0.032	0.214	1
OXSR1	0.0498151	-3.51276	0.032	0.214	1
AARS2	0.0498151	-2.60993	0.032	0.214	1
HINT3	0.0498151	-3.15298	0.032	0.214	1
RBAK	0.0498151	-2.17066	0.032	0.214	1
ZXDA	0.0498151	-2.06236	0.032	0.214	1
ZNF251	0.0498151	-2.20687	0.032	0.214	1
AEBP2	0.0498151	-2.06263	0.032	0.214	1
IRF8	0.0498151	-1.95094	0.032	0.214	1
WDR81	0.0498151	-2.1766	0.032	0.214	1
DHX35	0.0498151	-2.70195	0.032	0.214	1
URB1-AS1	0.0498151	-2.34405	0.032	0.214	1
AL050341.2	0.0498151	-2.7908	0.032	0.214	1
AC022210.2	0.0498151	-2.28551	0.032	0.214	1
AC104162.2	0.0498151	-2.47814	0.032	0.214	1
ADH5	0.0498679	0.852117	0.742	0.5	1
LINC00891	0.0499409	1.16071	0.387	0.071	1
SLC35A3	0.0502419	-1.51301	0.258	0.5	1
RRP15	0.0502419	-1.72621	0.258	0.5	1
JUNB	0.0504137	-1.6276	0.452	0.643	1
TUBG1	0.0505292	0.506859	0.484	0.143	1
DAP3	0.0507852	1.07281	0.71	0.429	1
UQCRH	0.0508546	0.746857	0.871	0.786	1
CLASRP	0.0508739	1.19517	0.548	0.214	1
C12orf75	0.0510443	0.557436	0.71	0.357	1
CIAO1	0.0510443	-1.07932	0.516	0.786	1
PRDX5	0.0511303	0.662544	0.968	0.714	1
FLOT1	0.0511515	0.916044	0.71	0.286	1
HLA-C	0.0512836	-0.965176	1	1	1
SLC25A6	0.0512836	0.440896	1	1	1
GRINA	0.0520189	0.975511	0.581	0.214	1
ALDH18A1	0.0520189	0.581628	0.581	0.214	1
PSMD4	0.0525401	0.760573	0.871	0.5	1
YIPF3	0.0525401	-0.897322	0.71	0.857	1
SAMD9	0.0527046	-1.10794	0.323	0.643	1
ALAS1	0.0527188	1.17946	0.355	0.071	1
MRGBP	0.0527188	1.09668	0.355	0.071	1
ADK	0.0529099	0.95991	0.581	0.286	1
TRG-AS1	0.0534715	-1.91229	0.097	0.357	1
PHF23	0.0534715	-1.04806	0.097	0.357	1
AKR1A1	0.0541229	0.623482	0.903	0.857	1
APEH	0.0541333	1.02977	0.71	0.357	1
RSU1	0.054153	1.03301	0.548	0.214	1
MLX	0.054153	0.83286	0.548	0.214	1
PSMB1	0.0542499	0.457866	0.935	0.929	1
PDHA1	0.0542652	0.839883	0.71	0.286	1
LIME1	0.0542816	-0.50453	1	1	1
CCDC117	0.0543346	1.35745	0.484	0.214	1
ATP6V1F	0.0545049	0.779662	0.839	0.643	1
PTDSS1	0.0549814	0.632106	0.742	0.429	1
OGG1	0.055125	1.2298	0.323	0.071	1
POMZP3	0.055125	1.34001	0.323	0.071	1
ORAI2	0.0552695	-0.780569	0.581	0.929	1
TBPL1	0.0556118	1.38681	0.419	0.143	1
CHORDC1	0.0556118	1.40958	0.419	0.143	1
MED16	0.0556118	1.55935	0.419	0.143	1
ACAP2	0.055622	-0.807589	0.71	0.857	1
TMA7	0.0557539	0.550788	0.968	0.786	1
PCBP1	0.0558266	0.619458	0.968	0.929	1
SETD7	0.0558905	-2.13328	0.032	0.214	1
NNT-AS1	0.0558905	-1.81944	0.032	0.214	1
MAN2A2	0.0558905	-1.8523	0.032	0.214	1
PHPT1	0.0559877	0.471031	0.774	0.429	1
RBX1	0.0560719	0.772848	0.871	0.571	1
PPIG	0.0565879	0.823845	0.71	0.5	1
COPS7A	0.0566868	1.70426	0.355	0.071	1
PPA1	0.0567353	0.773166	0.871	0.714	1
CCNT1	0.0567932	1.31513	0.452	0.143	1
LMBRD1	0.0568705	0.718376	0.806	0.429	1
CLINT1	0.0571372	0.759288	0.935	0.714	1
DHPS	0.0573016	1.06639	0.645	0.286	1
GON4L	0.0575375	0.0433838	0.387	0.071	1
SUCO	0.0576067	-1.30822	0.387	0.571	1
CHCHD7	0.0576371	0.827276	0.806	0.5	1
ZDBF2	0.058105	-1.7006	0.129	0.357	1
TMEM245	0.058105	-2.61577	0.129	0.357	1
RCOR1	0.058105	-1.94463	0.129	0.357	1
BISPR	0.058105	-1.90752	0.129	0.357	1
FKBP1A	0.058351	1.0074	0.903	0.643	1
VPS4B	0.0585947	1.30572	0.613	0.286	1
GTF2F1	0.0585947	1.27188	0.613	0.286	1
SSB	0.0588531	0.76696	0.806	0.643	1
ROCK2	0.059041	-1.60835	0.065	0.286	1
FTX	0.059041	-1.84498	0.065	0.286	1
PPRC1	0.059041	-1.50462	0.065	0.286	1
TMEM268	0.059041	-1.41708	0.065	0.286	1
DCP1A	0.0593782	1.31926	0.323	0.071	1
RPS6KA5	0.0593782	1.95937	0.323	0.071	1
AFMID	0.0593782	1.81428	0.323	0.071	1
MIEF1	0.0593782	1.43075	0.323	0.071	1
CPSF3L	0.0594423	2.20156	0.226	0	1
TTC4	0.0594423	0.977603	0.226	0	1
LIX1L	0.0594423	1.58318	0.226	0	1
NEMP2	0.0594423	1.44465	0.226	0	1
ATG9A	0.0594423	1.66602	0.226	0	1
SLC26A6	0.0594423	1.3957	0.226	0	1
ATP6V1A	0.0594423	1.49553	0.226	0	1
GOLIM4	0.0594423	1.70825	0.226	0	1
HES1	0.0594423	1.20717	0.226	0	1
TCTEX1D2	0.0594423	1.24395	0.226	0	1
TMEM128	0.0594423	1.34026	0.226	0	1
NADK2	0.0594423	1.45169	0.226	0	1
E2F3	0.0594423	1.60811	0.226	0	1
UHRF1BP1	0.0594423	1.67226	0.226	0	1
MARCKS	0.0594423	1.56959	0.226	0	1
CARD11	0.0594423	1.50583	0.226	0	1
SEPT7	0.0594423	1.96208	0.226	0	1
GSAP	0.0594423	1.20938	0.226	0	1
SLC9A7	0.0594423	2.33229	0.226	0	1
TCEAL4	0.0594423	1.25437	0.226	0	1
NUDCD1	0.0594423	1.39991	0.226	0	1
UCK1	0.0594423	1.62601	0.226	0	1
CSTF3	0.0594423	1.0193	0.226	0	1
ZNF408	0.0594423	1.28429	0.226	0	1
HYLS1	0.0594423	1.50653	0.226	0	1
SP1	0.0594423	1.36111	0.226	0	1
NFYB	0.0594423	1.45791	0.226	0	1
USP30	0.0594423	1.33519	0.226	0	1
TPT1-AS1	0.0594423	1.43051	0.226	0	1
G2E3	0.0594423	2.23807	0.226	0	1
ACYP1	0.0594423	1.40939	0.226	0	1
ALKBH1	0.0594423	1.2744	0.226	0	1
RP11-1070N10.3	0.0594423	2.24233	0.226	0	1
MNT	0.0594423	1.86182	0.226	0	1
CTC1	0.0594423	1.90268	0.226	0	1
LIG3	0.0594423	2.0276	0.226	0	1
POFUT1	0.0594423	1.54975	0.226	0	1
RTFDC1	0.0594423	1.45241	0.226	0	1
MPND	0.0594423	1.27542	0.226	0	1
C19orf70	0.0594423	2.6071	0.226	0	1
CD70	0.0594423	2.59264	0.226	0	1
AC016747.1	0.0594423	1.03771	0.226	0	1
NEPRO	0.0594423	1.37532	0.226	0	1
MRPS24	0.0596996	0.588851	0.871	0.643	1
GTPBP6	0.0597024	0.553013	0.613	0.214	1
TXN2	0.0597024	1.19135	0.581	0.286	1
HDDC2	0.0597024	-1.11617	0.419	0.643	1
C15orf40	0.0597328	1.14327	0.516	0.214	1
CBX3	0.0601882	0.741193	0.806	0.429	1
NDUFA3	0.0602421	0.63468	0.903	0.714	1
ALDOA	0.0602421	0.78054	0.871	0.786	1
COPS5	0.0604251	-1.14564	0.581	0.714	1
THOP1	0.0606204	1.22306	0.452	0.143	1
COX7C	0.0606834	0.515042	0.968	0.857	1
MFSD14A	0.0607736	-0.736874	0.484	0.643	1
GLYCTK	0.0609003	1.06836	0.355	0.071	1
AACS	0.0609003	1.31101	0.355	0.071	1
NUP214	0.0609003	-1.57275	0.194	0.429	1
PPP1R14A	0.0609003	-2.15402	0.194	0.429	1
METTL23	0.0609679	0.78511	0.677	0.357	1
CAMTA1	0.0609714	0.953127	0.645	0.357	1
SAR1B	0.0609812	0.754269	0.774	0.571	1
APOBEC3C	0.0609812	0.967286	0.774	0.571	1
TTC19	0.0612416	-1.73143	0.355	0.643	1
TMEM242	0.0613383	1.13178	0.484	0.143	1
ERI3	0.0614516	-1.15119	0.258	0.5	1
GPKOW	0.0614516	-1.59953	0.258	0.5	1
PIM3	0.0616523	-1.63279	0.323	0.571	1
SRSF4	0.0621195	-0.851098	0.839	0.929	1
OST4	0.0623352	0.582704	0.968	0.786	1
PPIA	0.0624129	0.516816	0.968	0.929	1
EPHB6	0.0625708	-1.59502	0.032	0.214	1
CXCR5	0.0625708	-1.75571	0.032	0.214	1
CRYBB1	0.0625708	-0.914056	0.032	0.214	1
CDC37L1-DT	0.0625708	-1.71063	0.032	0.214	1
AC009133.1	0.0625708	-1.65312	0.032	0.214	1
RTL10	0.0625708	-1.34555	0.032	0.214	1
FOXO3	0.0635077	1.61109	0.419	0.143	1
GSTO1	0.0635077	1.52469	0.419	0.143	1
SKA2	0.0635285	1.13781	0.516	0.214	1
CCDC93	0.0639001	1.79031	0.323	0.071	1
DCAF12	0.0639001	1.34566	0.323	0.071	1
ARRB2	0.0639001	1.70745	0.323	0.071	1
COPS9	0.0644181	-0.887065	0.452	0.714	1
EPN1	0.0645972	0.590494	0.645	0.357	1
RHBDD2	0.0646589	-0.303862	0.452	0.143	1
CLEC2D	0.0652171	0.635704	0.742	0.429	1
SELENOT	0.0652171	-0.811021	0.548	0.857	1
MAP3K4	0.0653418	-1.54425	0.29	0.571	1
MRPL50	0.06537	1.0945	0.355	0.071	1
PSMD5	0.06537	1.13436	0.355	0.071	1
CORO1C	0.06537	1.2049	0.355	0.071	1
NANS	0.0654645	0.746939	0.774	0.5	1
MRPL57	0.0654645	0.637816	0.774	0.5	1
NELFCD	0.0654998	-1.06787	0.355	0.571	1
DDAH2	0.0654998	1.49435	0.484	0.286	1
SLAMF7	0.0658595	-0.676642	0.903	0.929	1
NUDT3	0.0661205	0.91872	0.387	0.143	1
RIPOR2	0.0661979	-1.25857	0.548	0.714	1
PUM2	0.0663303	-0.54864	0.613	0.786	1
MCUR1	0.0666871	-0.585175	0.774	0.857	1
LUC7L2	0.0673058	0.965804	0.742	0.571	1
PLOD1	0.0677903	1.37359	0.419	0.143	1
MZF1	0.0677903	1.44964	0.419	0.143	1
CBR1	0.0677903	1.394	0.419	0.143	1
NCF4	0.0680898	0.2418	0.71	0.357	1
NDUFB3	0.0681522	0.803259	0.774	0.571	1
NMI	0.0682411	0.874626	0.645	0.286	1
CCDC88A	0.0687027	2.08178	0.323	0.071	1
FBXO10	0.0687027	1.52486	0.323	0.071	1
NIPSNAP2	0.0687027	1.5714	0.323	0.071	1
DERL2	0.0688662	-0.595083	0.839	0.786	1
SYAP1	0.068917	1.23093	0.452	0.143	1
RAB2A	0.0694933	-0.668521	0.742	0.786	1
INTS12	0.0695583	0.362779	0.484	0.143	1
IGSF8	0.0698373	-0.604631	0.419	0.714	1
ACAP3	0.0701069	1.09359	0.355	0.071	1
ANAPC1	0.0701069	0.953381	0.355	0.071	1
NABP1	0.0701069	1.09459	0.355	0.071	1
RING1	0.0701069	0.94723	0.355	0.071	1
BORCS6	0.0701069	0.985433	0.355	0.071	1
NSF	0.0701069	1.26629	0.355	0.071	1
ZFX	0.0701069	-1.79191	0.194	0.429	1
HRAS	0.0701069	-1.37936	0.194	0.429	1
EIF2B1	0.0703119	-0.279585	0.581	0.214	1
CAPN7	0.0703119	-1.00342	0.387	0.643	1
SBDS	0.0703679	0.956032	0.677	0.286	1
SMC3	0.0703679	0.983993	0.677	0.286	1
GOLGA8B	0.0706491	-1.15666	0.226	0.5	1
AGBL3	0.0707343	-2.30818	0.097	0.286	1
LMNB2	0.0707343	-2.04645	0.097	0.286	1
KANSL1-AS1	0.0710897	-1.00445	0.065	0.286	1
RCL1	0.0712131	-1.30019	0.161	0.429	1
DRAP1	0.071359	0.663209	0.968	0.714	1
HNRNPA3	0.071359	0.576892	0.935	0.786	1
EIF3F	0.071359	0.556545	0.935	0.786	1
FBXO42	0.0714973	-2.34636	0.161	0.357	1
TADA1	0.0714973	-2.04819	0.161	0.357	1
SLC10A7	0.0714973	-2.09067	0.161	0.357	1
HNRNPA1	0.0715084	0.559046	1	0.786	1
CKS2	0.0717184	0.826662	0.516	0.214	1
HDDC3	0.0717184	1.06209	0.516	0.214	1
LAMTOR2	0.0719898	-0.537374	0.645	0.857	1
ANKRD10	0.0719898	-0.616319	0.677	0.786	1
SCPEP1	0.0722488	-1.73817	0.516	0.571	1
ZNF511	0.072401	1.18883	0.548	0.286	1
AUP1	0.0731641	-0.53854	0.839	0.929	1
EIF2S3	0.0733732	0.473146	0.839	0.571	1
RPL9	0.0734864	0.390369	0.968	0.929	1
TOR1AIP2	0.073513	-2.02237	0.129	0.357	1
FOXO1	0.0737981	1.5099	0.323	0.071	1
RMDN3	0.0737981	0.917221	0.323	0.071	1
SNHG8	0.0739019	0.576293	0.871	0.571	1
YPEL5	0.0739571	0.998223	0.613	0.286	1
GPSM3	0.0740636	0.763149	0.742	0.5	1
KMT2A	0.0740636	0.844185	0.742	0.5	1
WDR18	0.0740636	0.984456	0.742	0.5	1
DYNC1LI1	0.0741429	0.887827	0.484	0.214	1
MPST	0.0741429	1.29556	0.484	0.214	1
SRSF6	0.0741429	-1.67042	0.323	0.571	1
CPNE1	0.0743347	-0.939086	0.806	0.786	1
RUVBL2	0.0744452	0.886417	0.613	0.429	1
CORO1B	0.0745407	-1.33638	0.387	0.643	1
SRSF11	0.0749503	-0.459814	0.839	0.857	1
YPEL3	0.075102	0.976415	0.742	0.571	1
PSMC5	0.075102	0.916607	0.742	0.571	1
SHCBP1	0.0751218	0.872518	0.355	0.071	1
NCOA3	0.0752967	0.249917	0.903	0.857	1
AIMP2	0.0754291	1.44805	0.387	0.143	1
PPM1A	0.0754291	1.39827	0.387	0.143	1
MRPL4	0.0755906	0.886941	0.71	0.429	1
ITGB1BP1	0.0761268	0.901669	0.516	0.214	1
MT2A	0.0761268	1.22974	0.516	0.214	1
RAB14	0.0764471	0.682932	0.645	0.286	1
PWP1	0.0764471	0.599768	0.645	0.286	1
LY86	0.0770082	-3.2785	0.097	0.286	1
AL390728.5	0.0770687	0.801051	0.419	0.143	1
SRP72	0.0771846	0.653376	0.903	0.786	1
LRPAP1	0.0774288	-0.944395	0.903	0.929	1
NFKB2	0.0777285	0.754534	0.548	0.214	1
EIF3I	0.0787758	0.596932	0.871	0.714	1
NDFIP1	0.0788601	-0.77189	0.71	0.786	1
CRCP	0.0791984	1.3743	0.323	0.071	1
PNPLA4	0.0791984	1.86998	0.323	0.071	1
CKLF	0.0792682	0.789841	0.742	0.571	1
ARPC1B	0.07941	0.424471	0.935	0.786	1
UQCRQ	0.0795092	0.583994	0.935	0.857	1
ARHGEF7	0.0795433	-1.54717	0.258	0.5	1
DDOST	0.0796083	-0.706345	1	1	1
CANX	0.0796083	-0.565619	1	1	1
MAP2K1	0.0798929	0.979477	0.581	0.286	1
MCM3	0.0804258	0.543613	0.355	0.071	1
MBD6	0.0804258	0.186377	0.355	0.071	1
ZNF664	0.0804258	0.548668	0.355	0.071	1
SEC23A	0.0804258	0.177904	0.355	0.071	1
TGIF2	0.0804258	0.341448	0.355	0.071	1
RHBDD3	0.0804258	-2.15894	0.194	0.429	1
CYREN	0.0804698	-1.16091	0.226	0.5	1
MPV17L2	0.0804698	1.40678	0.387	0.143	1
MRPL9	0.0805073	0.983564	0.581	0.357	1
ZFAND1	0.0807538	1.3217	0.516	0.214	1
NDUFB1	0.0808907	0.633658	0.903	0.643	1
TMEM33	0.081083	1.07093	0.452	0.214	1
HLA-F	0.0812592	-1.69093	0.613	0.714	1
SERINC3	0.0814208	-0.88169	0.645	0.786	1
CCDC167	0.0816644	0.66479	0.839	0.571	1
RFX5	0.0820821	1.17349	0.419	0.143	1
ASB3	0.0823714	0.506993	0.548	0.214	1
KARS	0.0826124	0.76065	0.677	0.429	1
HNRNPA0	0.0826843	0.547367	0.903	0.571	1
ATP5G3	0.0827532	3.82918	0.29	0.071	1
FAM53C	0.0827532	1.28365	0.29	0.071	1
ATP5J2	0.0827532	2.83917	0.29	0.071	1
AC090498.1	0.0827532	4.25444	0.29	0.071	1
ZYX	0.0827532	1.37399	0.29	0.071	1
C8orf33	0.0827532	1.52761	0.29	0.071	1
C11orf31	0.0827532	2.78886	0.29	0.071	1
ATP5G2	0.0827532	3.35803	0.29	0.071	1
MAPK6	0.0827532	1.3009	0.29	0.071	1
ATP5A1	0.0827532	2.99793	0.29	0.071	1
ATP5E	0.0827532	5.23872	0.29	0.071	1
SPPL2B	0.0827532	1.59602	0.29	0.071	1
CHCHD3	0.0827927	1.22842	0.613	0.286	1
PNRC1	0.083337	-0.450315	0.806	0.929	1
VPS26C	0.0835004	-1.30728	0.226	0.429	1
ANKRD28	0.0835661	1.6526	0.484	0.214	1
MCRS1	0.0835661	1.00266	0.484	0.214	1
RASA3	0.0835661	1.14059	0.484	0.214	1
TBC1D10C	0.0836205	0.173642	0.806	0.429	1
CSTB	0.0836205	0.939518	0.742	0.571	1
PRDX4	0.0837042	-0.756267	0.839	1	1
RPS6KC1	0.0837284	-2.02276	0.097	0.286	1
HINT1	0.0838674	0.493707	0.968	0.857	1
RPLP0	0.0839082	0.391432	1	1	1
RPS16	0.0839082	0.352487	1	1	1
TMEM41A	0.0846862	-1.28448	0.258	0.5	1
TRRAP	0.0846862	-1.3932	0.258	0.5	1
PWWP2A	0.0849157	1.14846	0.323	0.071	1
ZNF195	0.0849157	1.27615	0.323	0.071	1
HK1	0.0849157	1.26004	0.323	0.071	1
CLCN6	0.0850841	0.733166	0.194	0	1
GPATCH3	0.0850841	1.21867	0.194	0	1
BEND5	0.0850841	1.06448	0.194	0	1
BCAR3	0.0850841	0.83641	0.194	0	1
SASS6	0.0850841	1.44404	0.194	0	1
TRMT13	0.0850841	1.46877	0.194	0	1
NME7	0.0850841	1.20661	0.194	0	1
EFCAB2	0.0850841	1.29547	0.194	0	1
ZNF496	0.0850841	1.51089	0.194	0	1
IFT172	0.0850841	1.09293	0.194	0	1
TMEM177	0.0850841	1.23794	0.194	0	1
FZD7	0.0850841	1.43299	0.194	0	1
BARD1	0.0850841	2.17111	0.194	0	1
ZNF142	0.0850841	1.12934	0.194	0	1
FAM134A	0.0850841	1.3504	0.194	0	1
RBSN	0.0850841	1.04489	0.194	0	1
HLTF	0.0850841	1.82696	0.194	0	1
NCBP2-AS2	0.0850841	1.18537	0.194	0	1
LMBRD2	0.0850841	1.10593	0.194	0	1
APC	0.0850841	1.39825	0.194	0	1
GRPEL2	0.0850841	1.69036	0.194	0	1
MGAT4B	0.0850841	1.44523	0.194	0	1
PAK1IP1	0.0850841	1.53364	0.194	0	1
VPS52	0.0850841	0.86631	0.194	0	1
PPP2R5D	0.0850841	1.00029	0.194	0	1
XPO5	0.0850841	1.08616	0.194	0	1
PLEKHA8	0.0850841	1.45908	0.194	0	1
ZNRF2	0.0850841	1.08485	0.194	0	1
SLC12A9	0.0850841	1.25823	0.194	0	1
KLHDC10	0.0850841	1.10506	0.194	0	1
UBN2	0.0850841	1.52639	0.194	0	1
APOO	0.0850841	0.608883	0.194	0	1
PJA1	0.0850841	1.06534	0.194	0	1
LOXL2	0.0850841	1.15519	0.194	0	1
PPP1R16A	0.0850841	1.46206	0.194	0	1
AKAP2	0.0850841	1.65305	0.194	0	1
ALAD	0.0850841	1.64128	0.194	0	1
ASTN2	0.0850841	1.49492	0.194	0	1
RABGAP1	0.0850841	1.39278	0.194	0	1
TOR4A	0.0850841	1.24686	0.194	0	1
PHRF1	0.0850841	0.955401	0.194	0	1
MOB2	0.0850841	1.3128	0.194	0	1
DGAT2	0.0850841	0.827402	0.194	0	1
TMEM135	0.0850841	1.25446	0.194	0	1
CEP164	0.0850841	1.40369	0.194	0	1
PTMS	0.0850841	1.4122	0.194	0	1
TFCP2	0.0850841	1.24156	0.194	0	1
CCDC53	0.0850841	2.22962	0.194	0	1
TEX30	0.0850841	1.5409	0.194	0	1
CGRRF1	0.0850841	1.13365	0.194	0	1
IFT43	0.0850841	0.831867	0.194	0	1
ZNF839	0.0850841	1.87259	0.194	0	1
TECPR2	0.0850841	1.0138	0.194	0	1
MGA	0.0850841	1.28629	0.194	0	1
CEP152	0.0850841	1.43382	0.194	0	1
TEX9	0.0850841	0.993768	0.194	0	1
KIAA0101	0.0850841	1.56875	0.194	0	1
MIR193BHG	0.0850841	0.940579	0.194	0	1
B3GNT9	0.0850841	1.3692	0.194	0	1
C16orf86	0.0850841	1.60593	0.194	0	1
LINC00324	0.0850841	1.50712	0.194	0	1
RAB34	0.0850841	1.22783	0.194	0	1
HDAC5	0.0850841	1.11976	0.194	0	1
C17orf89	0.0850841	1.05769	0.194	0	1
ZNF407	0.0850841	1.47694	0.194	0	1
LINC00493	0.0850841	2.08742	0.194	0	1
LINC00657	0.0850841	1.0789	0.194	0	1
STK11	0.0850841	1.50892	0.194	0	1
CTB-50L17.10	0.0850841	1.42268	0.194	0	1
NFKBID	0.0850841	1.12386	0.194	0	1
APOL1	0.0850841	1.07387	0.194	0	1
C22orf34	0.0850841	1.34931	0.194	0	1
RWDD2B	0.0850841	0.806324	0.194	0	1
AGPAT3	0.0850841	1.55932	0.194	0	1
C21orf33	0.0850841	1.24891	0.194	0	1
AC099343.3	0.0850841	1.52126	0.194	0	1
LINC00173	0.0850841	1.57652	0.194	0	1
GATD3A	0.0850841	1.52801	0.194	0	1
GGT1.1	0.0850841	1.20092	0.194	0	1
EIF2AK3	0.0851304	1.14048	0.581	0.357	1
CD44	0.0852588	-0.860352	0.839	0.786	1
CIAO2B	0.0852925	-0.710821	0.516	0.714	1
TTC17	0.0854405	-0.883963	0.452	0.714	1
AK3	0.085487	1.27294	0.645	0.357	1
DCUN1D1	0.0855324	-1.45045	0.129	0.357	1
RUFY1	0.0855324	-1.32991	0.129	0.357	1
FZR1	0.0855324	-2.26331	0.129	0.357	1
DBF4	0.0856066	0.977516	0.516	0.214	1
SMPD4	0.0857808	1.40622	0.387	0.143	1
NOP16	0.0857808	1.58727	0.387	0.143	1
GALT	0.0857808	1.01062	0.387	0.143	1
MAPKAPK5	0.0857808	1.25849	0.387	0.143	1
MYL12B	0.0866636	0.688863	0.871	0.571	1
HLA-DPB1	0.0871356	-0.756753	0.774	0.857	1
TERF1	0.0873568	0.992443	0.419	0.143	1
PACS1	0.0873568	1.04139	0.419	0.143	1
STX4	0.0873568	1.30374	0.419	0.143	1
PGAM1	0.0878069	0.579541	0.871	0.786	1
ECI2	0.0883095	0.823775	0.452	0.143	1
CYB561A3	0.0883095	-1.30565	0.29	0.5	1
PFKP	0.0883095	-1.1863	0.29	0.5	1
NECAP1	0.0883095	-2.11532	0.29	0.5	1
SYNGR2	0.0883523	-0.555197	0.968	0.857	1
[truncated: 11,523 more rows]

## Sheet: Table S10. cluster 0 DEGs
Differentially expressed genes in cluster 0
[truncated: 10,487 more rows]

[truncated: 11 more sheets: Table S11. cluster 1 DEGs, Table S12. cluster 2 DEGs, Table S13. cluster 3 DEGs, Table S14. cluster 4 DEGs, Table S15. cluster 5 DEGs, Table S16. cluster 6 DEGs, Table S17. cluster 7 DEGs, Table S18. cluster 8 DEGs, Table S19. cluster 9 DEGs, Table S20. cluster 10 DEGs, Table S21. cluster 11 DEGs]
